# Supplementary material for: Full-Length Transcriptome Analysis of the Halophyte Nitraria sibirica Pall
Source: Genes (Basel). 2022 Apr 8;13(4):661. doi: 10.3390/genes13040661 (PMC9032868; doi:10.3390/genes13040661)
Supplement: Supplementary file 1 [file genes-13-00661-s001.zip]

Archive with 1 entries (1 files):
- genes-1619581-supplementary.xlsx
