# Supplementary material for: Full-Length Transcriptome Analysis of the Halophyte Nitraria sibirica Pall
Source: Genes (Basel). 2022 Apr 8;13(4):661. doi: 10.3390/genes13040661 (PMC9032868; doi:10.3390/genes13040661)
Supplement: Supplementary file 1 [file genes-13-00661-s001.zip › genes-1619581-supplementary.xlsx]

## Sheet: Table S1
Supplementary Table S1 Gene-specific primer sequences
Gene Name	Forward primer (5’ to 3’)	Reverse primer (5’ to 3’)
F01_transcript_4398-Full-length CDs	ATGGGTTCGTTGAGTGAAGCGGCTA	TCAATCCAGCCATTTGAAGATCAAA
F01_transcript_4398-pBT-3N	ATTAACAAGGCCATTACGGCCATGGGTTCGTTGAGTGAAGCGGC	AACTGATTGGCCGAGGCGGCCTCAATCCAGCCATTTGAAGATCAAA
F01_transcript_3275-Full-length CDs	ATGGGAGCGGCGTTGCTGT	TCAGAAGATCTTGAAAAGAAGGCCA
F01_transcript_3275-pBT-3N	ATTAACAAGGCCATTACGGCCATGGGAGCGGCGTTGCTGT	AACTGATTGGCCGAGGCGGCCTCAGAAGATCTTGAAAAGAAGGCCA

## Sheet: Table S2
Supplementary Table S2 Sequence information of all identified H+-PPase
F01_transcript_3275	ATGGGAGCGGCGTTGCTGTCGGAGCTGGCGACGGAGATACTAATTCCGGTTTGCGCCGTGATCGGTATCGTGTTCTCGCTCGTCCAGTGGTACCTGGTCTCGCGCGTGTCCCTCACGCACGACCGGTCGGCCGGGAACAACAACAACAACAACAAGAAGAATGGATTCAACGATTATTTGATCGAGGAAGAGGAAGGAATTAATGACCAGAGCGTCGTGACCAAGTGCGCTGAAATTCAGAACGCTATTTCTGAAGGTGCAACATCCTTTCTTTTCACTGAATATCAGTATGTTGGGATCTTCATGGTTGCTTTTGCAATCTTGATTTTCCTCTTCCTGGGTTCTGTGGAGGGCTTCAGCACAAAGAGCCAGCAATGCACTTACGATAAAACAAGGACG…
F01_transcript_4398	ATGGGTTCGTTGAGTGAAGCGGCTACTCAGGTTCTGATACCCATTGCTGCTTTGATCGGCATTGGCTTTGCTTTGGTTCAGTGGTACTTGGTTTCGAGAATTAGAGTTGCAGATGGTTCGGGCAGAAGTAGGCACAGAGACAGGTTAATTGAACAAACAGAGGAAGAAGCTCAAACTGAAGCTGAAGATGGTGTTGATAGCATTCAGGTTTCCATCAAGTGCGCTGAAATCCAGAATGCCATTTCTGTTGGTGCAACTTCATTCCTGTTTACACAGTACAAATACCTTGGCATCTTCATGGGCGTATTCAGCCTTATCATCTTCCTCTTCCTCGGTTCGGTCAAAGGCTTCAGCACCAAGAGTGAACCTTGCACTTACAACACAGGAAACACTTGCAAA…
F01_transcript_52341	ATGTTGCTGACTTCCTGCAGAACAGGAGCTGCCACCAATGTTATCTTTGGTCTTGCTTTGGGATACAAATCTGTCATCATTCCAATTTTTGCCATTGCTATCAGTATTTTTGTTAGTTTTAGTTTGGCTGCTATGTATGGTATTGCAGTGGCTGCCCTTGGTATGCTCAGCACTATTGCCACTGGATTGGCAATTGATGCCTACGGTCCCATCAGTGACAATGCTGGAGGCATTGCTGAGATGGCTGGCATGAGTCACCGCATCCGTGAGAGGACTGATGCCCTTGATGCAGCTGGAAACACAACTGCTGCCATCGGAAAGGGATTTGCAATTGGATCAGCAGCCCTTGTTTCTTTGGCTCTGTTTGGTGCTTTTGTTAGCCGTGCAGCAATCTCAACA…
F01_transcript_3459	ATGTTTACTTTTTTCTGCAGCCCTGTACAAGATGTTGCTGACTCCTGCAGAACAGGAGCTGCCACCAATGTTATCTTTGGTCTTGCTTTGGGATACAAATCTGTCATCATTCCAATTTTTGCCATTGCTATCAGTATTTTTGTTAGTTTTAGTTTGGCTGCTATGTATGGTATTGCAGTGGCTGCCCTTGGTATGCTCAGCACTATTGCCACTGGATTGGCAATTGATGCCTACGGTCCCATCAGTGACAATGCTGGAGGCATTGCTGAGATGGCTGGCATGAGTCACCGCATCCGTGAGAGGACTGATGCCCTTGATGCAGCTGGAAACACAACTGCTGCCATCGGAAAGGGATTTGCAATTGGATCAGCAGCCCTTGTTTCTTTGGCTCTGTTTGGT…
F01_transcript_44486	ATGGTTAACTTGTTATTCTTTCAGGTCATTGCTGACAACGTTGGTGACAATGTTGGAGACATTGCTGGCATGGGCTCAGATCTTTTTGGTTCGTATGCTGAGTCATCCTGTGCTGCGCTTGTTGTTGCATCCATTTCATCCTTTGGAATCAACCATGACTTCACTGCCATGTTGTATCCTCTGCTCATCAGTTCGATGGGTATCCTTGTTTGTTTGATCACAACCCTCTTTGCCACTGATATCTTTGAGATCAAGGCTGTTAAAGAGATTGAGCCAGCATTGAAGAAGCAGCTTATCATCTCTACTATTCTTATGACTGTTGGAATTGCAATTGTTTCTTGGGTTGGTTTGCCTTCTTCCTTCACAATCTACAATTTCGGGACTCAGAAGGTTGTCAAG…
F01_transcript_34894	ATGGCTCTCTTTGGACGAGTGGGTGGTGGTATCTATACCAAGGCTGCTGATGTTGGTGCTGATCTTGTGGGCAAGGTCGAGAGAAACATTCCAGAAGACGACCCAAGAAACCCTGCTGTCATTGCTGACAACGTTGGTGACAATGTTGGAGACATTGCTGGCATGGGCTCAGATCTTTTTGGTTCGTATGCTGAGTCATCCTGTGCTGCGCTTGTTGTTGCATCCATTTCATCCTTTGGAATCAACCATGACTTCACTGCCATGTTGTATCCTCTGCTCATCAGTTCGATGGGTATCCTTGTTTGTTTGATCACAACCCTCTTTGCCACTGATATCTTTGAGATCAAGGCTGTTAAAGAGATTGAGCCAGCATTGAAGAAGCAGCTTATCATCTCTACT…
F01_transcript_65266	ATGAAGATTGCTACTTACGCAAATGCTAGAACGACACTAGAAGCTCGGAGAGGCATTGGAAAAGCATTTATTGCTGCATTTCGCTCTGGTGCTGTGATGGGGTTCCTTCTTGCCTCAAATGGCCTACTGGTTTTGTACGTGTTGATTAACTTGTTTAGACTATACTATGGAGATGATTGGGAGGGGCTTTACGAATCTATTACCGGTTATGGCCTTGGTGGTTCATCAATGGCGTTGTTTGGAAGAGTTGGTGGTGGTATATACACCAAAGCTGCCGATGTTGGTGCTGACCTTGTTGGAAAAGTCGAACGAAACATCCCCGAAGATGATCCTCGAAACCCAGCGGTTATTGCTGACAATGTAGGCGACAATGTAGGAGACATAGCAGGGATGGGTTCG…
F01_transcript_59515	ATGACTGTTGGAATTGCAATTGTTTCTTGGGTTGGTTTGCCTTCTTCCTTCACAATCTACAATTTCGGGACTCAGAAGGTTGTCAAGAACTGGGAACTTTTCTTGTGTGTGGGTGTTGGTCTTTGGGCTGGACTCATCATTGGATTTGTGACCGAGTACTATACTAGCAACGCATACAGCCCTGTACAAGATGTTGCTGACTCCTGCAGAACAGGAGCTGCCACCAATGTTATCTTTGGTCTTGCTTTGGGATACAAATCTGTCATCATTCCAATTTTTGCCATTGCTATCAGTATTTTTGTTAGTTTTAGTTTGGCTGCTATGTATGGTATTGCAGTGGCTGCCCTTGGTATGCTCAGCACTATTGCCACTGGATTGGCAATTGATGCCTACGGTCCC…

## Sheet: Table S3
Table S3: The predicted information of CDS sequences
>F01_transcript_1
ATGACCAAAAAAAAAGGGTCTCCGCAGGTTGCAATGGTATTAGAGGAAGTTAAACCTGATCTTGGTTCTGGTGGGTCATGTGTGACTAGGACTAAGAGAAAAGGGAATGGTTCAGTATCTCCTTTGGCTTCTTCAAGTCACGGTGAAGCAAAAGGTGATGCGGGTTTTGTAAATGCTGACAATTCTCGTTGTATCTTAAATACTGACAAAGAAATAGCTAAATCACTCAATCAGACATGTGTTTTGGATAATGACAGTGATCAAGGTGTTACCAAACAGTTTAGCGAAAATGAAGACTCTTCATTATTTGATAATTCTGTTAGAAATAGTTCTACAGTTTCATTTTCAGTTGGAGGAATTGGTGATTCTGATTTGGTAAGCTCAAAGGAAAACAAAGGA…
>F01_transcript_10
ATGGAGGGATCCTCAAGTCAAGTTCAAGGGCAAGCGCAAACGCAAAATGAAGGTCCTCTTGAGGGAGGAGGAGAGGGTGAAGAAGCAAAGAAGGAAGAGGAAGAGTTGATGGCAAAGGCTCAGAGACTGATGGAAAAGATTACGTCTTCAGCTGATAATCCCAAACCCACTGTCCTCCATGCCCTTTCTTCCCTCTTCGAGGTCCAAGAGTCTTTGTACTTGGAAGCGAGTGGTCATTCCTCAAATAATGCACGAGCTTCTCATAATGTTGGACGCCTTGGCAACTTAGTTCGGGAGAATGATGATTTTTTCGAATTGATATCATCAAGGTTCCTGTCTGAAACTAGATATTCAACCTCAGTCCAAGCAGCTGCTGCTAGACTTTTAATGAGCTGTTCA…
>F01_transcript_10006
ATGGCGTTGCTTGTTGAGAAAACCGCTGCCGGCCGCGAGTACAAGGTCAAGGACATGTCTCAGGCCGACTTCGGTCGCCTCGAGATCGATCTCGCTGAGGTCGAAATGCCCGGTCTCATATCCTGCCGTACCGAGTTCGGCCCATCTCAGCCCTTCAAGGGTGCTAGGATCACCGGCTCTCTCCACATGACTATTCAGACCGCCGTCCTCATTGAAACCCTCACCGCCCTCGGTGCTGAGGTCCGTTGGTGCTCCTGCAACATCTTCTCCACTCAGGATCACGCCGCCGCCGCCATCGCCCGTGACTCCGCCGCTGTCTTTGCCTGGAAGGGAGAGACCTTGCAGGAGTACTGGTGGTGTACCGAACGTGCCTTGGACTGGGGTCCCGACGGTGGCCCA…
>F01_transcript_10007
ATGGCTGGCCAGAGAAATAACTTTGGTAAAAGAAGTCATTTTCAGCCGGATTCTGCTGCAAATGGAGGAAGCAAGAGAAGGAATCCAGGTGATGACGGAGATCAGTATGGCATTGGGACAGAGGACACTGTGTACCGTTACTTGTGCCCTTTGAAAAAGATTGGAAGTATAATTGGTAAAGGTGGTGAAATTATCAAACAGTTGAGGTCAGAAACTAAGGCTAACATTAGGATTAGTGAGACTGTCCCAGGCTGTGATGAGCGCATAATAACAATATATAGTTCTAGTGAGGAGACTAATCTATTTGAAGATTCTGGTGAGTTTGTCTCACCTGCAGAGGATGCTCTCTTCAGGGTCCATGACAGGATTGTAGCAGAAGACGCGCCTCCAGGTGAAGAT…
>F01_transcript_10008
ATGTCGAATGTCTCGACCGTCACGTCTCGAAGGGTCCCTCCGCCGTGCTGGACCAAGGACGAGACCGTAGCCCTGATCAACGCCTATAGTTCTAGATGGATGTCTCTCAATCGCGGAAACCTCCGCGCCTGCGACTGGGACGACGTCTCCTCCGCCGTGTCGGATTCCAATCTCGGAGCGCCGAAGTCGTCCTTGCAGTGCCGCCACAAGATCGAGAAATTAAGACAGCGGTACCGTTCGGAGAAACAGAGATCTGTCGCATGTCCAGGTTGGTTTAAATCTTCTTGGGACCTTTTTCCTTTACTGGATTCTTTTGATTTTGGGTCATCGTCAGTTATGGGATTTAAGGATCACGTTTCTAGTCAGCAAATCATGGAAGTTAACAAGCTTCACCCCGAA…
>F01_transcript_1001
ATGTATATAGGGGCTTCTCCCTCGGTTTCGTCAATACTGAGAGCTTCTCGGTCGAGATTCATCTCTACTTCAGTATCTTCACTGAGAACATTATCTTCTCCGCCGAGCTCTGCTGTTTCGTCCTCGTTTGTGAGTCGCCGATCTCTCAGCTTCTCATCTGCTGTTAGATCTTTGCGGTGCTCTGTCCCTCGCTGGAGCCACGGTGTCGATTGGCGGTCTCCCGTTAGTCTTCGTGCGCAGATCAGAAGCGTTGCTCCAGTAGTCGAACGGCTCGAGCGTACCTTTGCTACTATGGCTGCTGAACATCCATTCAAAGCAATCTTGACCAGTCTCCCCAAGCCAGGAGGTGGCGAATTTGGAAAGTTTTACAGCCTTCCTGCTCTTAATGATCCAAGGATC…
>F01_transcript_10011
ATGGTTGTGGAAAAGGCGTCAAACGTCTCCCAAATTGAGGATGACGAGGATATGGATGAAGAACCAGGGGAAGAAATCGAATCAGCTCCACCTCTCAAAGTTGGTGAAGAGAGAGAGCTCAGTAACTCCGGCATCAAGAAGAAGCTCCTCAAACGTGGTATTGGCTGGGAAACTCCAGTATTCGGCGACGAAGTCACGATTGTACATCAACTGAGTGCAGTTGATTACGTGGGTACTTTGCTTGATGGATCGAAGTTTGATTCTACAGGAGATAGAGATGGTCCTTTAACTTTTAAGCTCGGTAATGGTCAAGTGGCGCCTGGACTAGATAATGGGGTAATTACTATGAAAAGAGGGGAACGCGCAATTTTCACTCTGCCTCCGGACTTGGGATTTGGA…
>F01_transcript_10012
ATGTCAATTTGCATTCAACAGGGCAATTTGGTGAACATGCATGCTATAAAAGGAGGCTGGGTTGGGCAAACATTTGCCCTGGCTAAATCCAATGAGTCTGAGGGGAAGAAGACTCGTATTCGGCGTTCAAAGGAGGAGAGGAAGGCAATGGTTGAATCCTTCATAAAGAAGTATCAGAGTTCTAATAATGGGAGCTTTCCATCATTGAATCTCACACACAAAGAAGTTGGCGGTTCTTTCTACACAGTAAGGGAGATTGTCCGAGAGATAATCCAGGAAAATAGGGTTCTGGGTCCTGCTAACTTTACTTCAGAGGAACTGAATACGACTGATGAACAATATCCATTAGGTTCAATTTCCATGGAACCCCAAACCGCTTTACACGTAACATCAAATGGA…
>F01_transcript_10013
ATGTTTGGTCGCGCCCCAAGGAATAGTGACAGCACCAAGTACTATGAGATTCTTGGTGTCTCAAGAAATGCAAGTCAAGATGAACTTAAGAAGGCATACAAAAAGGCTGCTATAAGGAATCATCCGGATAAGGGTGGAGATCCTGAGAAGTTCAAAGAATTGGCACAAGCTTATGAGGTGCTTAGTGACCCGGAGAAGAGAGAAATTTATGATGAATACGGTGAAGATGGGCTTAAAGAGGGAATGGGAGGACCTGGTGCTCACAATCCTTTTGATATATTCGAATCATTTTTTGGCGGAGGAGTCTTTGGTGGTGGTGGTAGCTCGAGAGGAAGAAGGCAAAGACAGGGTGAGGATGTTGTGCATACTCTAAAGGTTTCGTTGGAGGAGTTATACAAT…
>F01_transcript_10014
ATGTTTTCGTGGTTGGCAAGGGTAGCGCTGGCTTGTTGGAAACCGGTTAGAAGATATGCTCGTATGAGAGAGGATAATGATAATGATTCCGACTCTTCTATTCGAGACTCACTTCTTTGGTGCAGAGACCTGGAGAAGCACTCTTATGGCGATTTCTCATTCGCTGTGGTTCAAGCCAATGCAATCATAGAGGATCACAGCCAAGTTGAGACCGGAACAGATGCTATCTTCGCCGGTGTCTATGATGGTCATGGTGGCCCTGAGGCTTCCCGCTATATCCGTGATCATCTCTTTCTTAATTTGATGAGGTTTGCTCGAGAAAATGGAACCATATCTGAAGATATCCTTAGAAGTGCTTTTTCTGCAACTGAGGATGGATTTCTTACTCTTGTGCGTAGG…
>F01_transcript_10016
ATGGCTGAAACCACTCAACTTACAAGGATAGGGCTCGCTGGTCTGGCAGTTATGGGCCAGAATCTGGCGCTCAACATCGCTGAAAAAGGGTTTCCTATTTCGGTTTACAACCGAACCACTTCCAAAGTCGATGAGACTGTTGAACGAGCCAAGAGGGAAGGAGATCTTCCCCTGTTCGGTTTCCATGACCCCGAAGCCTTTGTCAAGTCGATCCAAAAGCCTCGCGTGATTATCATGCTTGTTAAAGCCGGGGCGCCTGTTGACCAGACCATAAACACCCTCTCAGCCTACATGGAGAAAGGTGATTGCATTGTTGATGGCGGTAATGAGTGGTATGAAAACACCGAGAGGAGAGAGAAAGCAATGAACGAGCTTGGATTGCTCTACCTTGGAATGGGA…
>F01_transcript_10018
ATGGCCGTTGATTCAGCAATCTCTTCGCCACTGGGTCCTCCGGCGTGTGAGAAAGATGCGAAAGCTCTTCAATTCATTGAAGAGATGACAAAGAATGCCGACTCCGTCCAGGAGAGAGTCTTGGCTGAGATACTTACCCGGAACGCGGAGACTGAGTATCTCCGCCGATTTAAACTCGACGGTGCAACCGACAGAGAAAAGTTCAAGTCTAAAATCCCCGTCGTTACGTACGAAGATCTTCAGCCTGACATCCAACGTATAGCCAATGGGGATCGCTCTGCTATCCTTTCTGCTCATCCAGTTTCCGAGTTCCTCACAAGCTCTGGGACTTCAGCTGGTGAAAGGAAATTGATGCCAACGATTGAAGAAGAGTTGGAACGTCGCCAAATGTTATACAGC…
>F01_transcript_10023
ATGAAGTTTATGCTCTTTCAGGATCCACTGCGCCCATTAGTTTTAGGTGGTGACCACTCAATATCTTATCCTGTTGTCAGAGCTGTCTCTGAGAAGCTTGGAGGACCTGTGGATATCCTTCATCTTGATGCACATCCTGATATCTATCATGCCTTTGAGGGGAACAAATATTCACATGCATCGTCTTTTGCCCGAATCATGGAGGGTGGTTATGCAAGGCGGCTTTTACAGGTGGGAATCAGATCAATAACAAGTGAAGGACGAGAACAAGGCAAAAGATTTGGAGTTGAGCAATACGAAATGCGGACCTTCTCCAGCGATCGTCACTTTTTGGAAAACCTGAAACTTGGAGAGGGTGTGAAGGGTGTATATATCTCATTAGACGTGGACTGTCTGGAT…
>F01_transcript_10024
ATGGAGTCAGATCTTGGTAAGCTCTTCATTGGTGGGATTTCTTGGGACACAGACGAAGAACGTCTCAAGGAATATTTCAGGAAGTATGGGGAAGTGGTCGAAGCTGTGATCATGAGAGATCGAGCCACTGGTCGAGCCCGTGGTTTTGGTTTTGTTGTTTTTGCCGATCCTGCTGTTGCTGAGAGAGTCATTGCGGATAAGCACATGATCGATGGCCGCACAGTTGAAGCAAAAAAGGCTGTTCCTAGGGACGATCAACAAATATTAAATAGAAACATGGCTAGCCTTCCCGGTTCTCCCATTCTTGGCCGCACAAAAAAGATATTCGTCGGAGGTTTACCGTCTACAGTCACCGAGAGTGACTTTAAGAGATACTTTGATCAGTTTGGTATGATCACA…
>F01_transcript_10026
ATGAATGGGATTGGGATTGGCCACCATCACCATCACTTCTTACCCACCACCACCACCACCACCACCTCCTCCTCATCGTCATGTGCTTCTTCCAACAAGAGAGCTGCCTATCTATCAGTAAAAGTGGGACATCAACCACCAATTGACTTGGTACTGGTGGCAAGCCCCAACGGCCCCCACCTGAGGCTTGTCAAGCAATCAATGGCTTTGGTGGTGTTCTCCCTCAGACCTACTGATCGTCTGGCAATTGTAACCTATTCTTCTGCTGCAGCACGCGTTTTCCCTCTCAGGCGCATGACATCCTATGGTAAGAGAAGCGCCTTACAAGTCATTGACCGTCTTTTCTACATGGGCCAAGCTGATCCAATTGAGGGTCTCAAGAAAGGGATGAAGATAATA…
>F01_transcript_10029
ATGGCTTCCATGAACATCTCTTCTCCTTCAACTGCGGCTGTCTCACGTCCACTAACAAGCCAAAAGCTTAAGACTGTCAGTCGATTTCCTGGCAAGAGTTCAGTTTTGGGAAATGGGCATGCTTCACGTTTCGGCCACCTGGAGCTGTCTACTACAAAATCAACCCTTAGTATGGGCGGTGTTGGGAAGAGTAAAGCTATGCTAGTATCTGGGGAAGACGATGTTCTAGCCTATTGCAATGGAAGCAGCCTTGCAGCAGAAAGTACTGCTCTTGGTGATCAATCCCCTTGTGTTGGGATGCAACATGATTCAATAGCATTTGGAGCCCTTGAAGCGAATAGGGCTCAGGAAAATGTCTCATTTTCTGATGATAATGATGAGTTTGATTTGGATCGCCCC…
>F01_transcript_1003
ATGGCTGAGGCTCTCATCCAGATGTTGCTTGACAACGCGAATTTACTTGTCCAGCAAGAGGTTGGGTTGCTTTGCGGTGTTGAAAATGATGTGGAAAAGCTCACCAGGACTCTCTCAACAATTCGAGATGTTCTTGAAGATGCCGAGGAGAAGCAGCAACTGAACAGAGAGGTGGAGAAGTGGTTGCGGCGACTTAAGGAGATAGCTTACGAGGTGGATGACATACTGGATGAGTATGCTACTGAATCCTCGCGATTGGAATACAGGCGCAGGTCCATGAACAAGATACGCGCTTATCTAAGCATATTTAATCCAATGAATGTCGTTTTCCGTCACAAGATTGCCAAAAAAATGACGCTGGTTCAAGATAAGTTGGATGGTATCGCAGAAGAACGGAAC…
>F01_transcript_10032
ATGGCAGCACCAAAAGGCGACGACACACAGCCGCACCCAGTGAAAGATCAACTACCGGGCATTTCTTATTGCATTACCAGTCCTCCACCATGGCCTGAGGCGATCCTTCTTGGTTTTCAACATTATCTTGTTATGCTTGGCACAACGGTTCTCATTCCCACTTCTCTTGTTCCTCAGATGGGTGGTGGAAATGAGGAGAAGGCAAAGGTGATTCAGACACTACTCTTTGTTGCAGGTCTGAACACGTTGTTGCAAACCCTGTTTGGTACTCGCCTACCTGCTGTTATGGGAGGATCCTACACTTTTGTTCCTACTACGATATCGATTATACTTGCTGGTCGATTCAGTGACACAGCAGACCCTATTGAGAAATTTAAGAGAACAATGCGGGCCATCCAA…
>F01_transcript_1004
ATGGATTTGCTGCCGGCAGAAGGCTCGCAAATCGCAAAGAAGCACCGGTTCAGGTCACTGAAAATGGTGAACGTTGACATGGACCAAACTCTTGGAGAGAAACCTTTCGGAGTGGACTACGGTAGGCTAGATAATGGCCTGTATTACTACGTTCGTTGCAACTCTAAGCCGAAAATGAGAGCTGCTCTTGCTCTTGCCGTCAAAGCTGGCTCAGTTTTAGAAGAGGAGGATGAGCGAGGAGTTGCTCACATAGTCGAGCATCTTGCTTTTAGTGCCACTACGAAATACACAAATCATGATATTGTCAAATTTCTAGAAAGCATTGGTGCAGAATTTGGTGCTTGCCAAAATGCAGCGACATCTGCTGATGAGACTGTGTATGAGTTGTTTGTACCTGTT…
>F01_transcript_10040
ATGGCATCTGATCTTAAGAGAACATTATCAAAGACTTATATTGGTCTGCAGTTGTGGGTACTGATTGTGATTGCTCTTGGGGTAGTTTTTGTGGTTATACTAGGGATATCGCTATGGCTGACATTTCGTAAGAAATCGAGAAAGGCTAGTCATGGACTTCCTGTTAGCCAATACCCTCTTGTTTCTGAGGAAATAAAAGAGATAAGAGTTGATCAAGCTTCAGCAAACAATGGTAGTTTCCCCGCTATTCAGGATAAGTACAATGAAGGTGAGCAAGATCAAATGTTGATCCTCAAAGCAGCGAACAGTGATGATAGTGTCAAATCAGGCTCTTTTACTAATTTAGACAAAGCTGCTGTGTTGTCGGGTGAAGAAGGTGACAACCGGTCAGCACCTGCC…
>F01_transcript_10042
ATGGCATCATTTGCTGAGAACTTAGTTAACAAGACATTGAATTGGGTGACACTGGCGTTAGATGCGCCTTCTGCCAGAGCTATTGTTTTTGGAGTGCATATCGGAGGGCACTTATTTGTGGAAGTTCTTCTCCTTGTGGTTATCCTTTTCCTACTTTCCCAGAAAAGTTACAAGCCTCCTAAACGGCCTTTAACGAAGAAGGAAATAGATGAGCTGTGTGACGACTGGGCTCCAGAACCCCTTATTCCTCCAATTAAAGAAGAGATGCGATGTGAATCCCCTGTGTTGGAAAGTGCTGCAGGACCACATACAGTCATCAATGGCAAAGAAGTCATGAATTTTGCTTCTGCAAATTATCTTGGATTGATAGGACATGAGAAGTTACTTGAGTCCTGCACT…
>F01_transcript_10044
ATGGCTGTGATATCCAAGCAAGACCCACCACCAAAAGTAGTCGAAACAGTACAGGATATTATGAAACTCTACAAATCACTCCCACCGCGACCCACAATTGAAGAAGTTGCAGCGGCAAAATCCGTCATCAAAACCGCCGTCGCGGAAGAAGAAGAGAAGCTCGAGGAGATTTCCAAGGAGGCGAGGCCGGCGGATGTCCCGGAGGAGTTGTTCTCCGTTCTGCAGGATTTCAAGAAGACGGCTGTCCTTCTCCAGAGCCATGAACAGAGGAAAGAAGCGGATCACATGGTGGAAGTGGACAGAATGTTTGAGAAATTTGATGGGTTGATACAGAGAGCTTCGGAGTTGGTCTCTGGTAGGGACAGTAGTAATACCCAGAAGGAAAAAGTGTTTGGAATC…
>F01_transcript_10046
ATGATGCATAAATCTAGTATTCTACTTATAATATTATTATCTCAGACACTTTGCATTTTAGGCTTTTTAGCCAACTCAAATCTTGTAAATGAACCCATTGAGTTTGCCGTAGACAGAGCGACCAAAGCATCTTACATTGAACTCATCCATGGGTTGAGAAATCGACTCCATACCACTGTCCACATTCCTTCTGGAATACTAGTTCTAGATGATCCATCTACTTTGGCAGCTAACAACCGCTATTTCCAAGTGAAACTCACCGCCGACGGTGAATCTCTTACAGTAGGAATCGATAAATCCAACATCTATGTCGTCGCCTACAAGGTGGGTGACTCCTCCTTTTTCTTTAAAGACTATGCGCATGCCAGAACATACCTCTTCCAAGGCACTAGACAAGAG…
>F01_transcript_10050
ATGCCATCTCCCACCAAGACTCCCGACTCCGACGCCGAGCGCCGCCTCCGTGAGGCCGAGGAACGCCTTCGCGATGCCATTGAGGAGCTTCAACGCCGCCAACGCTCTCGCGGCGCCGCTGCCACTTCTACTCCCCCTTGCCACCACGCCACTGACGAGTCTTGTGTCGCTAACGCCATCGGCAATCTCTGCCAGAGCTTTCTTCTCTCTTACGGTGTTAGAGTCGGGATTGGTATTCTTCTTCGCGCTTTCAAGCTTGCGCGTCGACAATCTTATTCCTCTATCCTCGATCTCAAACAATTAGTATCTGAGAAAGATCTGATCGTGAGGGAAGAAGCTTGTAGAATTGGTTTACTTTTTGGAGGGTTTACTGGATCTTATCATGCACTTAGATGTCTG…
>F01_transcript_10052
ATGGAATCTTGGAGCTATACTTCTGAAGGAAAGAGCCTTTTGTTTTCCGATGAGGTGGATTTGCCGGTTGACCCGTTTGGAAGAAGTAGAAAAACATTGATGGGGTGGGAAAGTAAACCCTCCTGTAATAATTTTGACATCAATAATGCTTGTGTTGAGAATTTGGAGTTTATGGATCTTGGTTTCAATGATTTTGCAAGAAAAACTTTTCTCACTAACCCGATTGGTGGAACACTTGATGATCATGAAGTTGGTATAAATGATTCTACCACTAAAGGATTGACTACTAGTCCCACTTGTTTGGTTTCCTCCAATTCATTTTTCAAGGACGAGGAATCTGGGTCGAAGATTTCGAGTTCTCTTGTGGAGTCGAGTAGCCAAGATTCCACTCTTATTGAT…
>F01_transcript_10056
ATGCAATATAAATACGACTCTTCTTTTATGTTGCAGTTGTTGCTGAAAGGTTGTAGCGAGCGTGGTGCAAAAAGAATTCGTCTTCATGTTCTTACTGATGGGCGTGATGTATTGGATGGTAGCAGTGTAGGTTTTGTGGAAACTCTTGAGAAGGAGCTCGCGGAATTGCGTGAGAAAGGTGTTGATGCTCAGATTGCATCTGGTGGAGGCCGCATGTACGTCACTATGGATCGTTATGAGAATGACTGGAACGTTGTAAAACGAGGCTGGGATGCCCAAGTTCTTGGAGAAGCTCCACACAAGTTTAAGAGTGCTCTGGAAGCGGTCAAGAAACTTAGGGAAAAAGCCAATGATCAGTACTTACCTCCATTTGTTATTGTTGATGACAATAATAATGCT…
>F01_transcript_1006
ATGGAAAGTGATAGGGTTATCTCTTCTTCTTCTGATGGGATCAATGATGCTGGTCAGAGGATGCGATCTGTGCAGGGGCGAACTAGTGGCCCAACAAGGCGTTCCACAAAGGGACAGTGGACTCCTGAAGAGGATGAGATATTGCGGAAGGCTGTCCAACGTTTTAAGGGAAAGAACTGGAAGAAAATTGCGGAGTGTTTTAAGGATCGAACTGATGTTCAATGCCTACATAGGTGGCAGAAGGTCTTGAATCCTGAACTTGTTAAAGGCCCATGGTCTAAAGAGGAGGATGAGATAATAATTGAATTAGTCAACAAATTTGGCCCAAAAAAAATGGTCCACCATTGCACAGCATTTACCTGGGCGTATTGGGAAGCAATGCAGAGAAAGGTGGCATAA
>F01_transcript_10060
ATGTCGCCTCAGAAGCAAGCAGAAGAAGCTATAGTTTCCAACTTGAACGAAACAACAGATCAACATGATCAAACCGTAAAAGGATTAGAAGAAAACCAAGAGGAAAACCATTCCTTCTTTAACGTCAAGAACTTCCTATGGCATGGTGGCTCTACTTGGGATGCCTGGTTCAGCTGCGCTTCCAATCAAGTGGCCCAAGTGCTACTGACACTCCCATACTCGTTCTCCCAACTGGGTATGCTATCAGGAATTCTGCTACAGATATTCTATGGTATCCTCGGAAGCTGGACAGCTTATCTAATCAGTGTGCTCTACATAGAGTACAGAAGCAGGAAGGAGAAAGAAAATGTTAGCTTTAAAAACCATGTCATTCAGTGGTTCGAAGTGCTTGATGGGTTG…
>F01_transcript_10064
ATGGGGATCATACCTTCCTCTTACTTGGCATCTAGGGAATCAAGGTTTCTAATTATTCTCCATGCTTGTTTGGCTATCATAGCCTTATTGGAAACAACCAACTCTTTGAACCCCATGCCACCACCTGGTTCAGATTTCACTAGCACCTCCCAAGCTCTCCAGTGCAAATTCCTCTTCTTCTTTGTAGATCCCTACCAAATATTAGACGTAAGTTTCTCAATGTCATGGCATAACCCCACAGGCAGCCTGAAGAGACTCATAGCATAA
>F01_transcript_10066
ATGGGCCAGGCGCTGAGTTGCAGCGGAAGTCAAGAACACGGGCTGTTCAGTGCTGTGCAATTTGGCGATTTGGAGAAGGTTAAAGGTTTGTTAGAGAGAGACCCGAGCTTGTTGGATCAAACCAGTGTTTATGATCGTCACTCCGCGCTTCATATCGCCGCCGCGAACGGCCAGATCGAGATTCTAGACATGCTGCTGGATCGATCTGTGAATCCGGATGTGTTGAATCGGCACAAGCAGACTCCGCTTATGTTGGCTGCTATGCATGGGAAGATCTCCTGTGTGAAAAAGCTTCTCGAAGCCGGAGCAAATATATTGATGTTTGATTCCCTCAATGGAAGAACCTGCTTGCACTATGCTGCTTACTACGGCCATGCCGATTGCCTCCAAGCCATTCTC…
>F01_transcript_10069
ATGAAGTCTTTTAAATCATGGAAATTGCTAAAAAGGAATGCTTCTCCTGATGGGGCAAAATTATGTTTCAGGACAAAGCAGCTGCAGTTTATGGGCCTTATATGTATAGTAATGTTGTTCATTGTGTATAGGACCACACATTACCAGTATCAACAAGCAGAGATGGAAGCAAAATTGAATCCTTTTGACATAAAGGGGCCTAGATTTGCTTCTGGAGGGTTGGATAATTTGCCCCGTGGCATTGTACAAGCGAGATCAGATTTTGAGTTAAAGCCTCTATGGGGGACAAGTAGTTCAAGGTTAAAGGCTGCTGCTTCCAGCAATCATAACTTGCTTGCAATATCAGCCGGTATCAAACAGAAAGATAATGTTGATGTTATTGTGCAGAAGTTCCTTCAA…
>F01_transcript_10075
ATGGCGGTGGCGGCACTAGGGCAGCTCAACGTGGAAGAGCCACCACCGGCGTGGGGTTCACGTAATGTAGATTGCTTCGAGAGATTGGAGCAAATTGGAGAAGGAACTTACGGTCAAGTGTTCATGGCTAGAGAAATCAAGACCGGAGAAGTTGTTGCTTTGAAAAAGATTCGCATGGATAATGAAAAAGAAGGGTTTCCTATAACAGCCATTCGAGAAATTAAAATTCTGAAGAAGCTTCATCATGAAAATGTTATTAAGCTGAAAGAGATTGTGACTTCTTCAGGTCCCGAGAAAGATGAGCAAGGGAGGCCAGATGGTAATAAGTATAAGGGCAGCACATATATGGTTTTTGAATACATGGACCATGATTTGACTGGCCTTGCTGATCGTCCTGGA…
>F01_transcript_10076
ATGTTTTGGAGGATGATTTTTGTGTATAATGGATCTCAGTCATCCCCATTATTTGGAGGACATCAAAGCTGGTCACAGAGAGCTGAGAGTTTCAAGTTAAAGCCTACCATGAAGGTGCACTGTGGATTTATCCAAGGTGGTGGAGCTGACATGGATCCTCTTGGACATTGA
>F01_transcript_10079
ATGTATCTGGGATGGAGTTACGTTGGTGATAGACTTCTATCGGCAGTGATACCATATGAAGAAAGTGGATGGTATGATGGACAAATGTGGGCTAAAACCACCAGAGGTAAGACAATTTTTACAATTCTTTCTGCTTCTGGATTATGGCCAACCACACCAGGTCCTAACAGCAACACACCTGAGATGAGTGAAAAATTGAACAACCCATGA
>F01_transcript_10082
ATGAACGAAAACCAACGATCTCTTCTTCTCAAGTCTGCTTCATTCTTCCCTCCTCCAGGAGTGAAGCTCTCCTATGGCACGGCTGGATTCAGAGCAGATGCTACGATCCTCCAATCAACGGTGTATAGAGTAGGCATTTTGGCGGCCTTGAGATCGCTGAAGACTCAATCGGTGATTGGATTGATGATCACGGCTTCTCACAACAAAGTCTCCGATAACGGTGTAAAGATCGCTGATCCGAGTGGCGGAATGCTCTCGCAAGATTGGGAACCTTTCGCCGACAAACTCGCCAATGCGCCGGATCCGGAAGCTCTTGTTGCGTTGATTGCAGAATTTGTGGAAAAGGAAAGCATCTCCTTTGATGGGGCACGTTCAGCGGAGATATTGCTGGGAAGAGAC…
>F01_transcript_10083
ATGCAGGTGAAAAATAGAAGGACAGGAGCAGAAACAACGGCAAGAATAGTTGATCAATGCAGCAACGGAGGGTTGGATCTGGATGTCGCCGTCTTCAACCAGATCGACACCGACGGAAACGGATATGCTCAAGGGCATCTCATGGTGGATTATCAGTTTGTCAGCTGCGGAGACAGTCTTCCCGAGATATTTTTGAGAGCACGGTCATCTTAA
>F01_transcript_10086
ATGGACGCTTCAATGGCAATGTGCAAATCAGTTACCACCACTACTCCTGGTTTATTCGTTGGGAGAAGTAGTAGCATTAGGAGTTCGCAATGTAGCTTTATGGTGGGAAGTAAGGTGAACTTTCCTAGGCAAAGAGCTCTCAATGCTGCTCAAGTTAGGAGCACCAGCAAAAAGCGTGGCGGAGCTCTCAAGGTGGCTTGTCGAGCCGAGAAAATTTTGGTTGCTAATAGAGGAGAAATAGCTGTTCGTGTTATTCGGACTGCTCATGAAATGGGAATACCTTGTGTTGCTGTTTATTCCACCATCGACAAGGATGCACTTCATGTCAAACTGGCTGATGAATCAGTCTGCATTGGTGAAGCACCAAGCAGTCAATCGTATTTATTGATTCCAAATGTT…
>F01_transcript_10089
ATGTGGCACGAAGCAAGGAGATCGGAGAGGAAGGTCCATGACATGATGGACGCGGCCCGAAAGCGAGCTCAAAGGCGAGCCGTCTTCCTGGCTAAGCGGCGCGGCGATCCGCAGCAATCGATTCAAGTTATGGGGTCGCGCTGCCGCATTTATCGAGATGATGGCCTCTATCAAGCCACTGAGGACCAGCAAGGCCTGATACCTTGGAACGGAAAGCAGGATGTTATGATTGATAGATTTGATGGTCGGGCGCTTCTGGATTTCATCCGGGAACCTGGTTCACGTCGATCTCGTGCTCAGGAGAAGTCGGAAGAAGAGGAAGAACTGGAAGAGTTTGTTAACTTTGAGCGTTACCGGGATTTAATTAAGCATCGACGTAGAGGATTCACTGACGAGGAG…
>F01_transcript_10092
ATGGGAGCGTCATCGTCAACGGAGCAGAATGTGTCGGTTGAACAAAAGGAGGTGGAGAGCCTTGCGGCTTCCACCGGAGCACTTCCTATGCTTCAAAATGCCTTCTCTAAGCTTGCAAATCCTCAAACTAATACGATTCCAATCCAGTCTCTGCAGCAATGTTTTCGTCTAAACTATGAAATCCCCACGGGTGAAGCACCTAAGGAAGCCAATTCTTTCCTGCGATTGCCGGATCATGTTGGTTCATCCATAATAGACCTATTTTTTGTAGCTGACGAAGGCGGATTGAATTGGGTTGAATTTGTAAGAGGTTATGTTAACTGTTGTGGAAGAATGCCAGTTTCAGTGTTGCTTAATAAACTGCTCAGAGTCTTTGCCACAACAGTAACACGAGCAGGA…
>F01_transcript_10094
ATGGGTGGACATGGAAGTGAAGAAGGGATTTCTTTGGAGTTTACACCGACGTGGGTGGTGGCCGGCATTTGTACGGTGATTGTCGCCATTTCTCTGGGTGTTGAACGATTCCTTCACTATCTCGGAAAATATCTCAAGAAAAAACAGCAGAAACCCCTTTTTGAAGCCCTCCAGAAAGTTAAAGAAGAGTTGATGGTGCTGGGATTTATATCACTGTTACTGACAGTGTTTCAAGGGACAATCTCAAAAGTATGTGTGAAAGAGGATGTTATGAAGCATATGCTTCCTTGTACTCTAAATGAAACAGCAATAAAAACAGCATCAGAAGGAGGACATGGCTCAACAACAACTACAAAACATTTTCAGATGGATTTTGCTTCTCCAATTTTTGGCACTGCT…
>F01_transcript_10101
ATGCCGACTTGTGTTTGGAAGACGATGAAGTATTTGAACCTGGGAAGCGAGAGAAAGCTCAAGGAATCGATAAAGGGTGTGGATGAATTTGCAGAAGAAGTTATAAGAACAAGGAAGAAAGAACTGACGTCATTAATGGAGGATGATAAGCAGAAGCAGAGGTCGGATATATTAACGGTGTTTATGGGCTTGAAGGACGAGAAGGGAGAGAAGTATTCCGACAAGTTTTTGCGTGATATATGCGTGAATTTCATTCTGGCCGGAAGAGACACGTCATCGGTGGCGCTGAGTTGGTTCTTCTGGTTGCTTGAGAAGAATCCGGGTGTGGAGGAGAAGATTCTGGAGGAGATATGCCGGATTGTTGGGGAAAGAAGAGAGAGCTTGACAGATGAAATGGTG…
>F01_transcript_10105
ATGGATTTCATGAAGGCCTTTGATCAGACGGTTCGCGAAATAAAGAGGGAGGTGAATTTGAAGGTCCTGAAGGTTCCAGAGATCGAGCAGAAAGTACTGGATGCGACAGATAATGAACCTTGGGGTCCTCATGGCACTGCGTTGGCGGATATAGCACAAGCCACCAAGAAATTCTCCGAATGTCAGATGGTAATGAATGTTCTGTGGACAAGATTAGCTGAGACTGGAAAGGACTGGCGCTACGTTTACAAGGCATTGGCTGTTATAGAGTATTTGGTTGCCCACGGATCGGAGCGAGCAGTTGATGAAATAATAGAACATACATTTCAGATATCGGCTCTATCACGTTTTGAGTATGTTGAGCCTAATGGGAAGGATATGGGAATCAATGTGAGAAAG…
>F01_transcript_10106
ATGGAAGCGATGCAGTTTTCGACTGTTGCTTCCCGCCATTTCTCAGCAACTTCAAATTGTCCCTCGACGAACAGAAGCTTGTACAATCCGAGAAAATCTGCAGGACAATCCTGTAAATTTGTCGCTTCGTGGACCGGTTCTGGCAACATTGCCTGTCTCTCTTATAGAAATTTGTTCACTAGAGAGATATGGGGCTGGCTGAACTCGTCAAGTGTTTCCATTAGAAGAGATTATAAGAGAAGTTTGGTTAGAGCAGAAATGTTTGGTCAGTTGACAAGTGGTCTCGAGACAGCTTGGAACAAGCTCAAAGGAGCAGAGGTTTTGACTAAAGAGAACATTGCGGAGCCTATGAGAGACATCAGGAGAGCTCTTCTGGAAGCAGATGTGAGCCTTCCTGTT…
>F01_transcript_1011
ATGTCAGCTCAATCTGAAGGAAATTATGCGGAAGCTTTACAGAATTATTATGAAGCTATGCGACTAGAAATTGATCCCTATGATCGAAGCTATATACTCTATAACATAGGCCTTATACACACAAGTAACGGAGAACATACAAAAGCTTTAGAATATTATTTTCGGGCACTAGAACGAAACCCATTCTTACCACAAGCTTTTAATAATATGGCTGTGATCTGTCATTACCGGGGAGAACAGGCCATTCGACAGGGAGATTCGGAAATTGCGGAGGCTTGGTTCAATCAAGCCGCCGAATATTGGAAACAAGCTATCTCGCTTACTCCTGGTAATTATATTGAAGCGCAGAATTGGTTGAAAATCACGGGGCGTTTCGAATAA
>F01_transcript_10114
ATGGCGAAGATTCATCAGAACAACATCAGATCCTTAGTCCTCGATCGCGGTTCTCACACCTCCACCGCCGGTGGCGCGAGCGGGAACTATTTCCGGCTGTGGACCGCCTTCTCCGGTGCTGCATTTCGTCGGAAGATCTTTGACGCCGTCAGTTGCGGTGGTAGTTCCCGTTTCCGCTGCGAATTTACAGAGGATGAAGATGATTCCACCGCCAAAAATGGAGAAGTTGCTAAATCGGCAGGTTCGAAGAATGTTATTGAGAAGAAACGAGGAACGCAGAATCAGCGACGAGAGAAACAGCAAGAGAAAACGAGTAATCCGAAATCGGAGAAGTTGTTAGATCTCTTGAACTTGGCAGAGACAGAGGCTGAGACAGAGCGGGAAGTTAAAAAGAAAGAG…
>F01_transcript_10116
ATGGATGGGATGGGAGGACTAAGAAATGTGAGCTCACATTGCTCCATCTCTGAGATGGACGACTATGATCTCTCCCGGCTTCTTGATAAGCCAAGGCTTAACATTGAGCGGCAGAGATCGTTTGATGAGAGATCGCTTAGTGAGCTCTCGATTGGTCTGCCTCGAGGAGGTATTGATGGCCTGGAGAGTACTTACTCTCCTGGTGGAAGGTCCGGGTTGGAGACACCAGCCTCTTCAACTAGGAATTCATTTGAACCTCACCCGATGGTGGCTGAGGCATGGGAGGCTTTGAGAAAGTCTTTAGTGAATTTTAAGGGTCAGCCAGTTGGCACGATTGCTGCTGTTGATCATGCTTCTGAGGAGGTTTTGAATTATGATCAGGTGTTTGTTCGAGATTTT…
>F01_transcript_10125
ATGGCGGAGGAAACAGAACAAGCGAAGACATTTAAGGAATTAGGGTTACGGGATGAACTGATTGAAGCTTGTGATAAGTTGGGATGGAAAACTCCTTCAAAGATACAGGCTGACGCCATTCCTCATGCACTAGAAGGAAAGGATTTGATTGGACTAGCACAGACAGGATCTGGTAAAACTGGAGCGTTTGCACTTCCTATATTGCAGGCCTTATTAGAAATTGCAGAAAATCAACGCACTGTTCCGGCATTTTTTGCTTGTGTGCTTTCTCCAACTAGGGAGCTTGCTATTCAGATTGCTGAGCAGTTTCAAGCTTTAGGATCTGGAATTAGCCTCAGCTGTGCAGTGCTTGTTGGAGGAATAGATATGATGCAGCAGACTCTTGCTCTTGGGAAGCGT…
>F01_transcript_10127
ATGGGATTTGCGAAGAAAGAGTACGAGTTTTTGAGTGAAATCGGATTGAGTTCCAGCAATCCAGGGTGTTATGTGAACGGCACGTGGAAAGCACGTGGCCCTGCAATTCAAACTCTGAACCCTGCTAACAATCAGCCAATTGCTGAAGTTGTGGAGGCATCGATCGAAGATTATGAGGAAGGTTTGCAGGCTTGCAGTGAGGCAGCAAAGATATGGATGCAAGTCCCTGTGCCAAAGAGAGGTGAAATCGTTAGACAAATTGGTGATGCATTGAGAGCAAAACTCGATCATCTTGGCCGCCTCGTGTCTCTTGAGATGGGGAAAATTCTTGCCGAAGGAATTGGAGAAGTTCAAGAAGTTATCGACATGTGTGATTTTGCTGTGGGTTTGAGCCGGCAG…
>F01_transcript_10130
ATGGACACGTCATCGTCAACCACTACTGATCCATTATCATCATCATCAACCAATGGTAGCGACACTAGTCATAACAGTTCTGCCATTAACAATGGTGGTCGAAGTAGGTACGGTCTACAGTTCCTGCAGTTACCTACTGCGCTGAATTTCGTCCAGTCTCCGCTATCCGTCATTCTGGAGCAATCAGGGATCATTCCGAGAGCCACGGAGGCGGCGTTGAGCAGCCACCGACAAGAACCGGAGCAACGACCGATGGTCAGCGTTGACTCAGAAGCTCATGCTCAGAGTCTTCAGATGGAAACTCCCAATTCCAACAGTAACCCTGGGGCTATCGGTACTGGCGAGGTTTCGATTCAGATAGTAAGACAAGAGAGTGTCGAAACTGAGACCACAGGGGCA…
>F01_transcript_10139
ATGGTTGCTGCTCATTTGGGTCCTTCTTGTTCTTCCTCTTCTTCTTCCTTGAAGAATGAGACTCAGTTTCTCAGTAAATTGACTATTTTCCCGAGAAAATCCTGTTTTTCCACATGGGTATCTCAGAATCCACCAAGATTTCAGCCCAGAAAGCATTTCCAGATTAAATCCTCAAATGGGCATCCTCCAAATCCGATTTCTTTCCAGGATGATGGTTTTCCTAGAAAATCCTATGAACAGAACATTGGAGCTGAAGGAAAAGAATTCCCAGTTCAAATTACCGAATCTGAGAAAGTGGAATCCACTCTCAGCATAACAGTTGTTGGAGCTTCAGGAGATCTTGCTAAGAAGAAGATTTTCCCAGCACTTTTTGCTCTCTTCTATGACGATTGGCTTCCT…
>F01_transcript_10147
ATGGGTCGTCGTAACAACGGCAAAAACGAGAACAATAGCACCATGAACTACAATAACTCTCATCAGCAACAGAACTCCAAGATACGCTTCGAGGAGGAGGACGACGAGACCACTCTGAGCAATGATTTCGAAGACTCTGTTACAGCCAGCGATAAAGTTATCCAAGACGAGTCCATGTGCGACGTCGAAGCATCGTTTGCTGATGGAGAAGATGATCAGACCAGTGCTGACTACTACTTTGATTCCTACTCTCATTTTGGTATTCATGAAGAAATGCTGAAGGATGTAGTGAGAACCAAGACATATCAGAATGTTATCTATCACAATAAATTTCTATTCAAAAACAAAGTAGTTCTTGATGTTGGAGCTGGTACTGGCATTCTGTCTTTGTTTTGTGCA…
>F01_transcript_1015
ATGGGGAGCACAGGTGAGCCGGACCGAAAACGGCGTCACTTTAGCTCCATATCACCGACGGCCGCTGCTGCCGCTGCTAAGAAACATCCATTCTGTCCACCTTCTGAGGATAAAAAGCTTGATATTGCTGTTCTTCAATTTCAAAATCAAAAGCTTGTACAGAAGTTAGAGGCTCAGAAGGTCGAGTATTCTGCACTTGAGAACAAGTTTTCCAAACAGAAGGAGAGGCAAGAGCCGTATGAATCTACACTAGAGGTGGTGCATAAGTCTTGGCAAGAGCTGGTTACCGATTTGGAGGCATCTTCTGACCGGACAAGAGAGTTAAGTGGTGGACAAAATTCTAAACAGATATTGAATACAGAAGATGGGACTAATCATGCTCCGCAGGATGCTTTTCTT…
>F01_transcript_10151
ATGTTTTCTTTCTGGTGCCTGACTTCTAATTTTGTTGCACCTGAAGATGAGCCAGGTAAGCAGGTTAGAAGCGCCATATCCATAAAAAACACCTCCAAGTCCCATGTAGCTTTCAAGTTCCAAACAACTGCACCAAAAAGTTGTTACATGCGTCCTCCAGGAGGTATCCTCACTCCTGGTGAAAGTCTTATAGCAACAGTCTTTAAGTTTGTGGAGCCTCCTGAGAACAATGAGAAACCAATAGATCAGAAGAGCAAAGTTAAGTTTAAGATCATGAGCCTGAAAGTCAAAGGAGAAATGGACTACGTTCCGGAATTGTTTGATGAGCAGAAGGATCAAGTGGCGGTAGAGCAAATTTTAAGGGTTATCTTCCTCGACCCCGAACGCCCGAGCCCTGCA…
>F01_transcript_10153
ATGGAACCCAGACTTTTGCTTTCTTCGGCTAAACCCACAGCATATACGTCTCTACCCTTATTTCTATCATACAAATCCCCCTTTCTTGAGAATCCGAGAATGGGTATGAAATCGCATCTCTCACTCTCAGCGGCACAAGCAGAGAAGTCACAATTTTGGGGTAAAAGTTTGATTTTTCGAGAAAATTTACGGTTCTCGAGTAATATGAGAAAAGCTCGTGTTCCACTGCAACCGGTGAGAGCTGCGGTGAAGAGAAGGAAAGAGCTTCCGTTTGATAATGTAATTCAAAAGGACAAGAAGCTTAAATTGGTGCTGAAGATTAGGAAGATTCTAGTGAGTCAGCCTGATAGAATCATGTCCGTGAGGCAGTTGGGTAAGTTTAGAAGAGAATTAGGTCTT…
>F01_transcript_10156
ATGGACAGTGTTCAGACTTTTAGTCATTGTAAAGGTTCTGTGTGCCAGCTGTTCTTATTATTTATCACGTGGTTATTTAGCTTCCAAGATGTAGCGGCACTGCAAACAATGCTCGAGACCAGTCACATTTCCTCCACATCCGAGTTTGCCAGTCCACCTAGCACGGAACTTTTTGAACCTATAGAAATATCACCAGCTGTCTTACCACATTACCCCTATCATGGTGAACCTTCGTCGCCATACCCAGTTTTCCCTAAAACGTACGAACCAACTTTAACTGGGAGATGCCCAGTAAATTTCTCTGCCATGTCAGTTATCATGGAAAAAACAGCATCTGATTGTTTCCAGCCTTTAGCCTCACTTGTAGCTAATGTAATATGTTGTCCACAACTTGGTAGT…
>F01_transcript_1016
ATGGCTATGATTGATTGGCATGATTTTGTTGTTGTTGAGTCAATTGACTTTGCAGATGACGAGGATGAGGACCTACCTCCACCGATGACCCTTGAGGAGGTCATAAGAAGAAGTAAGATAACTTCCATGGAAGAAGATGAAGTTGTTGAACCTGGAAAGGAGGTGGAAATGGAAATGGATGAAGAAGAGGTGCAACTTGTTGAAGAGGGCATGAGAGCAGCTAGTATCGAGGAGAATGATGGAGAAAAGAAGGAAACTAATGCAAATGAGGAGCCAGAACCACCAATGAGAATCGTGAAGAACTGGAAGAGGCCTGAGGAGAGGCTCCCTGCTGAAAGAGATCCCACAAAATATGTTGTTTCCCCAATTACTGGTGAACTAATTCCCATTAATGAGATG…
>F01_transcript_10163
ATGTCGAATGTCTCGACCGTCACGTCTCGAAGGGTCCCTCCGCCGTGCTGGACCAAGGACGAGACCGTAGCCCTGATCAACGCCTATAGTTCTAGATGGATGTCTCTCAATCGCGGAAACCTCCGCGCCTGCGACTGGGACGACGTCTCCTCCGCCGTGTCGGATTCCAATCTCGGAGCGCCGAAGTCGTCCTTGCAGTGCCGCCACAAGATCGAGAAATTAAGACAGCGGTACCGTTCGGAGAAACAGAGATCTGTCGCATGTCCAGGTTGGTTTAAATCTTCTTGGGACCTTTTTCCTTTACTGGATTCTTTTGATTTTGGGTCATCGTCAGTTATGGGATTTAAGGATCACGTTTCTAGTCAGCAAATCATGGAAGTTAACAAGCTTCACCCCGAA…
>F01_transcript_10169
ATGTCTTCTACAAGGGAAGCTGTTCATGATCCTTTCAAAGCCTGGAAATTTCTGGTGTTCCCAGCAATTGTGAAACCAGGTGATGTTTTTTCTTTGATTATGAAGACAGCTTTTGCCATTCTCACTGTCCTCTCCATCTCTATCTTCTTCTACTACGCTTTTTCCAACCAGGTACAATTCCAATCTTGCCCTCAGTGCGACGGATTAGCTTCCGATCACCGAAAATTAACCATCGGTCCTGAAAATAACATCTCGAGCAAGAATACCCATGAAAAGACGAATATATCCCATATTTTATTCGGCCTCGGCGGGTCGGCTTCCACTTGGAACGAACGCCGGCTTTACTCCGAGCTATGGTGGAAGCCTAACGTTACCCGCGGGTTCGTTTGGCTCGACGAG…
>F01_transcript_1017
ATGAAAGATTATATTGCAACCCCCAAGCCCAATGGCTACCAGAGTCTTCACACAACTGTGATTCCTTTTTTGTATGAAAGTATGTTTCGCCTGGAAGTTCAGATAAGAACAGAAGAAATGGATCTGATAGCTGAAAGAGGCATTGCTGCTCATTACAGTGGTCGAGTGGTTGTTACCGGCTTGGTTGGACATGCTATGCCCAATGGTAGATGTTCAAGGGGAAAGCCAGTCTGCCTTAACAATGCCAACTTTGCACTCAGGATTAGCTGGCTCAATGCAATAAGAGAATGGCAAGAAGAGTTTGTTGGCAACATGACCTCCAGAGAATTTGTAGAAACTATAACAAGAGATCTCTTGGGGAGTCGAGTCTTTGTCTTTACCCCGAGAGGAGAGATTAAG…
>F01_transcript_10170
ATGGAAGAAAACCACTCATCATCACCATCACCACATCCACCGCCGCCACCGCCTCCGCCACCTCCCAAAACCTTCACGCTAACCGCATCATCGATCTCCTACGTAAAATCAACCACCACCAACTCCATTGTCCCACTCAGCTTCCTCTTCAAAACTTGCTCATCCGCCGCACCCTCTTACATCCTCCGTGACGTCACTCTCACCGCCTACCCTTCCCAAATCCTCGCCATCGTCGGCCCAAGCGGCGCTGGAAAGTCCACCCTCCTCGACATCCTCTCCGCCCGTACTTCCCCCACCACCGGCACTCTCCTTCTCAACTCCTCCCCCGTCAACCCGTCCTCCTTCCGTAAACTCTCCGCCTACGTACCACAGCATGACGCTTGCATTCCGGCGCTCACC…
>F01_transcript_10175
ATGTCAGGTCTCCATCGATCCTCAAGCGCTCCGTTGAAAAACGGCATTCCTCCACAGGAACTCCTCGACGATCTTTGCAGCCGGTTTGTGTTAAATGTACCAAAAGAAGACCAACAGTCATTCGAGAGAATTCTATTTCTTGTGGAGTATGCACATTGGTTCTATGAGGACAATTCAGTGGAAAACAATCCATCATTAAAGTCATTCACCTTAAAGGAGTTCACTTCATTACTTTTTAACAGATGTGATGTATTAAAACCTTATGTGGCTCATTTGGATGATATATTTAAGGATTTCACGTCGTACAAGGTTCGAGTTCCTGTTACAGGGGCAATTATATTGGATGAGACCTATGAACGGTGCATACTAGTCAAGGGGTGGAAAGGGAGTAGCTGGAGT…
>F01_transcript_10180
ATGATGTGTGGTGTTGTTATTGGCTGTCCCACGGCTCGAAAAAGGAAGAGAAGTAGAAGTCAGACCAAGAGAAACAACAAATCGAAGAGGCGTCATCGTGATGATTCAATTTCTTATTCAAGCAATAGTGACGATTCGATGAGTTCAACTTCTATTTCACTGTCTAGTTTTGAGGATGATCGTAGAAATAGACGGTCACGGTCAAGGACACGAAGAGATGTGAAGAAAAGCAAAAAGAGGGTTCGAAGACGGTCATCTAGTCTAGAAAGCTCCGATGAATCTCCACCTCGTGTGAAAAAGCGGAAAGGGTCAAAGAGAAAGGATGATTCTCGGGTAAGTAAGAAAAGTTTCGGAAAAAAGAAGAAGAGAAAGTCTAAGAGATATACGAGTGTTAGTTCG…
>F01_transcript_10181
ATGCTTGCCAAAGCTGTTGCTAATCATACCACTGCAGCATTCATTAGAGTTGTTGGCTCTGAGTTTGTGCAGAAGTATCTTGGTGAGGGCCCCAGGATGGTTCGCGATGTTTTCCGTCTTGCTAAAGAAAATGCTCCTGCAATTATCTTTATTGATGAGGTAGATGCTATAGCTACTGCTAGATTTGACGCACAAACTGGAGCTGATAGAGAGGTCCAGCGAATCCTCATGGAACTTCTAAACCAGATGGATGGGTTCGATCAGACTGTGAATGTCAAGGTCATTATGGCAACTAATAGGGCAGATACATTGGACCCTGCACTTCTCCGTCCTGGAAGGCTTGACCGAAAGATCGAGTTTCCCTTGCCTGATAGACGGCAGAAAAGGCTCGTTTTTCAG…
>F01_transcript_10182
ATGGAGAATCTCTTAGCTTCTTTGGAGAGGAATGAGGCTGAGATCTCCCCATCAACCTTGTATGCCATTGCTTGTGTTCTTGAAGATATCCCCTTCATCAATGGAAGCCCACAAAACACCTTTGTTCCAGGGCTGATTGATTTGGCCATTAAGAGGAACTGTCTGATCGGTGGAGACGACTTCAAGAGTGGCCAGACCAAAATGAAATCTGTCTTGGTGGATTTCCTTGTTGGTGCTGGTATCAAGCCAACGTCAATTGTGAGCTACAACCACCTCGGAAACAACGATGGGATGAATCTGTCGGCTCCTCAGACCTTCCGGTCGAAGGAGATATCAAAGAGCAATGTGGTGGATGACATGGTGTCGAGCAATGGCATTCTGTATGAGCCAGGGGAGCAC…
>F01_transcript_10183
ATGGCCTTATCGGTAGATCATAAACCGAATCGAGAAGATGAGTATGCAAGGATTGAGGCATCAGGAGGCAAGGTCATCCAGTGGAATGGACACCGTGTTTTTGGTGTTCTCGCAATGTCAAGGTCTATCGGCGACAGGTACCTGAAACCGTGGATCATTCCCGAGCCGGAGGTGATGTTCATCCCTCGGGCTAGGAATGATGAGTGCCTTATCCTCGCCACGGACGGGTTGTGGGACGTAATGTCGAATGAAGAAGCCTGCGAAGTTGCCCGAAAGCGGATTCTTTTGTGGCACAAGAAAAACGGCGCCCCGCCACTTGCAGAAAGAGGAAAAGGAATTGACCCAGCCGCCCAAGCTGCGGCAGAGTACCTCTCTGTGCTCGCACTTCAGAAGGGAAGC…
>F01_transcript_10186
ATGGAGGGAGGGACAGAGGAGAAGTTTTTGCAGAAAGCTGATAACATCAATGAGGAAGAGCTGAGCCTGAAGGACAGAGTGTGGAATGAGTCCAAGAAGATGTGGGTTGTAGCAGCTCCTGCTATTTTCACTAGATTTTCGACCTTTGGGTTAAACCTAATTAGCCAAGCATTCATTGGCCATATTGGCTCGGCCGAACTGGCTGCATTTTCGCTCGTGTTTACGGTCCTCCAGAGGTTCGCAAATGGTATCCTGTTGGGCATGGCAAATGCGTTGGAAACTCTATGTGGGCAATCATACGGAGCAAAACAATACCACATGCTCGGAGTCTATCTTCAAAGATCATGGATAGTATTGAGCATGACTGCAGTCCTTCTTCTTCCTCTCTATATCTTCACT…
>F01_transcript_10187
ATGGCCGTCTCTACCGTCGCCGACACCGAAGCTCCGCTTCTTAGCGACGCCGTCAATGGCTGCGTTGACTACAGAGGTCGCACCGTCTACCGATCCAGCTCCGGCGGCTGGAGATCCGCATCATTCATTATTGGTGTGGAAATGGCTGAGAGGTTTGCCTATTATGGAATAGGCTCAAACCTGATAAGCTATTTGACCGGACCACTCGGTCAGTCAACGGTGACGGCGGCGGAGAATGTGAATTTGTGGTTAGGTACGGCGATGTTGCTACCTCTTCTAGGAGCGTTTGTTGCCGATTCTTTCCTCGGACGGTACCGCACCATCGTCGTTGCTTCTACTATCTACATTTTGGGCCTAGGCTTGTTGACCACATTGGCTATGCTACCATCACAGAGCACA…
>F01_transcript_1019
ATGAAAATGGGGCAACTTTTGATGATTAAAGCCCTCACTGTGTTTCTTCTATGCAATTTAGCTTGGGGAAAAGAGTGCACTAACACTCCACCCCAGCTTGCATCACATACTCTTAGATACCAACTCTTGTCATCAAAAAACCAATCATGGAAAGAAGAGATGTTCTCTCATTACCATTTGACACCAACCGATGAGTCTGCCTGGTCTAGTTTGTTACCAAGGAAAATGTTGAAAGAGGAAGATGAGCTTAGTTGGGCAATGCTGTACCGGAACATGAAATATCCTGACGAGTTCAAGGCAGCTGGAGACTTCCTAAAGGAAGTCTCGTTGCATGATGTTAGGCTAGACCCGAGTTCGTTTCATTGGCGGGCGCAACAAACGAATTTGGAGTATTTGTTA…
>F01_transcript_10192
ATGGATAGAGCTTCTCTCCACTGTTGTGCCGTGAAGTTAATTATAAGGTGGTTGATACTTCTCAATTTCTTAAACATATTACACTCATCCAAGGAGCCTGATGTCGAAGGTGAAGCTCTAATTGAAATCTTAAGAAGTCTGAATGATAGCAAAGGTCGAATAACAGACTGGAATGGTTTTTTTGTAAGCCCATGCTTTAGTTGGTCTCATGTCACTTGCAGAAATGGACACGTCGTATCCTTGGATTTGGCTTCAAATGAATTTACAGGAAAACTTTCACCATCCATTGCCAAATTGAAGTTCTTGGTTACCTTGGAATTGCAAAACAATAAGTTGTCTGGTCCCTTACCAGAGTCCATGGGGAGTATGGTTCAACTTGAAAGTTTGAATCTTGAAAAT…
>F01_transcript_10196
ATGGCATCATTTGCTGAGAACTTAGTTAACAAGACATTGAATTGGGTGACGGTGTTTTTAGATGCGCCTTCGGCCAGAGCTGTTGTCTTTGGAGTGCATATCGGAGGACACTTATTTTTGGAAGTTCTTCTCCTTGTGGTTATCCTTTTCCTACTTTCCCAGAAAAGTTACAAGCCTCCTAAACGGCCATTAACAAAGAAGGAAATAGATGAGCTATGTGACGAGTGGGTTCCAGAAACCCTTATCCCCCCCATTAAAGAAGAGATGCGATGTGAACCCCCTGTGTTGGAAAGTGCTGCAGGACCACATACAGTCATCAATGGCAAAGAGGTCGTGAATTTTGCTTCTGCAAATTATCTTGGATTGATAGGACATGAGAAATTACTTGAGTCGTGCACT…
>F01_transcript_10197
ATGGATTTTCATTTGGAGCCTTTGTTTTTTCTCGATCTTTGTACTTGGTCATATTCATCATATTCATCATCTTCATCTTCCATCTCCTTCTCTCTCGCTCTCTCTCTCTTTCTCTCTCACTCTTACTATCTTTTCCTTTCATCCATTCCTTTTCTTTCAGTATTCATGAACTTGTTACAGGGATTGATGATCTTTGGCTCTGAATGA
>F01_transcript_10198
ATGAGCCAGATCGAAGTTTCACACATGAAACCTCCACTTGTTCCACTCGCAACTTTGATCGGTCGTGAGCTAAGGAATGAGAAGGTTGAGAAACCTTTTGTGAAGTATGGACAAGCTGCTTTGGCGAAGAAAGGAGAAGACTACTTTCTGATAAAAACTGATTGCCAGAGGATTCCCGGGAATGCATCAACATCATTTTCTGTCTTTGCGATCTTTGATGGGCATAATGGTATATCAGCTGCTATCTTTGCCAAAGAAAACTTATTGGGTAATGTTTTGAGTGCGATACCACAAGGTGCAAGTAGGGATGAGTGGCTTCAAGCCCTCCCACGGGCGCTTGTTGCAGGGTTTGTGAAAACTGACATAGAATTCCAACAAAAAGGTGAAACTTCTGGGACT…
>F01_transcript_10199
ATGGATTCGTCTCCAAATTCATCAACGTGTTGGAGCAACATAGTGAAAACTCAGCCATTACAAAACGGCGGAACACAGAACCGATCGACGCCGGCGTCGGAATTCTTAGTCCAGAGCTGCAACTCCTCCAGGGGAATTGCTGTTGCTGTGGTTGACGCCAATGCAGTCATTCAAGGCGGGGACAGCCTCTCGAAAATCGCCGATAAATTCGTTACAGTTCCCGAAGTTCTTTCTGAAATACGCGATCCCGTTTCCCGTCACCGCCTCAACTTCATTCCGTTCTCTATTGATTCCGTGGAGCCTTCTCCTGAGTCACTAAACAAAGTTATAAAGTTTGCTAGGTCTACTGGTGACTTGCAGACTCTTTCGGACGTTGATCTGAAGCTCATAGCTTTGAGT…
>F01_transcript_1020
ATGACGGTGGAAGAAGGAGATGTCGATAAGAAGATAATTGTAGGAGTGTGCGTGATGGAAAAGAAGGCATTTTCGGCTCCGATGGGACAGATACTGGAGAGGCTACAAGCATTTGGTGAATTTGAGATTATGTTTTTCGGTGACAAGCTTATTCTCGAAGAACCGATCGAGAGCTGGCCAATCTGTGATTGCCTGATTGCATTTTATTCCAATGGTTATCCCCTCGAAAAGGTTGAGGCTTATGCTGCACTTAGGAAACCTTTTCTAATAAATGAATTGGAGCCACAACATCTTCTTCATGATAGACGTAAGGTGTATGAGCAACTTGAAAAATATGGAATTGCTGTTCCTAGATATGCCCTTGTGAATAGGGAAGTACCTTATCAGGAGCTGGATTAT…
>F01_transcript_10200
ATGGCTCTCTCTTTTTCACCTTTACTTGTTCTTCTCTTTTGCTTCACTTCTTTTCTTCTTCTCTGCAACGCCTCCCCTGGTGGTCACCACCAGCACCACCGTCACGGACACCGCCGCATTGCCAAACACAACTACAGAGATGCTCTCACTAAGTCTATCCTCTTTTTTGAGGGTCAGAGATCAGGAAAGCTCCCTTCTAACCAGAGAGTCACCTGGAGAAGAGACTCTGGTCTCTCTGATGGCGCCGCCATGCATGTGGATTTGGTGGGAGGGTATTATGATGCAGGGGACAATGTGAAGTTCGGGTTTCCATTGGCTTTTACTACCACTATGTTATCATGGAGTGTAATGGAGTTTGGTGGGATGATGAAATCTGAGTTGCAGAATGCCAGAGAAGCC…
>F01_transcript_10203
ATGTGGGATCTAAATGACTCGCCTGATCATCGAAGATGTGAAGAATCCGAAGGCTGCTCCTCGCATAAAACCTCCATGGACGGGGATGATGAAAAGGCAAAACGGGTCGGATCTCTCTCGAATTCGAGCTCTTCCGCTGTCGTAATTGAGGACGGATCCGATGAGGAAGACGGCGGTGAAAGAGGGATGAGAAGTGGCAGCAGGAGCAAGATATTTGGGGTTATGTTGCCGCGTGAAGAGTGCTCAGTAGAGGACGGTGATCCGCCGCCCGTGACCCGGCAGTTTTTTCCGGTGGATCATGACACCGAAATGGGTCCCTCATCGGAGACGGAGTTTCCGAGGGCTCACTGGGTAGGGGTCAAATTTTGTCAATCGGAGCCTCCTGGTCCTCCTGGTGCT…
>F01_transcript_10204
ATGCATGACCATGCAAAGTGCATCAAGGAGGAGATATCATGCATGGAGTTTCCTGTATATTACACAAAGAAGCGATTAAACGAAACAGGGACGCCACATTTGCACAAGCCAACAAGGAGAGAACAGAAACAATTAATGGAATGTCCTGATGAGATTGACGTGTCAGAGGATAGTCCAGTTGATATATCTCTGAGGGATCTTGTGTGTAGTCATGCAAAATGCATCCAACCAGAAGGAGAAAGCTTCGAAATTGAGAAAAATGCAGCGGGGGAGAAATTACAAGCAGGGGCTTCTGCTGAGGGAAAAACCAATGTTTATGAAGCATTTAATACAGGAGGGTTACCTTCTAGGAAGTCAGTTGGGACATTATCAAATCAGTCAATGCGAAAGAAGAATGTT…
>F01_transcript_10206
ATGCTTGGATCAATAGCTGCAGTTCTTTCAAGCCTCTTGGTGGAAATTGTGGAAGCAGCAACTTTGCGTGACGGTCTGAAGATTGCTTTGGAAGCGGGTCTCACTCCTTCAGCCATTGAAACCAACTCTATGTCGCTCGCCAATCTCATCAACAACACTTCACAATCTCTAGGTGAAGTGGATCTAATAGGCCAAGACATAAAAGACTTGTTAGTTGTAATTCCATTAAGGTGTTTTTCATTCCTTGGTCTTCTAACTCAGTAG
>F01_transcript_10208
ATGGATTCCTCTTTCTTTCTCTCTCTTCTCTTCGTCTCTCTTCTCTCCGTCGTCTCCCTCTCTTCTTCCCAAACCCTAAGAGGTATTTTGATTAATTGCGGCGCCGATGTCGGATCCACGATCGACGGCATCGATTGGCTTGCAGACACCGAGTTTGTGTCGGCTGGGACGCCCAGGAACGTTACTGATAATGTTACCGTGCCGATTCTCTCCACCGTCCGGTCATTTCCCCGGGAGCTGCACAAGAAGTTCTGTTACGTCGTTCCGGCGTATCGCGGTGGTAAGTACATGGTGAGGACGACGTACTTCTACGGAGGAGTCAACGGCCGAGGTTCGCCGCCGGTTTTCGATCAGATAGTGGACGGTACTTTCTGGAGCGTGGTTGATACGAGAGAGGAT…
>F01_transcript_10209
ATGAAGATCTCTGTTTCAGATCAGAGTTTCTACGTTGACAGTGAAGAAGAAGATGAGGAGAAGGAGTTTAGAGATGAAGAAGATGATGGAAATGATTCGGATTCTTCGGCTGAAATTCAGCAGCAGAGGCATCCTAGTTCCTACAATACCCATGCTTGGCCCCAAAGTTACAGGCAATCAATCGATCTCTATAGTAGTGTACCGTCTCCGAGCATCACGTTTTTGGGGACTCCTACACTGTCAAGATTAGGGAGTTCCTTTTTCTCCCAATCGCTAACAAGAAGGCACACTCCTGAAACACTGTCTTCTGCAACAAAACCCTTACTACCGACAAAAGCAGATGACCAGCAACAACAAAGGCCTAGCTATCATGCCTTGTCTCCTCCAGCGAGGAAATCT…
>F01_transcript_10210
ATGAATCGAGCGGCGGTGACGGTGGGACCAGGGATGGATATTCCGATCATGCACGACAGCGATCGTTACGAGCTAGTTAGAGATATTGGGTCGGGAAATTTCGGCGTGGCGAGGCTGATGAGAGATAAGCAAACTGATGAACTTGTTGCTGTTAAGTATATCGAGAGAGGTGAGAAGATAGATGAGAATGTTCAAAGGGAAATCATCAACCATCGGTCGCTACGGCATCCCAACATAGTCAGATTCAAAGAGGTCATTTTAACACCAACCCATTTGGCTATTGTAATGGAATATGCATCCGGAGGAGAGCTCTTCGAGCGCATATGCAATGCAGGGCGGTTCAGTGAAGATGAGGCTCGCTTTTTCTTCCAACAACTTATATCTGGAGTCAGCTACTGC…
>F01_transcript_10214
ATGAGTTTAGGCACAGCCGAAGATGAATCGGCTACAGAGATTCATATACCAGCTGATATTGATTGGAATATGCTTGATAAATCCAAATTCTTCCTTTTCGGGGCCGCTCTGTTTTCTGGCGTATCTGCTGCTCTTTATCCGATAGTTGTACTGAAAACACGGCAACAAATTTCCCCAACGCGAGTCTCATGCTTAAGAATGCCATTTACCATCATGCGTTACGAGGGTTTTAGAGGGTTTTACAGGGGATTTGGTACCTCCTTGACGGGAACAATCCCAGCACGTGCACTATACATGGGAGCGCTTGAGGTTACCAAAAGCAATGTAGGGACTGCAACTGTTAGATTAGGGTTTTCTGATACAACAGCCACAGCTATAGCCAATGCCGCGGCTGGATTG…
>F01_transcript_10223
ATGGCGACTCAATCTCCGGCTTCTACCAATCCGACGACTGAGAATTCACAATCAGCTACAGAGCCTGTAAAGCAAACAAATGAGGTGCAGCAAGATGGCCAAGCAGAGGCTACAAAACAGGCTAGTGCACCATCTGTGTTTGTGAACTCAGAACCAATGAGGGAGGATCAAGTCCAGAACGCTGTCAAATTCCTTTCACATCCTAAAGTCCAAGGTTCTCCTGTCATCTATAGACGGTCTTTCCTTGAGAAGAAGGGGCTTACAAAGGAGGAGATTGATGAGGCTTTCCGGCGTGTGCCTGACCCATCCCCAAACACCCAGTTGACTAGTGGTAATCAAGATGGGCAGGTGAAATCATCATCCAACAATCAACCACAGGCCCCGACACAAGCTCTTCAA…
>F01_transcript_10224
ATGCATCTTCTTCGCGCTCCATGTTGGTCGCATCTCTCACTGAGAGGCTCAAAATCGCCATCACTAGCTGCGTTACTTTCACCTGCCAATTTCCTTCAGTCATCAGCTGTCAGCTACTCTCTTCGGCCACCGAAATTAGAAAGGTCTATCTTCAGCTGTGGCTCACCTAGAGCTGCTTCTGTTGAAGCTGGTGGTTCTACATTATCAACTGGAACGGCCGAGACTGATGTACTGAAAGCGTTATCTCAAATTATTGATCCAGATTTTGGGACTGATATTGTATCCTGTGGTTTTGTAAAAGATCTGCACATTGATGAAGCTTTGGGGGAGGTTTCCTTTCGGCTAGAGCTCACGACCCCAGCATGTCCAGTCAAGGACATGTTTGAACAAAGGGCACAT…
>F01_transcript_10226
ATGGCGAATGAAGAAGAGAGAATACTGGAGAACCAGCTGGAGCAACAGCTAAAGGAGCAAAAGGACTCACTCTCTGCCATCAATGACGCCTTAGTATCTGACCCTGCCAATTCTGAACTTCTGGCAGTTAATGAGGAGCTTGTTCAAGCTATTAAAGATGCTGAGGAGGGGCTTCTTTACCTGAAACGGGCACGGTTATTACAAGAAGCTGATTTAATAGTCCACAATATCCCTCCCAACTCTGAATATGTCAAGACAGAACTGCTTGATCTGGCCTTGGACGATATCAAGGCAGAACCGCTTGATCCAGCTGATGTTGAACCAGAACCCTTGGAGGAGCAATGCTACTTTGTTGGTTCCAAGTGTAGATTCCGCCACACTGATGGACGTTGGTATGAT…
>F01_transcript_10227
ATGGCGGATGGTCAGGAGACTGATAGAAACATTCAAATCTGGAAAATCAAAAAGCTAATTAAAGCTCTAGAAGCTGCAAGAGGCAATGGTACCAGCATGATTTCTCTTATCATGCCTCCACGTGATCAGATATCACGAGTTACTAAAATGTTGGGGGATGAGTTTGGAACTGCTTCAAACATCAAAAGCAGAGTTAACCGTCAATCTGTGTTGGGTGCGATCACTTCTGCTCAGCAAAGGTTGAAGCTATATAACAAGGTTCCTCCTAATGGGCTTGTGCTTTACACCGGTACTATTGTTACTGAAGATGGCAAGGAAAAGAAGGTGACGATTGACTTTGAGCCTTTCAGGCCCATTAATGCATCCCTGTACCTTTGTGACAACAAATTTCATACTGAA…
>F01_transcript_1023
ATGAGTAATCTCAAACTAGGGGTGGAGGTCGTGAGCGCTCATGATCTCATATCCAAGGATAAGAACTCATCCAATGTTTTTGTGGAGCTAAAATTTGATGGTCAGAGGTTTCGTACCACCATTAAGGAGAAAGATCTCAATCCTGTTTGGAATGAGAGTTTCTACTTCAACATCTTAGATCCAAACGACTTGTCTAACCTGACTCTTGAGGCATATGTCTACCATCAGAACAAAACCACCAACTCCAAATCCTGCCTTGGAAAAGCTCGCCTTACTGGGACATCATTTGTCCCGTACTCCGACGCTGTTGTTTTGCACTATCCTCTGGAGAAACATGCCTTTTTCTCTCATGCAAAAGGAGAGCTTGGTTTGAAAGTGTTTGTTACTGATGACCCTTCA…
>F01_transcript_10231
ATGGCACTCACTCAATCTCTCTTTCTCCCTACTCCACTTTCTTTTCACTTCCCCAAATTACCCCTCAGAACCTCCAAAATCACCGTCCCAGTCCTCCGCTGTTCTAAGACCACTCCATCTCTGTCCGCTGAACAGGAAATCTTAAAAGCCATAGAGTCCGATGAAAACTCGCTTCCATGTGTGAGAACTTACGAGAACGACTTAGCTCGTCTGACGTTGGTCGGAGCCGTCCGTTTCAACCAGGCTTTAACCGCCGCCGCTGCCGACGGCGGTCGAACCGCTGCCGAACATGTCGATTCTGGCTTGGCTGCGATGGTCGTTGAAACCGTTTCTCCGGGTTCCACCGACGATAGTGCCACCATCTCCACTCGATTGTTTTTGCCTGCTAGGAAAGTTAAG…
>F01_transcript_10232
ATGGATAAGGTAAACTTAAGTATTGCTATAATTCCGATGTCACATCAGTTTGGATGGAGCTCATCAGTGGCTGGATTGGTTCAATCGTCATTCTTTTGGGGTTATGCATTGAGTCAATTGCCTGGGGGTTGGCTTGCTAAAATATTTGGTGGGAGAAAAGTTCTCGAGGTTGGAGTACTGGGTTGGTCTGTAGCTACAGCTCTTGTACCTTTGCTTGCTGGATTTATGCCTGGACTACTCCTGTCAAGGATTTTGGTCGGAATTGGAGAAGGTGTTTCCCCGTCTGCAGCAACAGACCTAATTGCCAGGTTGATACCTTTGGAAGAGCGCTCGCGTGCTGTATCATTTGTCTTTAGTGGACTGAGTGTCGGAAGTGTTACAGGGCTTCTTTTTGCTCCT…
>F01_transcript_10233
ATGGGGGTCTTGCTGCCCTTGTACCTTAACATCATTGCTTTTATATGCACTGTTGGAGCAATCGGTCTGGCTGTTAATCACATATACAAGCACCTCCAAAATTACACTGAACCTACTTATCAGAGATACATTGTCCGCATCATCTTTATGGTGCCAGTTTATGCATTGATGTCTTTCCTCTGTCTTGTTTTGCCGGATAGTGCTATCTATTTCAATTCCATACGTGAAGGCTATGAAGCTTGGGTCATCTATAATTTCCTGTCACTGTGCCTGGCTTGGGTTGGTGGACCGGGAGCAGTAGTGCTCAGTTTAAGCGGTCGGGTGCTGAAGCCATCTTGGTTTCTGATGACATGTTGTTTGCCTCCTATTCCGCTTGATGGGCGTTTTATACGGAGGTGC…
>F01_transcript_10235
ATGGTGTTCCCTGGGCTGAAGAAGCTCAGGTACTTCTCAATCTCAAATCCTGATTACTGTCTCGGCTATATGTTCAAACATTCTTTAGAATTGTCTTTCTCTTGGTCTTCCTGTTTCAAACATGTAGCTTCTGCAAAACCGTATTCATCTGCAATTTTAAGTTCAAACCACAATGTCACAAAATCCACGGGGAATCCTTCCTCTTTCTTCTTTTCCTTATCTGGTTCATCTTCATTTAGTTCAATGATATACCGACGTTTCAGTGGGAATGATGTATATATTAGTCAAATGTCAAGCTCTGGATTGCTAAAATCTCATAGTTATGGTAGATTTCGATGCTTTTCTTTATCGTCTATGGATGATTTGACAATGCAATGTGAGAGTAAGAAACAAGTTTCG…
>F01_transcript_10237
ATGGATACTAAGTTACGATTGGAGGGAAACCAACCCAATCTTGAAATGGGGCCATTGAACGATAGATCAATAGACGAGTTTGAGGACGAGACTTTATTTACCCCAGAAACAGAATTCCAAAAGAAACAATCTTCCTTTAGTGGACATGAGAACGGAATGTTATCTGGACTTTCGCCAACTAGAGGTTACAAAATGCCGCAGAATAGTGTATATATGAGCATCAAAACCGTGATTTTCTCGACTAAACTCAACTTGCTTATGCCATTTGGTCCTCTCGCAATTATGGTCCATAATTGGACTGGTCATAAAGGATGGGTGTTCTTTCTAAGTCTATTGGGTATAACACCTTTGGCAGAACGTTTAGGTTATGCTACGGAGCAGCTGGCTTTTTACACTGGT…
>F01_transcript_10241
ATGGCTGTTTCAGGACAAACTCTTGATATTTTAGGTCATCGCCAATCCGGCCAAGATGTTCGCACTCAGAACGTGATGGCATGCCAATCAGTTGCCAACATCGTTAAAACCTCGCTTGGTCCTGTCGGACTCGACAAGATGCTTGTTGATGATATAGGCGATGTCACAATTACTAATGATGGCGCTACAATTCTCAAAATGTTAGAAGTTGAGCACCCAGCCGCCAAGGTACTCGTGGAATTGGCTGAGCTCCAAGATCGTGAGGTTGGTGACGGAACAACTTCAGTGGTCATTATAGCTGCTGAGTTGCTGAAGAGAGCAAATGATCTGGTGAGGAATAGGATTCACCCAACATCTATTATCAGTGGATACAGGCTTGCAATGAGAGAAGCATGCAAA…
>F01_transcript_10244
ATGGAGAAGCACAAGCTGTTTGTAAATAATCCAATGACGGCCACCTTCCCCCTGGCCATGGAAGGTCAATCCACCACCGACCACCTCCCCAACACCTTCTTCAACTGGGATAATAATAATTCCATGGATCAAACACCCGATCCCTTCGAGTCCGCCTTGAGCTCCATAGTTTCCTCCCCCGTCGCTTCCACCAATGCCGCCGATAACAATTTCACCATTAGAGAACTCATCGGAAGGCTCGGTAACATCTGCAATTCCGGCGAAATTTCCTCTCATTCTTCTTCTTACGTACAAACCAATAATAGCACTAACGCTTCATGTTACAGTACGCCATTGAATTCACCACCGAAGCTGAATCTGTCGATGATGGATTCATCACAAATGAGAGGAAATTTGTCA…
>F01_transcript_10251
ATGAAGAATTTGTGCGATAAATATGGGATTCCTACAGCTAAGTATAAAACATTTTCCGACCCGTCTGCTGCAAAGCGATACATTCAGGAGCAAGGAGCGCCTATCGTGATAAAAGCAGACGGTCTGGCTGCTGGCAAAGGAGTTATTGTCTCCACCACACTCGAAGAAGCATATGAAGCGGTTGATTCAATGCTTGTCAAAAACGTTTTCGGGTCTGCTGGATGTCGTGTTGTAGTGGAGGAATTTCTGGAAGGAGAAGAAGCTTCGTTTTTTGCACTTGTGGATGGAGAGAATGCCATTCCGCTAGAATCTGCTCAGGACCATAAACGGGTTGGTGAAGGTGATACAGGGCCCAACACCGGCGGGATGGGAGCATACTCACCCGCACCTGTTTTGACA…
>F01_transcript_10252
ATGGCGCGGAGTATCACTAGAAGAATCAGTTCTAGTGGTTATCTCTTGTTGATATTGTTAGGTTTTGCTTCTTCCTGTTGTTACGGATTCGGTACGTTCGGGTTTGATATCCACCACAGGTACTCGGATCCGGTTAAAGGTATTCTAGCCGTCGATGACTTACCGGAGAAAGGAACTTTTCGGTATTACTCAGCTATGGCTCATCGTGACAGATTATTTCGCGGCCGTGGACTTGCGGCCGAGAGTGATCGGACGCCGTTAACTTTTGTCGACGGAAACGAAACTTATCGACTCAACAGTCTTGGATTTTTGCATTATGCCAATGTTACGATTGGGACACCAGCTTTATCATTTCTGGTGGCACTAGACACTGGCAGTGATCTCTTCTGGTTACCGTGT…
>F01_transcript_10253
ATGTACAAATTTTTGAAGAAGACCCAGAAAGGCGGCTGGATGTCCTTGGGTGGGATCCTTCTTTGCATAACAGGTTCAGAAGCTATGTATGCGGATCTGGGGCACTTCTCTCAGTTGTCGATTCAGATTGCTTTCTCCTTCGTAGTCTATCCATCGTTGATCCTGGCGTATATGGGACAAGCAGCTTATCTTTCTAGGCACCATATTATTGAAAGTGGTTACCGGATTGGATTTTATGTATCTGTACCTGAGAACCTAAGGTGGCCTGTTCTGGCTATAGCCATACTTGCAGCAGTTGTGGGAAGTCAAGCCGTCATCACTGGAACTTTCTCGATAATCAAACAGTGTTCTTCATTGGGTTGCTTTCCGAGGGTCAAAATTGTCCACACATCTTCTAAA…
>F01_transcript_10254
ATGGCGATGCAACAGAGCATTGTCGTTTCAATCGTCTTCCTTATGTTGCTATTGATTATCCTTCTCATCGTCATCGCCTGTAGGCCATGGCGATATTTCTTCTCTTCTTCACGCTCTCGCTCCATCATCAAGGTTCCGTCGTTTTTGGTAGAAGAGTTGGAGAGGCCCCTCGTGTCAGATGAGGGGGGTGTGGTTCGAGATCAAAATAATGATTTGACTAGAAATTATGATGTAGAGGAAGCTTACTTTCAAAATGAAGGGCTTTTGCGCTCACCTAGAACACAGGGACTTATTCATAAACCGAGGGTTACCTCTGCATCCCCCCCTGTGACTCAAGGTGATAGCTTGGTCCTAGATGTTATAACCGAGACTTTGGAGGACATATCAGTTGGTGAGACA…
>F01_transcript_10257
ATGGCCATAATACCTTGTGGAAGTACATGGGTTGCTCCATTGGGTATCCGTTCTCAGTTCTTGCTAAGATCCTATGGCCCGACGAGGGTATCAACATGCCAATCTGGTGTCACAAGCAGGTTCAGCTGTCTGGCGTCCTCAGGTTCAAGTTTGTTTTCACGTGATTCTTTTTCTGTTTTATCTTTTGTGGGATCATCTCAAACTTCACGTCGCCGAAGGGGAGCACGCTTGGTTGTTAGGGCTGATTCGGACTACTATTCTGTCCTTGGGGTGTCAAAAAATGCCAGTAAATCTGAAATTAAAAGTGCCTATCGGAAGCTTGCTCGGAGTTATCATCCAGATGTGAACAAAGAACCTGATGCAGAAACGAAGTTCAAGGAAATTAGTAATGCATATGAG…
>F01_transcript_10258
ATGGCGGATACGAAGAGGTACATTTCCGAAGAGGACCTCAAGAGCCACAGCAGACCCGGAGATCTGTGGATTTCGATACAGGGCAAGATCTATGACGTCACCGATTGGAGCAAAGACCACCCAGGTGGCGCTCTTCCGTTGGTCAGCCTCGCAGGACAGGACGCCACCGACGCGTTCGTTGCTTACCACCCGGGTTCCGCCTGGAAGTATCTCGATAAGTTCTTTACTGGACATTATCTCAAGGACTGCCCTGCTTCTGAAGTGTCCAAAGATTACAGAAAGCTCGTCGCTGAATTCTCCAAAATGGGTCTCTTCGAAAACAGTGGCCATGTCACTTTCTTCACATTTTCCTCCATCATACTGATGTTTGCCGTCAGCGTTTACGGTGTTTTGTTCTCT…
>F01_transcript_10259
ATGATTAACCCTGATTTCGTGATTTGTGAGTCCCAAGACCAGATGCTTGCAGGTTGGCTTCTATCCTCAGTTAGCTCAGATTTGTTATCGCAATTAGTTGGGTATAACTCTTCATTTGAAATTTGGCAAAAACTTGAAAGTCTGAATGCATCTAGAACTAAGGCCAATTTTATGCAGTACAAATTTGACCTTCATAATTTGAAAAAGGTTGGTATGGCAATGACTGAGTGTGTTTCAAAAATTAAGAGTCTAGTGGATGCCTTAGGATATGCTGGTCATAGGATCTCTGAGATTGATCACATTTATCACATATTAGCTGGACTTGGCAGTGAATATAACCCTTTTATTGTGTCAGTTCAAGCCTAA
>F01_transcript_1026
ATGTCTACCGGCAGGAAAATCACGCTAAAGAGCTCCGACGGAGAGGCGTTCGAGGTTGATGAAGCGGTGGCGTTGGAATCGCAGACGATAAAGCACATGATTGAGGACGATTGTGCCGACAATGGAATTCCTCTGCCGAACGTGACCAGCAAGATCCTCTCCAAGGTCATCGAGTACTGCAAGAAGCACGTCGACGCTCAGAAATCCGAAGATCGTGCCTCTGGTGTTGATGAAGACCTAAAGACGTGGGACGCCGAGTTCGTCAAAGTTGATCAGGCCACTCTCTTTGATCTCATCCTGGTTTGTTTTATTTCCCTTCCTCTATCTATTAGTTTGGTTGTTCTAATTGGAATTTAG
>F01_transcript_10266
ATGAAGATGCCAGTAGCATTGCTGTTGCTGCTGGCATTATGCAATACCATCGTCAGAATAAATGGAGAAGAAAGTGATGGTCAATGTGACACAGATATTAAGTTAAAGCCAAGACCACACAGTGTATCCATAACAGAGTTCGGTGCAGTTGGAGATGGAAAAACATTGAACACTCTTGCATTTCAAAATGCCATTTTCTATCTCAAATCCTTTGCCGACAAGGGCGGAGCTCAGCTGTATGTGCCGCCCGGAAAATGGCTCACCGGTAGTTTCAGTCTCACCAGCCACCTCACTCTCTTTCTTGAAAAGGACGCCGTCATCCTTGGATCTCATGACCCATCTCACTGGGATATTGTGGATCCTCTACCATCATATGGCCGAGGGATAGAAGTTCCTGGA…
>F01_transcript_10267
ATGGGGGATTTCATTAATGGAAGCTCAGACTCATCCATCAAGCTGCCAACCATAAAGTATACAAAGTTGTTCATCAATGGCGAATTTGTTGACTCTGTTTCAGGACGAACATTTGAGACGATAGATCCAAGAACAGAGGAAGTGATAACAAGGGTTGCAGAAGGAGATAAGGAGGATGTTGATCTTGCTGTTAAGGCTGCCCGTCATGCCTTCGATCATGGTCCATGGCCGCGCATGTCTGGCTTTCAAAGAGGAAGGATAATGATGAAATTTGCGGAGTTAATTGATGAAAATGTAGAAGAATTAGCCGCACTGGAATCTATTGAAGCTGGGAGGTTGTTCAGTTGGTCCAAGGCTGTAAATATTCCTGTGGTAGCAAACCTTCTTCGTTACTATGCC…
>F01_transcript_10268
ATGGAAAGTGGTTCAAAGAAAAGCGAGGCATGTCCTCAACTTCTAAATCTGATACCAAACTCGAAAGAATGGCTCATGATGAGCCATAACAATGGCGGCGGAGGCGGTGACAACCAGAGAATAATCCGCCATGAATCCACCTCTCCGGAGGAGAAGAAGCTCGAGCTAAGGCTAGCCCCACCCGGTCCCGAAAATTGGTCAACCCAAAACAGAGAGAACGACCGCCAGAAATCTCTCCTGTCGCTCGGGTACTTCAGTAACGGCAGCGACGGCAACAGCGGTAGTAGGAGGTTTCCTTTTGGTCATCATCAGTTTTCGAGCAAAACGACGCAGTTGTCCCACAACCCACAGACCAAGACCGCTACCACCACTGCCAACACGATGCCTGTTGTGATGGGA…
>F01_transcript_10269
ATGTCTTCTCTGAGGAATGCAATTCCTAGGCGGGCTCATAAGGAGCGAGCTCAACCGCAATCGAGGAAGAAGTTTGGGATTCTTGAAAAGCACAAGGACTATGTTGTTCGTGCAAAAGCATATCACAAAAAAGAAGAGGCTTTACGGAAACTCAAAGAGAAAGCAGCATCTAGGAATCCAGATGAGTTTTACTTCAAGATGGTCAAAACAAAAACTGTCCATGGAGTTCATAGACCAGAGAGTGAAGCGAACAAATACACTCAGGAAGAACTCATGCTGATGAAGACGCAAGACATAGGATATATTCTTCAGAAAATGCAAAGCGAAAAAAATAAAATTGAGAAACTAACTACAATGTTGCATTCTCTTGATCAAAATCCATCAAACAAACATGTCTAT…
>F01_transcript_10273
ATGACGTCTCGGACGGGCGGAGCGAGGACGCGTGTGGGAAAGTACGAGTTAGGGAGGACACTGGGAGAAGGGAGCTTCGCGAAGGTGAAGTTTGCCAGACACACTGAAACAGGGGAGAATGTCGCCATCAAAATCCTTGACAAAGATAAAGTTCTTAGGCATAAGATGATCGGTCAGATTAAACGCGAAATTTCTACCATGAAGCTCATTAGACATCCAAATGTCATCCGTATGTATGAGGTGATGGCAAGCAAGACAAAAATATATATTGTTCTAGAATTTGTCACTGGTGGTGAACTTTTTGACAAAATTGCTAGTAGAGGCAGGTTGAAGGAAGATGAAGCTAGAAAATATTTTCAGCAGCTTATTAATGCTGTGGATTACTGCCATAGCAGAGGT…
>F01_transcript_10274
ATGACTGCTAGGTTGGTTCTTGCTTTGGGAGCTGAGACTAAACTTGATGTTGTACCAGGTGCTACAGAATTTGCATTGCCATTCTCTACCCTTGAAGATGCATGTAGAGTTGACAGAAAGTTAAGAGCATTGGAGCGGAAGAACTTCGGTATGGAATCTCCCATTCGTGTAACCGTTGTGGGCTGTGGTTACTCTGGAGTTGAATTGGCTGCCACGTTGTCAGAGAGACTAGGGAATAAAGGAATAGTTCAAGCTATTAATGTAGAAACATCAATCTGCCCAGCCGCCCCTGTTGGGAATAGAGAAGCTGCCTTGAAAGTTCTATCTGAAAGGAAAGTCGAGCTTCTCTTGGGTTATCGTGTCCGTTGCATAAGGAGAATGAATGACTCAGCAGTCTCG…
>F01_transcript_10275
ATGGACTCACGATTGGGTCTGATCGAGCAATCATTCAACAGCCGCTACTCGTTTTGGGCACGGGAAGCGCTCGATGAACTGTCCGACAATTTCACCATAACGGATCCTTCGATTTCGGGCCACCCGATTGTGTTCGCCAGCCGTGGGTTCTTGAAAATGTCCGGTTATTCGAGAGATGAAGTGATCGGAAGAAACGGCAGGGTTTTTCAAGGTCCAAGGACCAATCGGAGGGCAGTAATGGAAATAAGGGAGGCGATGCGAGAGGAAAGGGGGACTGAGGTTAATCTATTGAATTATAGGAAGGACGGGACACCCTTTTGGATGTTGTTTAGGATCAGTCCGGTTTTCGGCAAAGATAACGGGCAGGTGACCCATTTTGTTGCGGTTCAGGTGCCTATT…
>F01_transcript_10278
ATGGCGTTGAATTTGTTGTCTCCAGCTGAAGTCAAGGCCGTTTCGTTCTTGGATACTACGAAGTCGAATCTCCTTCCTAAGATTCCAGGTGGACTCAGTTTGAAGAGGAAGGATGGTGGATCAACATTTGGAAGAATAGTTCAGTGTTCAGCTCAGCCACCACCTCCAGCATGGCCAGGGAGAGCTGTTCCAGAAACTACTCGTAAGACATTCGATGGTCCGAAACCAATTTCAATCGTTGGATCAACTGGTTCGATTGGAACTCAGACATTGGATATTGTTGCAGAGAACCCGGATAAATTTAGGGTTGTGGCACTAGCAGCCGGTTCAAATGTAACTCTTCTTGCTGATCAGGTGAAGAGATTCAAACCTCAACTAGTTGCTGTTAGAAATGATTCA…
>F01_transcript_10280
ATGGAGGGTGGCGGAGGAGGGCGGAGGATAACGGCGAGTCCGAGGCCATGTAGTGGAAGAAGAGTGGTGGCGAATAAACGGCGGCGTACGTGGGCCGGGGCTGACGGATTCGTTAACAGCGTTAAGAAACTGCAGAGACGCGAAATTAGTTCCAAACGAGACCGTGCTTTCACCATGACCGACTCCCAGGAGAGATTTCGTAACATTCGTTTACAGGAGGAGTATGATACACATGATCCAAAAGGTCATTGTTCATTAGTGCTGTCCTTCCTGAGGAAGAGGTCAAAGATTATTGAGATTGTGGCAGCACGGGATATTGTCTTTGCTCTTGCTCAGTCTGGTATTTGTGCCGCTTTTAGCCGAGAGACCAACCAGAGGATTTGCTTTCTCAATGTCACG…
>F01_transcript_10283
ATGGGTTCGCGGTACCCATCTCATCAGCTCAGCAATGGCCTATATGTATCAGGCCGGCCTGAGCAGCCTAAAGAAAGGACTCCAACAACGAGTTCGGTGGCCATGCCGTATACTGGAGGTGATATTAAGAAGTCAGGTGAATTGGGTAAAATGTTTGATATTCCAATGGATGGCTCAAAGTCAAGAAAATCTGGGCCTATAACTGGTGGGGCTCCTTCAAGGACCGGATCTTTTGGTGGGCCATCTTCTCTTTCAGGGTCGATTCCCAACACAGGAGGTCGCCCTGGGTATAATGTCTCCGGTCCAATGACTTCTGGAGGTACGGGTTCAATGAAGAAGACAAATTCAGGGCCACTGAATAAACATGGGGAGCCCATAAAGAAGTCTTCAGGGCCACAG…
>F01_transcript_10289
ATGGCTGCTGCTATATTGAGATCCAAATCCCCTACAGTAACGGTCTCTCAGTTCAGATACTTGATATTGAACGACATACACGCCGGTCGAGTGGCTAGCTCTCACTGTACGCACCGTACCAATTGGGATGATCACTTCGTCAACACTCCCTACCACTTCTCTTCCTTCAAACCCGGTTCTACTCGGGGCGAATTCATCGAAAAGGGTTCTCAGTTGATGGGAAATAGTATGACTTCGAATAATTTGAATATCCGGAATAAAGAATTTGGTGGAAATGGTATTAGAACTATGAGTAGTAATTCGTATGGGGACCCACCAGAGGTTTGGCAGCCTCCAGGGGACGGGATAGCGGGTCGGGTCAGCGCTCCCGTTAAGGGAGGCGGTGGGAGTTTCGGGTCT…
>F01_transcript_10290
ATGGCTACAGCATCAGTGGCTTTTAAATCGAGGGAGGACCATCGTAAACAAATTGAATTAGAAGAAGCACGTAAAGCTGGGCTTGCTCCGGCTGAGGTTGATGAGGATGGAAAAGAAATCAATCCTCATATTCCACAATATATGTCATCTGCTCCATGGTATCTCAATTCTGAGAAACCTAGTTTAAAACATCAGAGGAAGTGGAAATCAGATCCAAACTATACCAAGTCGTGGTATGACAGGGGTGCAAAGGTTTTTCAGGCTGATAAATTCCGCAAGGGTGCATGTACCAACTGTGGAGCTATGACACACGATGCAAAATCATGCATGGAAAGACCCCGGAAACTGGGAGCAAAGTGGACCAACAAGAACATTGCGCCTGATGAGAAAATTGAGACC…
>F01_transcript_10293
ATGGGGCTTCTTCGAAGTCCTCCGATGCTTATGATTCTCCTGCTATGGTTATTCTTGTCGCCGGAAGTTATGGCTCAGTCGAGGTCTGCCCGTGAACTCGATGCCCTTCTTCAAGATTACGCGTACAGGGCCTTTGTTCGTCCCAAAACCGGCATTCCTTACGACGGCGTTGTTCCGTCGAATTTGACCGGAATTCAGATTGCGGCGATGCGGCTCCGGAGCGGCAGCTTAAGAACCAGAGGCGTCAACATGTACAAAGAGTTTCATATTCCCACCGGAGTTATTGTAAGTCCCTATGTTGAAAGACTTGTTTTAGTTTACCAGAACTTGGGCAATTGGTCCATGGCCTATTATCCATTGCCTGGTTATACTTACCTGACTCCAGTCTTGGGTTTGCTT…
>F01_transcript_10294
ATGAAGATTATGTCATGGAATGTTCGGGGTCTCAATGACAGTGGAAAGAGAAGGGTTGTTAAGGAGGTTTCGAAGAAGCTGGATCCGGATATCGTTCTTTTTCAAGAAACAAAGTTATCTCAAGCAAACTGGAGTTTTTTGAGTAGTATTGGTTGCTGTAGATATAGAAATTGGGTCTTGATGGAGTCCAGAGGAAGATCGGGGGGTATTTTGGTTATTTGGAAATTGAAATTTTTTGAAGTTACCGAGTCGGTTATCGGACAGTTTTCAGTGTCGGTGAAATTTAAGGGAGTGGATGAGAAAGAATGGTGGATGACTTCAGTTTATGGGCCAAATAGTCCGTCAGATAGAGAGGAATTTTGGACTGAATTGGCTGACCTTTACGGGTTGTGTTCTCCA…
>F01_transcript_10295
ATGGAGATATTAGAAAGTGATGTTACAACTTTATTGTCTATCTGTAGTGATGCCACGAGGGAACTCCAATTTGATTTCAAGAATCATCTACTTAACCTGAACTCTGTTCCCGAGCTTGAAAAATTGAGGAATGGTTTCATTGACAAAGAGAGAGAAGTGGACCGGAATGACTCAGCAGAGCATCAGAAGAGGCTTTACAACAACAAATACGCAGAGGCAGCAGAGAACTTGTTATTTTCTACGAGTAAAGCTCAAAGTTTGAGTAAATTGTTTGAGAGTACAACTATCATAGCTGCTTCTGCAATTCAGGATTTGCAGAAAAGATTGCAAGAAGCCACAATACTTTCTCAAAAAGCCACAGAAGAAAGGGATATGCTCCAAAACAGGGTTTTCGAGTTG…
>F01_transcript_10299
ATGGGCAATTGCTGCTGTTTCGGTGGGGAGAAAGTCGACGCCTCTTTGAGCAGCTCCCAGCAAACTTCTGAGGCCATAATTTTTAGTAAAAACTGCCGTTCACTATCTATTACATGTAATAAAAGTGAAAAAAACACTCCTAGAAGCCTCCCCACTCCTAGAACCGAAGGTGACATATTATCGTCTCCAAATCTAAAAGCATTCACACTTAGTGAGCTGAAAAACGCTACCAGAAACTTCCGTCCAGACAGTCTTATTGGTGAAGGAGGATTTGGTTATGTTTACAAGGGATGGATCGATGAGCATACGCTCGAGGCTGCAAGGCCAGGATGTGGGATGGTTATTGCTGTTAAGAAACTTAAACCGGAAGGTTTTCAGGGTCACAAGGAGTGGCTGTCA…
>F01_transcript_103
ATGAAGGCTACTGCTATGAAAGGAGTTGAGAGCAGCTTGATCACTGACTACACTCTCAAGATTCTAGGGCTTGACATCTGCAAAGACACCATTGTCGGTGATGATATGATCCGAGGGATTTCCGGAGGACAGAAGAAGAGAGTGACAACAGGAGAGATGATTGTGGGTCCGACGAAAACGCTTTTCATGGATGAGATATCGACGGGTTTGGACAGTTCCACCACATACCAGATCGTCAAGTGTTTGCAGCACATTGCACACCACACCGAGGCCACGATATTTATGTCTTTACTACAACCAGCTCCTGAGACGTTCGATCTCTTTGATGACATTGTCCTCTTATCAGAAGGTCAGATCGTTTACCAGGGCCCACGTGAGCACGTGGTCGAATTCTTTGAG…
>F01_transcript_1030
ATGAGTTTTCGGTTCTCGGTCGATAAAATTGTTTCAGTTCTTGTGTTTGGATTCGTGGTTTTGAGTTGCTGTGCGAGGTTTCAAACTCACGCTCAAGTTTTGCCCGATGAAGAAGTGAAAACGCTCCAAACCGTATTTACAAGACTGCAGATGAGAGGTAACACGGATGTTAGCCCAAGTTTTTGTGGAGATAATGCACGGATTTCTACCATAACTCCTTCGATTCAAAGGAATATCACATGTGACTGTACACATAACAGCAGTACTGTTTGTCACGTCACCAATTTCCTGCTCAAGGGTCAAAATCTAACTGGAGTAATACCTGAAGAGCTTGGTAACCTTACTTTCCTGCAAGAAATCGATTTTTCTCGAAATTACCTCAATGGGACGATACCTGCT…
>F01_transcript_10300
ATGAAGATGAGCACTGCTGCTTCGTGTTCTTCTTCATGTTCCACTTCCTCCACGTTTCTTCCTCCTCGATTCACCTCTGTTTCTCGCCACTGCAGCAAGCTCCCTCTGCTGTTACCACGGTCAACATGTAACACACAAAGGATGTATCATTGCTCTCGGGTTCATATAGAGGCCTGTCTTAATTCTAATTCCTCAACAAATCACATATTTTCAGAAACTCAATCTTTACTTCCTAAGCGACCACAAAGCATATGTTTCTCATCGCTAGGAGCATTAGTGACATCAACAACTGAAGATGTCCCCAGTACGCCTCTTGTTGGTGATGAGAAGATTGGTGTGCTATTGCTGAACCTTGGAGGCCCTGAAACTCTTGATGATGTGCAGCCCTTTTTGTTTAAC…
>F01_transcript_10302
ATGGCGGGAGTGGCAGACAATTGCTCCAACAACCAACATTTGGAGCACAAGGTCTTCTCATGCAAAGGAGAGGCAGTGAGTTCAGATGCTCATCCTGAAAATGGGGAGTGCAGGCTTAATGCAGAATTAACTGACCATTTGAATAGAACCAAAGTGTTAAGGCAAGGGCTTTTGGAGTATGGGTGCTCGCATTATCGAAGAAGGTGTCGCATTAGAGCTCCTTGTTGCAACGAGATCTTTGATTGTCGTCATTGTCATAATGAGGCCATGAACGATATTAATGTTGATCAGAAGCTTAGACATGACATTCCGCGTCACCAGATTAGACAGGTGATATGTTCACTTTGCGGTACTGAGCAAGAGGTTCAGCAAGTTTGTACTAATTGTGGAGTTTGCATG…
>F01_transcript_10304
ATGGTGGTAGATACAATTGCAGCTACATCATGCCTAGGGCATCGGCCTTTGTGTCGAGTTATTCCTCTTAGAGACGTGTCTAGCAAAAGGAAACTCTTAGATAACTGTCGGTTCCCGGTGGCCGAATTTATGGGTAGGAGGGTTGTGACTTCTCCTATTCAGAGATTAAAAGTTGATAAGTTAGTTAATTTCTCAGTCAAGGCTCTTGCAATGGAGCTGACAAAGGAGACATATGCGTTTAGAGAGGAAGAGAAAGTTCCACGGGATTGGAAATATGGGATCGACACTGGTGTTGATAGGAAGCCGGGTTTGTGGCCACCGGAGAACAAAGCAGATAACCCTTCTTTGCACAATCCCTTGCTAAGGCAAGAAAGAATGGGTTGTGGTTGGTTGGGGGCT…
>F01_transcript_10305
ATGCAGAGATCACAAAGAGCTTTTCTTCGGGGAAAAGCTTTGAGGAACACTTTGCGTAAATGTCCTGTGCCTTATGTGCTGCTGTTTTGTTGGCTCTGCTTCTTGATCGATTTCCATGTCGCTCATGGTCGTTCTTGCGGAGAGATATCAAAAGATCTGGATGATAAAACATGTTGGCCTCAAGCTAAGCCAGAATTGATCAAAGTGTTTCTTTCTGAAACTGAATGTCCATCAATACTATGGCGTTCTTGTTCTACTGATTGGAGTTTAGAGTCCAAATCCCACAAAGAGGATTTTGGCTCTGAAAAGCAGTCCAAACTGCACTCTCAAAGTAATGGTGCAACTGATACAAAGCAAGTTGACAGAGACCATCTTAAGTCTGGTGGAGTGTCCATAAAG…
>F01_transcript_10309
ATGGGGTTTAGCTTGTTCGCTTGTTGTGGGAACGGCTCAGATCGGAAGGACAGTAAGAAGCAGCCAACGTGGAGGATTTTCTCATTGAAGGAATTACATGCCGCCACAAACAATTTCAATTACGATAACAAGCTTGGAGAAGGAGGATTTGGCAGTGTTTATTGGGGCCAGCTTTGGGATGGATCACAAATTGCAGTTAAGAGATTAAAAGTTTGGAGCAACAAAGCGGAAATGGAATTCGCTGTTGAAGTGGAGATACTTGCAAGGGTTCGGCACAAGAACTTGCTGAGTCTGCGTGGTTATTGTGCTGAAGGGCAAGAGCGTCTAATTGTATACGACTATATGCCAAACTTGAGCTTGCTCTCTCATCTTCATGGGCAGCATTCAGCTGAATGCCTG…
>F01_transcript_1031
ATGGAATCAGGAGATCTTAACAGAGCCCTTCAGTACTACAAGGAAGCTGTGAAACTCAAGCCCACATTTCCTGATGCCTACCTGAATCTTGGAAATGTTTATAAGGCTTTGGGAATGCCTCAAGAGGCTATTGTGTGCTATCAGCGCGCTGTTCAGACACGCCCGAATTCAATAGCTTATGGTAATTTGGCTAGTACGTATTATGAGCGAGGTCAGGCAGATATGGCAATCCTCTATTATAAGCAAGCTATCTCCTGTGATCCAAGATTTCTGGAGGCTTACAATAATTTGGGTAATGCCTTGAAGGATGTGGGTCGAGTGGATGAAGCAATTCAGTGCTATAATCAATGCCTTACATTACAACCGAATCATCCACAAGCCCTCACCAACCTTGGAAAT…
>F01_transcript_10310
ATGGGGGTTGAAGCAGGGAGTGTAGAGGGAGATGGATACACAAAAGATGGAACAGTTGATCTCCGAGGAAACCCTGTTCTTAGATCCAAGAGAGGTGGCTGGACTGCTTGCTCCTTTGTTGTTGTGTATGAGATATTTGAAAGAATGGCATATTATGGGATATCCTCAAATTTGGTGTTGTATATGACAAGAGAATTGCACCAAGGCACGGTGAAGTCGTCTAACAATGTCACCAACTGGGGCGGCACCGTCTGGATGACCCCTGTCCTCGGGGCCTACATCGCCGACGCTCATCTTGGCCGTTACTGGACCTTCGTTGTTTCCTCCGCCGTCTACCTCTCGGGTATGTCTTTACTAACTCTATCGGTATCGCTACGAAGCCTAAAGCCACCTCCGTGC…
>F01_transcript_10311
ATGTCGCTCAGACCGGGCTCCCGAACTGACGTGCGGAAGAAATCGTACAAGAGCGGCGTTGATGCGGAGGATGCGCGGCGGAGAAGAGAGGATAATTTGGTCGAGATTAGGAAGAACAAGAGAGAAGATAGTCTTCTGAAGAAGCGAAGAGAAGGTCTTGTTCTTCAGTCTCAACCTGTGACAGAATCAAATGCTTCCATCGAGAAGAAGTTGGAAAGTATACCTTCAATGGTACAAGGAGTACTGTCTGATGATCCAGCTACTCAACTAGAAGCAACTACCCAGTTTAGAAAGCTTTTATCCATCGAACGTTGCCCTCCAATTGAGGAGGTAATCAAAGCAGGAGTTGTGCCACGGTTTGTGGAGTTCCTTGATAGGCATGATCTGCCACATCTGCAG…
>F01_transcript_10316
ATGAAATTCCTTGGGAATATGTTCGGACCAAAATACGATGGAAAGTATCTTCGGAGACTTTTAAACGATCAGCTTGGAGACACCAAAGTGGAACAGACTTTAACAAATGTTGTTATTCCTACTTTTGACATCAAGCTACTTCAACCAGTGATCTTCTCCACGAACTCAGCAAGGGAAGATGTTCTCAAGAATGTTCGACTAGCCGACGCATGCATAGGCACTTCTGCGGCTCCAACGTTCTTTCCAGCTCACCACTTTGAGGTTGAGACAACTAAAGATGGCACTACACGCTCCTATGATCTTGTTGATGGTGGAGTTGCTGCAAACAACCCCACACTAGCAGCCATAAGCCACGTAGCGAAACAAGTATTCAAGCGCAACAGAGACTACGTGGATATA…
>F01_transcript_10318
ATGGACAAGATGAGGATAGAGGAAGTTCAATCTACTGTTAAGAAGCAGCGGATTGCTGCTCACACTCACATTAAAGGCCTTGGTCTTGAGCCAAGTGGAACGGCAGTACCATTGGCTGCTGGCTTTGTGGGTCAGGTGGAGGCAAGAGAAGCAGCTGGCCTCGTAGTTGATATGATACGGCAGAAAAAGATGGCTGGTAGAGCCCTCTTACTGGCTGGTCCGCCTGGTACTGGGAAGACAGCGTTGGCCCTTGGAATATGCCAGGAGCTCGGGAGCAAGGTTCCATTTTGCCCAATGGTCGGTTCAGAAGTATATTCTTCAGAAGTGAAAAAAACTGAGGTGTTGATGGAAAACTTTCGACGGGCTATTGGTCTACGTATTAAGGAAAATAAAGAGGTC…
>F01_transcript_10320
ATGTTATCAGAGTTGATGAACCTTTTGAAGGCCTGTTTTCGGCCAAGGTCTGAGCGGTACGTTCACTCCCACTCCCATTCAGAATCTGGGGGTAAACAGGATGGTCTTTTGTGGTACAAAGATCTTGGACACCACTTGACTGGTGAATTCTCGATGGCTGTAGTTCAGGCCAACAATTTGTTGGAGGATCAAAGCCAGGTTGAGTCTGGTTGTTTGGGGACGCAAGAGACCGGCCCGTTTGGTACCTTTGTTGGTGTGTATGACGGGCATGGAGGTCCTGAGACGTCGCGGTTTATCAATAATCATCTGTTTCAGCATCTTAAGAGGTTTGCGATGGAGCAACAGTCGATGTCAGCGGATGTGATACGGAAAGCATATCAAGCAACAGAAGAAGGTTTT…
>F01_transcript_10326
ATGCAGGAAACGATGTCTAATGAGCATGCTATGCGCTTTCCATTCGTTGGGAGTGCCATGCTCTTGTCACTCTTTTTACTCTTTAAGTTCCTATCCAAGGACTTGGTTAACGCTGTACTGACTGGCTACTTCTTCTTTCTCGGGATAATTGCTCTTTCGTATGTTCATTCCATATTTCCTATTATTTGTAATAAACTTTGTTTGCATTATGATTTAATGTCTGATTTCTTCCTTTATGCAGGGCAACAATTTTGCCTGGTATAA
>F01_transcript_10327
ATGAATGAAGGGGTGTCTCTCAAACTCGGTTTAACTATGATTTTCCCAATTCTGATTGTTCTGCTCCTCTGTTTGCATGAATCGTCCGGCAGTCCATTGTATAATCATAACGATCCCAAAACAACAAACAGAAAGTTACATGCTTTTTTACCCGAGGTTTCCCCATCCGGTGCCCCACAGCCGTTTCTTCCTCTGCTCGCCCCTTCACCACTGTCACCTTTCACAAACACCACAATCCCGAAATTATCAGGTCAATGCACGTTGAACTTCGCTGCTGCGGAAAAAATGATGGGTTTGACTTCAATTGATTGCTATACCTTAACTGCCCCTTTATTAGCTAATGTAATGTGCTGTCCGCAGCTACAGGCCACTCTTATGGTTCTTATTGGTCAATCCAGT…
>F01_transcript_1033
ATGATCATGTCAGAAGATGGAACTGGGTTATGCTGCGTCTATCTGTTCTTAAAGTTAATACTGATCATCGTTATTCCAGCTAGACTTGTTTCCGGAGACTCCCTGGAAATAGACAGAGAAGTACTACTAAACTTGAAGTCATTCCTACTAGAAAACAATGTGGTTAACAAAGGAGAATACTCACTCTGGAATGAAAATTCCACAAACCCCTGTAACTGGTCCGGAGTTCAATGCAACCCAGATAAAACCCGAGTTACCGGCTTAAATCTCAGAGAAAGTGACATCTCGGGCAAAATCTTCACAAATTTCTCCGCGTTGACACAGCTTTCTCACCTTGATCTATCCAGAAACAGCCTAGGAGGATCGATTCCATCGGATTTAAGCCTATGCCGCAACCTG…
>F01_transcript_10336
ATGGGGCATAGACATTTACTCAGCACAGCTCAAATGTTCGAGAGCGAGCAGGAACAGAACTGGAATCATATGCATACTGAGCAGCCTTATACAAACATGGCTAGGGCTGGCCCTGCAGAGAATGGTACCTTTTTCTACCCTGGGGAAAATATGTCTGTGGATGGGATGACTTTTTCTCCTCATTGGAATACTGCACCAAGCTCAAGTGGGTATCCTTCAAATCGTGCTGTTGAAGGGCCACATTACCAACCAGATGCCTCAGGGCCCTTGCATGATCCTTTTCTGCACCAATCAGCTGCTGGACCTTTTTATACAGCACCAGAGAACTTCGTGCATCCTGCTGCTCCATTGAATTATGACAGACAAGCATTCCATGGTGTGGAAGGTGGTTTCATCGAT…
>F01_transcript_10338
ATGGGTGGAAAAAAAGTTAAGGATTCAACTCTCACAAGCGAACCCCTGGCCCTAGAAACCATGACCGACCAGGATATCAAGCAGAAGAAGAACAAGAAGAACAAGAAGAGCAAACACAGAGAAGCCAAAGCCGAAGCGGAGGAACAAATCGAATTAAATCTGAAACGGAAGATTGAAGCTGATGCAACGGACGAGGGGGAGAAAAAGAAGAAGAAAAAGAAGGAGAAGAAGAAGAAGCACGATGAGGAGATAGAAAATGGCGGGGGAAGTGAAGGGGAAGGGGAAGAGGAAGAGGAGGTAAAAGAAAGTGCGAAGAAGAATAAGAAGAAGAAGAAGCAGCATAAGGAAGAGAGAGGTATCAGCGAAGAGAAGGAGGAACCGAAGAGAGTTGATGAAATT…
>F01_transcript_10339
ATGGCCTTCAAAAGCACAAGAAACCGTAGCGAATTACGCATTGTCCGAGAAGTGGAGGCAATTGGTGGTAATGTCCAAGCTTCAGCTTCAAGGGAGCAGATGGGCTACACCTATGATGCATTGAAAACTTATGTGCCTGAGATGGTAGAGCTACTTATTGACTCTGTGAGAAATCCTGTTTTCCTGAACTGGGAGGTCAATGAGCAGCTCCAGAAGGTGAAAGCTGAGATTAGTGAAGCATCCAACAATCCCCAAGGCTTGCTTTTGGAGGCACTTCACTCTGCTGGTTATTCTGGTGCATTGGCTAATCCTCTTCTGGCCCCAGAATCTGCTATTAATAGATTGGACAGTACAATTTTGGAGGAATTTGTTGCTGAAAACTACACTGCTCCTAGACTG…
>F01_transcript_10340
ATGGGTGGGCAACCAAACAATATCAACGTGGATGAGGGAAACCTCGAGATTGGAATGGAGTACAGAACGGTCTCTGGAGTTGCTGGACCACTAGTCATTCTTGACAAAGTCAAGGGACCAAAATACCAAGAGATTGTTAACATTCGGTTGGGAGATGGATCAATCCGTCGTGGTCAGGTCCTTGAAGTTGATGGAGAGAAAGCTGTAGTTCAGGTTTTTGAAGGAACGTCTGGAATCGACATCAAATATACGACTGTGCAGTTTACAGGAGAGGTGCTGAAAACTCCCGTCTCTAATGATATGCTTGGCCGTATATTTAATGGTTCCGGGAAACCCATTGATAATGGTCCTCCTATTCTTCCTGAGGCTTACTTGGATATTTCTGGGAGTTCTATCAAC…
>F01_transcript_10342
ATGATGTCTTCAGCCAATACGTCGTCGTACTGGTGCTACAGATGCAACCGTTTTGTTAGGGTTTACAACCAGGACTCCGTCACCTGTCCCGACTGCGACAGCGGTTTCGTTGAGGAGATCGACAACTCGAGGCGGTCAATACACACCGCCGACACCCATCGCAGCCGCAGAAGATCCCCTACTGCCGCGATGTACATGATTGGTAACGGCAACACTACCAGCAACCGTTCAAATCGAGATCCTGATAATTCGATCGGTCCGGTTCTTCGTAGGAGCAGGAGATTGGGCGGTGACCGGTCGCCATTCAATCCGGTTATCGTACTACGTGGAGATGTTGAAAATAGTAACGGATACGAGCTGTATTACGACGACGGTGGAGGTTCGGGATTAAGGCCGTTG…
>F01_transcript_10344
ATGGGGGTTGAAAGAATATTTAAAGATGAAGCCACTGAAGAGAAAGGAGAGCGTGCCAGAATGGCATCATTTGTTGGTGCCATGGCTATTGCTGATTTGGTCAAGACAACCTTAGGGCCAAAGGGAATGGATAAAATCCTACAATCAACTGGCAGAGGACATGCAGTCACTGTTACAAATGATGGGGCCACTATATTGAAGTCCCTACATATTGACAATCCTGCCGCTAAAGTTCTTATTGACATTTCGAAAGTTCAAGATGATGAAGTTGGAGATGGCACAACTTCTGTTGTTGTTTTGGCTGGTGAGCTTCTAAGAGAGGCAGAGAAGTTGGTCGCAGCAAAGATTCACCCAATGACAATAATAGCAGGTTATCGGATGGCAGCAGAATGTGCTCAA…
>F01_transcript_10347
ATGAACTCTAGGGTTTTGTGCGCCAATTCTGAGGTTTTCTCTGGTTTAGTCGAGGAGTTTAATAATAACAGTAATAACAATAGTAATAGTAGCAAGAGTAACGGTATTGGATTGTTAGAGAAGAAGAAAAGGAAGAATGTTTGTAGACTGGAAGTGCCTGAAGTTGAGAATTTGGGAGTATTTAGGGAGACTATTGAGCTCATGTTCGAAGAGAATATCACTAACAAGTTATCCAAAATTGGGGTTTACCGATCCATTGATATACTTGAGGTATCAGCAGCCATCAAGTTCACTAAAGGCGTTTTGTCCTGTTTAAAGTACCTTGAGGCTGTCCCCTGGACTGAGGAAGAAGAGGACAAAATGAGGAGCCTTTTCACAAGGTTTAGATTTGATGATGCA…
>F01_transcript_10349
ATGGCAGCTGCGATGGATATCTACAGTAGCAGAGCTGTTGAATCAGATCCCTTTGGGGGTGGTGAACTCATGGAAGCACTTGAACCTTTTATGAAAAGTGCTTCTGCTTCTACTAATCCTTCTCCTTCTCCTCTTCCATCTTCTTACAATTACCTCTCTTTCTCTTCTTCTTTACCTTTTGCACAGCCAAGTTTGAACCCGGAAGCCTGCTCAACATCGTCCGCCGATTTATTTTCCAACGGGCAGGCGATCCATGACCCATATTTGGGCCTCCAGCAGCAGCAGCCGGGTTCAGTTGGTCTTAACAACCTCAACCCATATCAGATCGAGCAGATCCAAGCTCAGATCAACCTTCAAGCCCAAGTTCAAACCCAGACCCAAAACCAACTGTTCTGGCAG…
>F01_transcript_10350
ATGTCCAACATAGACATAGAAGGAATCTTAAACCAGCTTCCCGACGATGGCCGCGTCCCCAAAACTAAGATCGTCTGTACTTTAGGTCCCGCTTCGCGAACAGTTCCCATGCTTGAGAAGCTTCTTAGGGCTGGAATGAACGTTGCTCGTTTCAATTTCTCTCATGGAACTCATGATTACCATCAGGAGACTTTGAACAATCTCAAAATTGCTATGCAGAATACCCAGATCCTCTGTGCTGTCATGCTTGATACCAAGGGACCTGAGATTCGTACTGGTTTCCTACAGGATGGAAAACCTATACAACTTACAGAAGGTCAGGAAATAACTGTGACAACCGACTATACCATCAAGGGAGACTCGACAATGATTTCCATGAGTTACAAGAAGCTACCTATG…
>F01_transcript_10351
ATGGCTATGGGTCTTTCAAGGGGTCCCACCTGGACTCCGGCGGAACAACTCCAGCAGCTCCAGTACTGCATCCACTCCAATCCTTCTTGGCCTCAAGCGCTCTTACTGGCTTTCCAGCACTATATTGTCATGCTTGGAACTACAGTTCTGATTGCCAATAATCTTGTGCCTCAGATGGGCGGAGACCATGGTGACAAGGCCAGAGTGGTTCAGACCTTGGTCTTCATGTCCGGAATAAACACGCTGCTTCAAACACTTTTGGGATCCAGGCTTCCTTCAGTAATGGGTCCGTCCATCGCTTTCTTGCTGCCAGTGTTGTCTATCATCAATGATAACAACAATAGGTTCTTTGCATCTGAGCATGAGAGATTTCGCCACAATATGAGGACTATTCAAGGA…
>F01_transcript_10353
ATGGGGAGTTACAGAATGTGCGTCTGCTTTACGAGGAGGTTTAGGATCACGGATTCGTTGCCGCCGGAGGACGTGAAGGAGGCGTTCAAGGAGTATACGGGAGGCGGGACGAACATGACGGCGGAGCAGCTGCTGCGGTTCTTGGTGGAGGTTCAAGGTGAAGGTGGCGCGTCGATCGCGGACGCGGAGAGAACGGTGGAGAGGGTTCTGAAGATGAGGCATCATCTGGCTGTGTTCACGAGGCAGAGTTTGACTCTTGATGATTTTTTCTATTACTTGTTCTCTCCGGATCTTAATCCTCCAATTAATAGTCAGGTGAGCCAGGACATGACAGCTCCTCTGTCTCATTATTTCATATACACTGGGCACAATTCCTACTTAACAGGAAACCAACTAAGC…
>F01_transcript_10356
ATGCAGAGAGTCACGCAACCTTATTTTCTGGTTTTTCTTCTTCTTCTGTTGACCTCAACAGACACCAGTTCAGCTTCGACAGAACATGAAGTGATAAGTGCAAAGCAGTTGAAGATGTTTGTGGATGAGCTTCCAGACATGCCTAGAATCAGAGGCTATCATGTCGTCAATGGAGTTCCTAAATCCAGGTCACTGAAGATCGGCATGTTCAAGAAGCTCTGGAAATTCCACAGGGACCTACCTCCAACCCCAGTATTCGCCTACGGTACATCAAGGCACACCGCAACAGTCCCCGGTCCCACAATCGAGGCCCTTCATGGTATCGACACATACGTGACGTGGCAAAATCACCTCCCTTCAAAACACATACTTCCATGGGACCCCACCATCCCCACTGCT…
>F01_transcript_10358
ATGGTGCAGAAAGTTCGTCGGATTCTCTTTGAGGTAATATCAGATTTCTCTGGAGACTTTGAAAATGAAAAGGATTTGCTAAAGCTTATTGAGGTGGAGTTGGCAGCAGTAAGCGAAGCTTTTCAGATCCCGCTCCATATGGATTCTTGTTCAGACAAAGTTGGTGCAAAGTTGTTGAATCTCTATCGCACTGGGAGACTTGGACATTATACATTAGACCAGGTTCCACTTCCATAG
>F01_transcript_1036
ATGAAGGCACTTATGGTGTTGTATATAGAGCCAGAGATAAGAAGACAGGGGGAAATCGTAGCGTTGAAGAAGGTGAAGATGGAGAAAGAAAGAGAAGGCTTTCCGCTGACTTCTCTTAGGGAAATAAACATCCTTCTTTCTTTTCACCATCCATCGATTGTTGATGTTAAAGAAGTAGTCGTAGGGAGTAGCCTGGATAGCATTTTTATGGTGATGGAATATATGGAACATGATCTGAAAGGATTAATGGAGACAATGAAGCAACCTTTTAGTCAGAGTGAAGTTAAATGTCTAAGTGCTTCAGCTATTGGAGGGTATCAAATATCTTCACGATAA
>F01_transcript_10365
ATGGGACAACAACAATCGAAAGACGAGTTACTGTACCAACAAGTGAGTTACGGAAACGCAGAAGGCATCAAAGCTCTTTGCAGAGAGGGGGCTGGCCTCGAGTGGATCGACCGGGAAGGGAAAACGCCCTTGATTGTGGCCTGTTTGAATCCTGAATTCTATAATGTGGCCAAAACTTTGATAGAGCTCGGGGCTAATGTCAATGCTTATCGTCCAGGTCGTCAAGGCGGGACTCCCTTACATCATGCAGCAAAAAGAGGCCTAGAAAATACTGTTAAGTTACTTCTTTCACATGGAGCTAATGCTTTGGTAATGAATGATGATTGTCAAACTCCACTTGAAGTTGCTAGAGCAAAAGGGTTCACCAGTGTTGTACGTGCCATTGAGAATCATATCTGC…
>F01_transcript_10369
ATGGCCACCAAGGTCTTGTCCTCCGGCTTCAACTTCTCTACCTTGCCGGAAAAGTATGTCAGACCTGAGTCCCAACGTCCCCGTCTCTCCGAAGTTTCTGACTGTGAAAACATCCCTGTCATTGACTTGGCTTCTCCCGACAGAAACTTCTGTGTTCAACAAATTGCCGATGCTTGCCAGAATTATGGTTTTTTCCAGGTGATAAATCATGGGGTGAAAGCGGAGGCGGTGGAGAGAATGTTGGAGGTGGCGCATGAGTTTTTCCGGCTGCCGGTGGAGGAGAAGATGAAGCTGTATTCAGACGACCCATCAAAGACTATGAGATTGTCAACGAGTTTTAACATCAAGAAGGAGCAAGTTCACAACTGGAGAGACTATCTCAGACTCCATTGTCATCCC…
>F01_transcript_1037
ATGGATTCACCTCTTGACGTGAAAAGTGATAGGGGCAGAGATGATGAAGAATGGGAGGGTGGTGAGAAAAGGACGCATAGGTCAAGCAAGTCTAAGAGGCCTAGCAATGGAGAAGAAGCTGAAGGTTTGGATAGTAGTGGAAGAAGAAAAAGTTCTGGTGACAGGAGTGAGAGTCGTAAGAGGTCAAGTGGCTCTAGCAGAGCAGATAGCGATGAAGACGATTATGACAGAAGGAAAGAGCAGCGTTCTAAGGAAATCAAGAAAAAGCAAGAGGAGAGTTCATTGGAAAAATTGAGCAGTTGGTACCAGGATGGAGAAATAGATCATAGAAAAGATGGAGGAGACAAGTGTGGCAGCCGAGGACACAGTAGGACTGATGAAAGTGAGAAGAGGAAGTCA…
>F01_transcript_10370
ATGTCAGCAATGGCAACTCAGGAAGAAGCCAAGCTCGAGCGGTTCTTGCAGTGGCTGCAGGTTAATAACGTTGACTTACGTGGCTGCAAAATCAAATTCTGCGATGAAAAGAGAGGCTTTGGTATATTTTCAGCTAATGAAGTACCCGATGGGATTCTGCTAGTTGTTCCTTTGGATTTGGCTATAACTCCGATGAGAGTTTTGCAAGACCCTCTTATTGGTGCAGAGTGTAGAGCAATGTTTGAAGAGGGAGAAGTTGATGATAGGTTTTTGATGTTTTTATTCTTAACTGTGGAGCGTCTACGTAAAAGCTCTACCTGGAAGCCGTATTTTGACATGCTTCCTACCACCTTTGAGAGTCCACTGTGGTTCACAGATGAGGAGCTTTTAGAGCTGAAG…
>F01_transcript_10371
ATGCAGAAGACAAAGAAGAAGAGGCGGTCACGAGCCGCCAAATCGACGGGTAACGGATCGTCGAATGAAAATACAGGCGGCGGGGGACGGAATGGTGGAATCGCCGTGGAGTCATTGACGGAGGTTTTTGGCGCGACGGTTTCTCTCGGAGATGCCAGCTGTGACTCGAACAAAGCAGAGGAGGTTTTACCGTCTTCATCGGAGTTTAGTGAGGATCCATCGACGTCGAGTTCGGTTTCGGGTGGGTCGACCAGTTTGGATTCCGGCTCAACTTCGGGATCGAGCTTTGGATTTGGCGAGACGTTGAGTAGTAATAGAAAGAAGGGCGGGAATAGGCAAAAGAGAGTGGTGGCTGTTACGGGAACGGTTGCGAGCGTGTTAGGAAAGGAATATCTGAGG…
>F01_transcript_10373
ATGGACGGGAGGGAAGCCATGGCTGTACCTGGGGGCTCAACTTCCTATTACATACACAATAGAGCTGTATATGGTGGTTCTCAGCCAACACCACAAACTGGCACATTACAAAGCCCACCTGGGTTCAGACCTTTATCAAATTGCAATTTTGCCACCCAACCAAATGTCGGATCACAGTTTTCAGTTGAGCCCAAACATTCTAATTTTGGGCACAATAACATGACTATACCCTCTGGGGTGCCCATGAGTGAGCCTGTGAAGCGGAAGAGAGGTAGGCCCCGAAAATATGCTCCTGATGGGCAGGTTTCTTTGGGGCTTTCTCCTTTACCAGCTAAGCCTAAACCTTCACCTGCTTCGGATTCACAGCTTTTGAAGCGTTCCAGAGGGCGGCCACCTGGA…
>F01_transcript_10377
ATGGCCGCTACCACTAATTCGGTTAATCCGAATCTTCCCCCAACAATAGTTTCGCCAGCGACTACTGCGACGGCGACGTCTAGCGCAACGGCAACAGCGGCGGTCGGAAGAGGAGGAGCTAATATCTCCGACAGTAACAGCGCGAGTAGCTCAAATCAATCACGTCGTGCTTCTTCACCGTGGACGCAAGTTGTCCGGGGCGAATCGGAATCGATCGCGTCAATTCCGACATCTCCGTCGGCTTCACAGTCAACCGCTACTGTAGTTGAGCAACCAACGGAGGATGAGAGCTTGGAGAATGGAAGTAGCAATGCCGGCAAGAAGCCGGTATGGAACAAACCGTCTAATGGAGCTGTTGAAGTTGGGCCGGTGATGGGGGCCCACTCATGGCCCGCTTTA…
>F01_transcript_10379
ATGTCTCTTAAACTTTTGATTCTGTTTGTGAATCTACTACTGGTTTTGAGCTCAAAAGCGACGTCGTTTTCCGTGGGATCGCGTTCCATCCTTCGATCAATTGGCAACAACAACAATAAAGGAGATGTCGATTACGCCGTTGATTTAAACGTCACGAATTTCGATGCAGTACTCAGAGACACACCTGCTACATACGCCATTGTTGAGTTCTTCGCTCACTGGTGTCCTGCTTGCAGAAATTATAAGCCTCATTATGAAAAGGTTGCAAGGCTTTTCAATGGACCCAGTGCAGTCTATCCTGGTATCATATTGATGACCAGAGTAGATTGTGCATTGAAGATAAATAATAATCTATGTGATAAGTTTTCTGTAAGTCATTATCCTATGCTCTTTTGGGGC…
>F01_transcript_10387
ATGACAATCAGATTCCTTGCTCCTCCATCCCGTGACCCGATGCGGGCGGCTACCGTACTTCACCAGCCGGTTGCTCCGGTTCCGTTAACCCCGGCGCCGAACCTTGAGAAATTCGTTTCTCTTACTTTTCCGAAGGTAACGACGCTGCGTTTCGGCTGTAATTGTCGGTCGATTAAGTTCAGAGTTTCTGCGGCGAAGAAGCAGCTGCGGAGACAACAGACTACGGATAAACGAGGTACCGATGAATTGTTTATCAATGAGGATGCCAATCGAAGTTATGACTTGGGATGGTTACCTGCGTTTCCTCACGTGTTAATAGCTTCGATGTCGAATTTTCTGTTTGGTTATCACATAGGGGTAATGAATGGTCCAATTGTGTCAGTTGCACGAGAACTTGGT…
>F01_transcript_10388
ATGTCGTACTCAAAGAGGTCGAGGTACCTGCGTTCCCCTTCTCCATATGGGAGATACGGCCGGTCTATTTCCAGGTCAAGGTCTCGAAGCCGATCCAGGAGTCTGTCGGCTGAAGTTGAAAATCCTGGTAATAACTTGTATGTTACTGGATTGTCACCTCGGATCACGAAGAAAGAACTGGAGAAACATTTTTCAACTGAGGGAAAGGTGGTTGATGTTCATCTTGTGGTCGATCCTTGGACAAGAGAATCTCGTGGATTTGGGTTTGTTACAATGGCCTCTGTTGAGGAGGCTGATCGCTGCATTAAGTATTTAGACCGTTCTGTTCTTGAGGGCCGTGTTATTATGGTGGAGAAGGTAAAGCTTCTTCATATTTGCTTCTGTTCTCATTACCGATTG…
>F01_transcript_1039
ATGGGAAAAGGAAGGCAAAACTATGGTAAAGGAAACGACTTTGACTCAAATTCGTTACATGAAGAAGCTTTCCCTGCTTGGGCTAAAGATGTAAAAGAATGTGAAGAGAAGTTCGGAGTTAGCTATGAAGTTGGTCTGTCAGTTGCTGAAGTTGAAAAGCGGCTACAGATCTATGGCTATAACGAGTTAGAAAAACATGAGGGTACATCCCTTTTCAAGTTGCTTTTAGATCAGTTTAATGACACTTTAGTTAGGATCTTGTTAGTTGCTGCAATTATATCGTTCGTCTTAGCTTGGTATGATGGGGAGGAAGGTGGAGAGATGGGGATTACAGCATTTGTAGAGCCTTTGGTGATTTTCTTGATATTGATTGTCAATGCCATTGTGGGTATTTGGCAA…
>F01_transcript_10391
ATGACGGATCTGTCCAAAGACAAACAGCTTCACATGGTTATGTTCCCATATTTTGCATTCGGCCACATCAGCCCTTTCGTTCAATTATCCAACAAGCTCTCACTTAACGGCGTTAAGATCTCCTTCTTGTCTGCTCCGGGTAACATCGCCCGCATCAGATCAACTCTCAAACTCACTCCTTCCGCTGATGTAATACCTCTTCCTATTCCAGCCATTGATGGGCTGCCACGTGGCCTCGACAGCACCTCTGAGATGACGCCGGCCATGGCCGGACTTCTTATACGAGCTTTAGATATGATGCAACCTCAGATCGAGACACTTTTGTCTGAACTCAAACCCGATTTTGTGTTCTTTGACTTTGCTCAGTACTGGCTTCCCAAAATGGCTACTCGCCTCGGC…
>F01_transcript_10393
ATGTTTATGAAGGTGTGTTTTGTAGTTGTAGTTGCTGGTTTAATCTTGTGTGATGCTTTTGCCGGAGCTCATGTAGATGAAAACTCCAATAATTCCTCTGTCGCTGGCGTCGAATTGCCTAACCAAATGAGCTTCAATGCAGTCTCCATAGAAACCGATTGCAACTTCTCCAAGTCTCAGACATTAAACAGAGAAGAAAAGAAAGTTGAGGAATTGCCGCGTAAACATACGGTGAAACTTAACCTAAAGCACCGGTCAACGAACCAAGCAGCAAGCGGGCCGAGGAAACAATCTGTGGTTGAGTCCACCGTAAGTGATTTAACAAGAATTCAGACTCTTCACCGGAGGATCATCGAGAAGAAGAACCAAAATACCATTTCAAGGCTGAACAAGGGTCAG…
>F01_transcript_10394
ATGTCAGTGCGTAGGCGAACTCTGCTGAAGGTCATTGTTCTAGGCGACAGCGGGGTTGGCAAGACGTCGTTGATGAATCAATATGTGCATAAGAAGTTTAGTCAGCAGTATAAAGCTACCATTGGTGCTGATTTTGTCACTAAGGAACTGCAAATCGATGACAGACTTGTTACTCTACAAATATGGGACACAGCTGGACAGGAGAGATTTCAGAGTCTTGGGGTTGCTTTCTATAGGGGGGCAGATTGTTGTGTTCTGGTTTATGATGTCAACGTCATGAAGTCATTTGATACCCTTGACAATTGGCATGAGGAGTTTCTGAAACAGGTGCAGATTTAA
>F01_transcript_10399
ATGGCGCCACTTCAAGTAATGCATCCGAATGAGTTAATCTCGTCGTCGACTTCATTGGCGGCCACGTTTAACTGCAGTAAGCTAAACTCGCGAAGTTGTAAAACGGTGCGTAGAAGTGTGTGGAAACGGCGGTGCTCCGGGAGCGTAAGTTGCTCGTTTTCTCAGGAGGAGTCGGCCAAGATAAAGGTAGTCGGTGTCGGTAGAAGCGGAAACAATGCTGTTAATCGGATGATTGGTAGCGGTCTTAAGGGAGTTGATTTCTATTCCATAAACACCGATTCTAAAGCTCTTTTGCAGTCGACTGCAGAGTACCCACTTCAAATTGGAGAGCCTTTGACTCGAGGACTAGGTACTGGCGGAAACCCACTTTTGGGAGAGCAAGCTGCAAAGGAGTCTAAA…
>F01_transcript_104
ATGCGAGGACCTATAGACGGGACAGATCAGCATATCCTGAAGAATATGGTAACATCACAAGCTGAAAGATTTGATAAGCGTTCAATGAATCGGAGAACTCGTATAAGTAGACAATCCGGAACTTGTAATGTGTGTTCTGCTCCTTGTTCATCTTGTATGCATTTTAACCGATCTCTCATGGGATCAAAGACTGATGAATTTTCTGATGAAACCTGTCGTGAAACTATGGCTAGTCAGGACTCTATCAACAACAGTGATGTTTTACCCTCAGTCAAGGGTAGAGTAGCTAACAGTGTTCAGCATACAGCCAGTGAAGCAAGCAACCTGCTTAGTATCAGTTCAAGTCACGACTCTTTCTCTGAGAATGCTGAAAGTAAAACAATATTGAGATTTCCCGAT…
>F01_transcript_10401
ATGGATGAGGAGTACGATGTCATAGTGCTGGGAACTGGTCTCAAGGAATGCATCCTCAGTGGTCTTCTCTCCGTTGATGGTCTCAAGGTGCTGCACATGGACAGGAATGACTACTATGGAGGAGAGTCGACATCCCTCAATCTCATTCAGCTGTGGAAGAGGTTTAGGGGAAACGATCAGCCACCTGCACAGTTGGGCTCTAGCAGGGATTACAATGTTGACATGATCCCTAAGTTTATGATGGCAAATGGAACTCTTGTACGTGTCCTTATTCATACTGATGTTACAAAGTATCTGTACTTCAAAGCTGTGGATGGAAGCTTTGTTTATAACAAAGGAAAGGTTCATAAAGTGCCAGCTACTGACATGGAGGCACTAAAATCTCCACTCATGGGTATA…
>F01_transcript_10405
ATGGCTTCCTCTGCCATATCTCCAACTCTGACGTCTTCGTTTATCAATAACAAGAAGGATTTGAATCGCTTTGGTTTTTTGTCGTCTTCGCAATTTTCCATTCATAAATGCAAGAAGTCAAATGTTTCGAAGAAAATTGTATCTGTCATGGCACCTCAGCAATCAGAGCGTAGACCTGCTACCACTGGCTCAGTTAAAACTGCAATGACATTGACTGAGAAGATATTGGCTAGGGCCTCAGAAAAGCCGCAATTGATTCCAGGAGAAAATGTATGGGTTAATGTTGATATCTTGATGACACATGACGTTTGTGGCCCTGGTTCCATTGGTATCTTCAAGAAAGAATTTGGTGAAAATGCTAAGGTTTGGGACCGTGAAAAGTTGGTAATCATACCTGAC…
>F01_transcript_10406
ATGGAGTTTTGGAAGAGAGCTAAAACCTTCGCAGAAGAAGCTGCTAAAAAATCTCAAGACCTAACGAACTCCACGAATTTCGCCGATCTCGTCGCTGAGACAGCTAAGAAGTCGAAGGATCTGGCACTGGAGGCGTCGAAAACTGCCGATCAAATCAAAACAGCGGCGCTCAAACAAGCGGAGCAGATCCCGTTCAAGTCCATCACCGACATTATTCCACCTCAGCTTTCGTCATTGTCGTCTGGTGCTGGCTCGTCGTCTTCTTCTTCTTCTTCCACCGTTTTGGATTCGGATCTTGAAAAGTTCGGTATCACTGATGATTTGAGAGAGTTCGTTAAAGGATTTACTTCTAGTACATTCCAGAATTTTCCTATTCAAGATGAACCTGAGAAGTCTGAT…
>F01_transcript_10408
ATGAGGCAATGGTTCCTTTTCAAGCTTTACAGGTTTATAGAGTCTCTGTTGATGCTGTTTGCCCTAGAAAAAAGGCCGGTGACATTTGCCGTACATCCATTCATGCATCTTCTGACATATTCCGAGACTCCCAGTCCCAATTTCAAACTCAATGCAACATTTGATGTAATTGATTTCAACAAGTATGATGGATTAATCATTCCAGGAGGACGAGCTCCAGAATATCTTGCTGTGAATGATGCTGTTGTCAACTTGGTGAAAGAATTTTCCAGCTCTGGAAAGCCAATTGCAGCAATTTGCCATGCACAATTGATACTTGCAGTTGCTGACTTGATCACAGGCCGAAAATGCACAGCATACCCTATGCTAAAGCCGGTTCTCATTGCTGCAGGTGCTACT…
>F01_transcript_10409
ATGGAGCCTGGTGATTGCCACGGAGACCGCACTGCTGTTTCCGCTCTTGTTCAGGCAGGAACCACAAGAGTTGTTGTTGGGATCAGGCATCCTTTGCAACATCTTAGAGGTAAAGCTATACGTGAATTAAGAAGTCAAGGACTGCGGGTTGATGTTCTCGGAGAGGATCTACAGAGTAAAATCATAGAGGAAGCTCGAAAATCATGCCTCCTCGTAAATGCCCCTTTGATTCATAGAGCTACTTCTCGTGTTCCGTTCTCTGTTCTCAAGTATGCTATGACCCTTGATGGAAAAATTGCTGCTTCTAGTGGACATGCAGCATGGATAAGCAGCAAAGAGTCTAGGAATCGAGTGTTTGAATTGCGTGGTAGAAGTGATGCCATTATAGTTGGTGGAAAC…
>F01_transcript_10410
ATGGAGGCCCGGCGGCTAAGCCTAAGCACAAAATGGATAGCTACGGTGGCCAGCATATGGATTCAGTGCAGCAGCGGAGCATCCTACACCTTCGCTATCTACTCACCAACCCTCAAGTCCACCCAGGGCTACGACCAATCAACGCTCGACACCGTGTCTGTCTTCAAGGACATCGGCGCCAACGTCGGCGTTCTCTCTGGCCTTCTCTACTCCTTCGTCACGCTGAATCACAGTGTCCGCCTCCGCTTCTTCCAGGGGCCGTGGGTGGTACACGTGGCGGGGGTTGTCCTATGCTTTGCGGGGTACTTCCTGATGTGGGCCTCCATGGTGGGGTTAATTCACAGGCCGCCGGTGCCGTTGATGTGTTTGTTTATGTTCATGGCGGCTCATGCTCAGACG…
>F01_transcript_10412
ATGCCCTCTACGGATAATCAGGGTTCATCATCGCCTTTTCACTCATTGGGTCGGTCTATCTTTAGTCTTAGGCGTGACCACATTCATTCAACAGAAGTGAACCATGAGCCCACTTATGACGACTTAGAGCTCGAGTCCTTTCAGAAACTGGTAGCAGAGCGCTTTAATGAACTCTCCGAGGTTGATGCTGATGAACTGCTTTCCATCCCTTGGATACAAAAGCTTTTAGACGCATTCATCTACTGCCATGAAGAATTCCGGGTTATTTTGCTAAAAAACAAAGGGCTATTAGCGAAACCACCTTTGGACCGTATTTTCTCTGAATTCTCTGAAAGGAGTTTGAAAGCACTTGATATATGTAATGCAACTCGTGATGGGATCGAGAAGATCCGGCTTTGG…
>F01_transcript_10413
ATGACGAGAGCAACTCGTGATTTTGGTGACACAATGCAAAAAGATGCAGTTCCAGCTGTATCAGCTGATGTGGTATTTCCATCCAGTCGGTTTCCAAGTTACAAAATTGGGATTAACAATCAGATTGTGGATGGAAAGGATGACCGGAAGGTAATGTCAATGAAGGAGGTTGTGGCACGTGAAACAGCACAGTTGTTGGAGCAGCAAAATCGTCTCTCTGTTCGCGACCTTGCCAACAAATTTGAGAAAGGGTTGGCTGCTGCTGCGAAGCTGTCTGAGGAGGCTAAACTTAGAGAGGCAGCTTCACTGGAGAAGCATGTTCTTTTAAAGAAGCTTAGAGATGCACTAGAATCTTTGAGAGGACGTGTTGCTGGTAGAAACAAGGATGATGTAGAGGAA…
>F01_transcript_10415
ATGGAGGTCGCTCGTGGGCTCCTTCTTATTTGGATGACAATGGCGGTCTGTTTGCAAAGTTCAAGCAATGTACAAGGAAGATACCATTTCCACAAAAAACAGAGGAACAAGAGCCCCCCTGTTTCTCCGGAAAAATCCGTCCCTTCATCGCCTTCTGAAAAACCGTCCGTTCGGTCCAACCCGTACCCGACTGACTCGGACAACTCAACTGCCACGCCAGACTCCATTTTCGACGTCACGAAATACGGCGCCGTAGGCGATGGCTGCGCTGACGACACTAAGGCTTTCCGGGACGCGTGGAAAGCTGCTTGCGTGGTGGAGGGGGCGACTATCCTCGCCCGCTCGGATCTCGTTTTCAAAATCACTTCTACGATTTTCTCCGGCCCGTGCAAGCCTGGA…
>F01_transcript_10417
ATGCAGCTTCTTGGTAGAGTGTTTAACATTCTCCGTGAGAACAATCCTGAACTTGCTGGAGACAGGCGAAGAACTGTTATGAGACCTCCACAAGTTCTTCGTGAGGGAACAAAGAAAACTGTGTTCGTGAATTTCATGAACCTCTGCAAGATCATGCATAGACAGCCCGACCATGTTATGTCATTCTTGCTTGCCGAGCTGGGAACAAGTGGATCACTTGATGGACAACAAAGGTTGGTTGTGAAAGGGAGATTTGCTCCTAAGAATTTTGAAGGAATACTGTGTCGATATATCAATGAATATTTGTCTTGGGTGTAA
>F01_transcript_10418
ATGTTTGTACAACTCCTTAGTTCTGCCAGTGATGATGTTAGAGAGCAGGCCATTTGGGCTTTGGGCAATGTTGCTGGTGATTCCCCTAGTTGCAGGGATCTTGTTCTTGCTCATGGTGCTCTCATGCCATTACTAGCTCAATTAAATGAAAGGTCAAAATTATCAATGCTGAGGAATGCTACATGGACTTTATCAAACTTCTGTCGTGGCAAGCCGCCAACACCATTTGATCAGGTGAAGCCTGCATTGCCAGTTCTTCAGAAACTCATCCACTTGAATGATGAAGAAGTTCTAACTGATGCATGCTGGGCCCTTTCATATCTTTCAGACGGCCCAAATGACAAAATTCAGGCTGTAATTGAAGCTGGAGTCTGTCCACGGCTTGTGGAGCTTTTGCTG…
>F01_transcript_10419
ATGAGCAAGAAAAGTTTGGCCATTCTGTTGCGAGCCAGAATGAGACCTAACCATCCGAGCAAACTCGCTGTCTCTCCTTTAACCAACGAGGTGAATCAAATGGAATCAAGTCGTCAGGAGAATCAACCAGGATTACGCGCCAATCAACATGTTTCAGAGAACGGGAACGAACCTCTCAATGCCTCGATCAACTCTGAAAGGGAGTTTGAGCGTGTACGAGACTCAATGCGCTCGGCGATAACAATGAGCAAAGCGGAAGTTGTCGATACTGTGCTTAATGATTTTTCAGAGGGCTATCTTAGGCTATCTTTTGATAACCGACGAAGATTGTCAGTTGCACTAGCTAAAGAGTATGATCTTAATAGAACTCAAGTTCGTGATTTGATAAAGCAATATCTT…
>F01_transcript_1042
ATGGCGGTTCCGGGTTATAACCCGGCTAGAGCCCGGCCTTTTTGGCCACAACTGGCAATGGCTTTTGCTGTGCTAGTTGTTTCCAGCATTGTGGGTTCAGCTTATGGTGATGCTTATCCTTACTACTCTCCTCCACCTCCAGTTCATTCACCACCTCCACCTTATGAGTACAAGTCTCCACCACCACCTGAAAAGTCGCCACCACCACCTCATTACGAGTACAAGTCTCCTCCACCTCCGGAGAAGTCACCATCACCCCATTATGAGTACAAGTCTCCACCACCTCCGGAGAAGTCACCACCACCACCTCACTATGAGTACAAGTCTCCACCACCTCCGGAGAAATCTCCACCACCACCTCACTATGAGTACAAGTCTCCTCCACCTCCGGAGAAGTCA…
>F01_transcript_10424
ATGGGAATTGGATTTTTAGGTATTGGTTTCCAGCCAAAATGGGGACTCAAAGACATACCTGTTATGCCAAAGGGAAGATATGAGATAATGAAAAACTACATGCCTAAAGTTGGTTCACTAGGACTTGATATGATGTTTAGGACATGCACCGTTCAGGTTAACCTGGACTTCAGTTCGGAAGCTGACATGATCAGAAAATTTCGTGCTGGTCTCGCTTTGCAGCCAATTGCAACAGCTCTGTTTGCTAATTCACCATTTACTGAAGGAAAGCCAAATGGTTATCTCAGCAAGAGAAGTCATATTTGGACAGATACTGATAACAACAGAGCGGGGATGCTGCCCTTTGTTTTTGATGATTCCTTCGGGTTTGAGCAATATGTTGACTATGCTCTTGATGTC…
>F01_transcript_10425
ATGGATCTCGATCTGAATTTAGAACCCATGGATCCTATGATGGGTTTAGGATCTTTGCTAAGTCAATTGGAAACAGCCAGTGGGTGCATCGAAGAGCGTATAAGACAAATAGAGGTGGTCGCTTCCAGGGCCAGACAACGTCAGAGGTGGAGGCAACGTCAACCTCAGAGTACCCCCCAGATTGTGAACTTTTGTGTGCATCCCCCAACACAAAATTTTGATGGTGAGACAAGAGCACTTACAGCCACGGGAGAGAATGGAAAATTTGGAAAAAATGATGGTACCCATTTGGTGGCAAAGGCATTAGCTATGGATACAGTCAATAAGAAGGTAGAAAGTGATGTTGTCAGGGGTTATTATGATTGTAATATATGTTTGGAGATGGCGAGAGATCCAATA…
>F01_transcript_10426
ATGAGCCTTTCCGGGAGCGTATCTGCCTTGAATTCGAGATGTCGTTTTCATTTAGAGATGAATAATGGAATTGCATTTCGAGGCGGTGAAACCATGGGCCATAATCTGAAATCTCTGCTTAAAACAACGAGGTCAAGGAAGGGTTTCTCTCCTTTACAGGTGGTTTGCTTGGACTACCCAAGGCCAGAGCTTGAAAGTACTGTTAATTTCTTGGAAGCTGCATCTTTATCTTCTTCATTTCGCAGTTCTTCCCGTCCATCTAAGCCATTGAAGGTTGTAATTGCTGGGGCAGGTTTGGCTGGTTTATCAACTGCAAAATACTTGGCAGATGCAGGCCACAAACCTTTGTTACTGGAAGCAAGAGATGTTCTAGGTGGAAAGGTAGCTGCCTGGAAAGAT…
>F01_transcript_10429
ATGGCTACTACTGCTTCCCCAATTGGATTCGAAGGATTTGAGAAACGGTTAGAGATTACTTTCTCTCCGCCGTCGATTTTCTCAGATCCATGTGGACTCGGCTTACGCGCTCTGACTCGGACTCAAATCGACTCAGTCCTTGAACTCGCACACTGCACTATTGTCTCTCAGCTCTCAAACGATGACTTCGATTCCTACGTTTTATCCGAGTCGAGTCTGTTTGTTTACCCGTTTAAGATGATTCTCAAGACTTGCGGCACGACGAGACTTCTCTCATCGATTCCAAGAATCCTAGAACTTGCTGAGTCTATCTCGCTCGGCGTCTCCGCCGTCAAGTACTCACGTGGGAGCTTCATCTTCCCCAACGAACAACATGCCCCTCACCGGAGCTTCTCCGAG…
>F01_transcript_1043
ATGAATTCGCATTCGAGTTCTGTATCAGACCAGTCGCCTTCTTGGCTTTTATCTGAAGAGTTTGATTCTGGAGCTGGTGGTATATGTTATGCTGGGGTAAAAGAACTTCAAGAGCCCGGTGATAATCTGATGGTCCAAAATTACGAAAAGAGGCTTCATGAACTAAACACACTAGAGTGGGATGAGCTTGTGGTGACAAATGATTCTCAAGGTGTACTCAAAGGAGACAAGAGTTCACGCTTTAATCAACAAAATCAAATAGCAAATGCAGCCATGAATAATGGCAGCTCTCTCCTTGCCTACGATCCCTCTGCACAAGTTGCTGCTGTGGATAATCAGACTGATGCAGTTGCAGGAAACTATAATGCCTCTTTCAGTATGACAGATGTTGTTTCTTGT…
>F01_transcript_10430
ATGGCCTCAACATATCTCTTGCCATTGGAGATGAACTTTCCTGTTCTCTTTTTCTTGCTTCTTCTGCCTCTCTTTCTCCTCCTAAAACTCAAATCCTCCGCCAGTAAAACTCCGCCACTTCCACCGGGCCCAAAACCATGGCCCATAATCGGCAACCTACCCCTCATGGGAGACAACCCACATGTCTCTCTGGCCCAACTGGCCCAAACCCACGGCCCAATCATCTCGGTTCGCCTAGGAACTCAGCTTGTCGTTGTTGGCTCATCTCCGGCTGCAGCCGCCGCGATCCTCAAGACCCACGACCGGGAACTCTCCGGTCGACATGTCCCGCACGTGTCGTTCGCTAGGGACCCGGTTCTTAACCGGGACTCGATCGCTTGGACCTTCGAGTGTACTGAA…
>F01_transcript_10432
ATGGCTATAGCTACTTCGCTGGCTCAATCTACTTTCTTCTCCAGAACTTCGCTCTTCTCCAGTAGCTATGCGCTAAGATGCTTCACTTTTAGTTTACATTTTTCTTCGGCTTCTGCTGTTTGTACTCCTTCTAAGAAAAGGAGGTCCATACAATCAATTTCTTCTTCACTACTGGAGCTTGGCGGAGTTAAGATTGGCAAAGACGATGTGGTTAGGGATGATCCTACAAACAATGTTCCTGATACGATATTTTCAAAACTGGGAATGCAACTTCATCGGAGGAATCAGCACCCGATCGGGATTTTGAAGAATGCGATCTATGAGTATTTCGACACCAATTACACAAACGAGTTTGACAAGTTTGATGATCTTTGCCCAATTGTTTCTGTAAAACAGAAT…
>F01_transcript_10435
ATGCAGAGATCACGTAGAGCTCTTCTGCAACGAAGAGCGTTGGAGAAGGCTGTTAGCGGGGGGAATCGGTTTGACAAGGTTTCCCTGTCTTTGGTGTTTGTGTTGTGGGGTCTTGTCTTCCTTTTGAGCTTATGGATCAGCCGTGGTCATGGTTATAGAGATGGATCTGCAGGACTTTTAGGTGATGCATCAGTATGGAATGAAGATAGGTTGGGACGCAATGAAAATTTGAATTTTGTAAATAAGCATCCATCTCAAGAAACTGCTACATTCTGTTCTAACGAGGGTTTGTGTACAAATGCTGGCGAAGCTGGGAGTTGCCGTGGTGGAACTGTGGCAAGTGAGACAAACAGGAACATTGTTTCTGATATTGAGCATCCTGAGGTGGATACTTTCAGT…
>F01_transcript_1044
ATGATGGATACTGAAATGGAGACATCCTCTAGCTACTTCGATCCGCAGGATCTTTCCATTAGAGAACATTTTCGCCGTTACGGGAAAAGGCACCCGAGTTCAACTATTTCACCTCAGCGTGAAAGTTCAGTTTCAAGGTTCAACAAATCCAGGGTTTTGTATGATGGATCAAATATCCACAGCCCAACTAATGCTGCATTGATTCTTGAGAATATAAAACAAGAAACAGAAGGTTTAGATGTGCCAATAAGGATGCCATCTGCTTCGAGGAGAAGGTCTGCTATGGATAATCTTGGGGTATTGGGGTCAGATGGGGGTATTGATTCAATACATCAACTAGGAAGTCCTCTAAAATCCTGCAAGATTGAGGATGATTTATCGGTAGATAGTGAAGAGAAG…
>F01_transcript_10440
ATGAGCCGATACGATAGCCGCTCTGGCGACCCCAACTCCTACCGTGACCGTAGAAGTGATTCAGGGTTAGGTGGGGGCTCGAGCTATGGAAGCTCGGTTCGGTCCTCATCGAGCAGGAGGGAATACGATGGGTCTGAGCCACCAAGGAAGTTGGATTTGGATGGATTGACACCTTTTGAGAAGAATTTCTATGTTGAATCACCTGCAGTGGCTGCAATGTCGGAGAGGGAGGTGGAGGAGTATCGGCAGCTGAGGGAAATCACAGTTGAAGGGCGTGATGTTCCGAAGCCTGTCAAGAGTTTCCACGATGTGGGGTTTCCTGAATATGTTATGCAAGAGATTGCCAAAGCTGGCTTTGTTGAACCTACTGCTATACAAGCTCAAGGATGGCCAATGGCT…
>F01_transcript_10441
ATGATGAGCTGTTCCGTGAAAAGTTCAGTAACCGTGACCTCGATCAAAGGATCGGATTCAATTTTGCGTAAGAAATCGCCACTGTTGCAATCGAACCGATCTTTCTGTTTGCCACCTTTGCCCTCACGGAACAATTCAAAACTATCGCTTTCGATCGCAAAACCCCTTCATCTGACGACAATCTCGAGGTTTGATCCTCTAAAAACCCTAAAGCCAGTGGTCAAATGCCAGGCGTACGAGGCTGATCGCTCGGAGCCGATTAAGGCGGAGGAAACAAAGGCTGAGGCGGCGAAGAGGTTGAAAATCGGAGTTTACTTCGCGACGTGGTGGGCTTTGAACGTGGTGTTCAATATTTACAACAAGAAGGTGTTGAATGCGTACCCGTATCCATGGTTGACT…
>F01_transcript_10442
ATGTTGGCAATGGAGAAGGAATTTGATTCAAAGCTTATAATTGAAGGCAATAATTCCTCGAATTCTGCAAATGTCCAGAGATCTAAGAGCTTTGCATTTAGGGCTCCCCAGGAGAATTTCAGTATTCAAGATTTTGAGCTAGGAAAGATCTATGGCGTTGGTTCTTATTCTAAGGTTGTCCGGGCAAAGAAAAAGGATACAGGAATTGTATATGCATTGAAGGTGATGGACAAAAAATTCATCACCAAAGAAAATAAAACGGCTTATGTGAAGTTGGAGCGTATTGTGCTTGATCAACTCGACCATCCTGGAGTTATACGATTATATTTTACATTTCAAGATACATATTCACTATACATGGCACTTGAATCCTGTGAAGGTGGAGAACTTTTTGACCAA…
>F01_transcript_10444
ATGGAGGTCGCTCGTGGGCTCCTTCTTATTTGGATGACAATGGCGGTCTGTTTGCAAAGTTCAAGCAATGTACAAGGAAGATACCATTTCCACAAAAAACAGAGGAACAAGAGCCCCCCTGTTTCTCCGGAAAAATCCGTCCCTTCATCGCCTTCTGAAAAACCGTCCGTTCGGTCCGACCCGTACCCGACTGACTCGGACAACTCAACTGCCACGCCAGACTCCATTTTCGACGTCACGAAATACGGCGCCGTAGGCGATGGCTGCGCTGACGACACTAAGGCTTTCCGGGACGCGTGGAAAGCTGCTTGCGCGGTGGAGGGGGCGACTATCCTCGCCCGCTCGGATCTCGTTTTCAAAATCACTTCTACGATTTTCTCCGGCCCGTGCAAGCCTGGA…
>F01_transcript_10447
ATGTATTTAATGGTGAGAGTTGTGTTTGCAGGGAGAGAGCAGAGTTATATGGATAATAAAGTGCCGGGGAAGGAGGTGACACCTGAGTTAGCTCGCGAGCTACTTATCGCGATATCTAATTCTGTACCTGATAACGTGCCGAGTCCAGAAACGGCGACTAAAAAGGTTGATGGTGGTGCAAATGGGGTTGCAATGGTGAATGGTGATGGAGCCGACAAGTATAGGTCTGATTTGATCTCACTTTCCTATACTTCACCTGATGTTATTGTTTCGCCTTTGCCAAATCATGCTGCTTGGTGA
>F01_transcript_10453
ATGAAAACCCCCGCCGTCATTTCTCATAAACCCCACTCTCACCTCTTCACAATTTCTTCCAGTCCGAAGTTTGGACTCGCGAATAAACACCGAAGAATTGTGACATGCCAGATCAAGAGCTTCGAGAACCAACCTCCACGGTGGAGTATTGACTACTTGTCCGGACCGGAACCGGTTCATTTGATGCAAAGTACAAATCCATCGGCGTCAATGGCGGCCTCTTCGGCGTCGGATTCGGTTGATAAGGTCGTGAAAAGGATCTCCCTCTTTTATTCCCGGGAGACGAAGGAGCTCGCCGAGAGAATTGCTGCTCGGTCGGATGCCATTGAGCTACGTGGTATCACCTGGAGGACTTTTGATGACGGATTCCCCAACTTATTTATTCCCAATGCTAATGGC…
>F01_transcript_10455
ATGAAAACTGGAACCTGTAAATTTGGCGCTTCTTGCAAATTCCACCATCCAAAACATCCAGGTGGACCCATGAGTCATGTTCCTCTGAATTTATATGGATACCCGCTACGACCGGGTGAGAAAGAATGCTCCTACTATTTGAAAACGGGGCAGTGCAAATTTGGTATAACTTGTAAATTCCATCATCCTCATCCAGCTGGGACTTCAGTGCCAGCATCTGCACCTCAGTTTTATCCACCGGTGCAGTCTCCTTCGGTTCCTGTGCCTGAGCAGTATGGAGGAGCATCCTCCAGTTTGAGGGTGGCAAGGCCGCCACTTCTAGCTGGTTCATATATGCAAGGAGCGTATGGTCCTGTGCTGTTTTCCCCAGGAGTAGTTCCTCTCTCTGGTTGGAGTCCT…
>F01_transcript_10456
ATGAGTTTAGGCACAGCCGAAGATGAATCGGCTACAGAGATTCATATACCAGCTGATATTGATTGGAATATGCTTGATAAATCCAAATTCTTCCTTTTCGGGGCCGCTTTGTTTTCTGGCGTATCTGCTGCTCTTTATCCGATAGTTGTACTGAAAACACGGCAACAAATTTCCCCAACGCGAGTCTCATGCTTAAGAATGCCATTTACCATCATGCGTTACGAGGGTTTTAGAGGGTTTTACAGGGGATTTGGTACCTCCTTGACGGGAACAATTCCGGCACGTGCACTATACATGGGAGCGCTTGAGGTTACCAAAAGCAATGTTGGGACTGCAACTGTTAGATTAGGGTTTTCTGATACAACAGCCACAGCTATAGCCAATGCCGCGGCTGGATTG…
>F01_transcript_10468
ATGCTCTCCCTCCATTCTGCCTTCAGTTGTTTCGCCCCCTCCACAAAGTATTTCAAATTTTCAGCTAACACGATTCCGTCTAGGGTTTTGAGCAACCTGACATTTCGTTGTTATTGTAGCGGAGACTCGAATCTTGACGTAAAAGAAGAACCTATCACCAATTTTGCTGGAGTGAAACTAGATGACGCCGTCGATGTAAAAGCGGCAAAGCTCAGACTCGATTCTTGGATCTCGTCTCGCGTTCGTGGCATCAGTAGAGCTCGAGTGCAGTCAAGTATTCGTTCTGGCCTCGTCACCGTCAACGGACAGATGGTCAACAAGGTCTCATACAATGTCAAATATGGAGATAAGATCAGCTGCACGATATCAGAATTGCAGCCCTTAAGAGCTGAACCTGAA…
>F01_transcript_10471
ATGGGTGAAATAGTTTGTCCACTGGATCGAATCTCGGAATTACCTCCTTTTATCATTCACCAAATCATGTCTCACCTATCTGCGAAAGAGGTTGCTCAAACTAGTTTATTGTCAAAGACATGGAGGAGTGACTTTCGAAATTCGTTTCCAATTTTTGATTTTGATCAAAGACATTTTCTAGGAGAAATTTGGAGAGACAAACATCACGACGAACTCTGCGAAAGAGATAAACTGTTCAGAAATTTTGTTGATGATTCCTTGCTTCGGTTTGGCGAGCTTAATTTGCGTATGCAGAAATTGAGGTTACTCATTCCTTATGTTAAGGGATTCCGTTATTTAACTGGGAAATGTATCGACAAATGGCTGGCCATGGCAGTAGGGAATGGGGTCAAGGAGATT…
>F01_transcript_10473
ATGTGGCTACGTGTGGATGCGTCCATTAAAGATTTATCTGAACCTGGTGTTTATCCCAACATTGAAGCAGCTTTAGCTGCAGCAAGACCTGGCGACACCATTTTAATTGCAGCAGGTGACTATCATCAAGTCTCTAACATTCAGATAAACAAACCACTGTGCCTGATTGGTGGAGGTGAGCTTCCTGATGAAACAACTCTTATATGTTCTCGAGGTTCAGACAGTGCTCTGGAGTTTCTGTCCACCTGCAAGCTAGCAAACTTAACTGTGAAGGCAGAGCTCGGTTGCTGCTTGCTCCATAGGAGTGGAAGACTAACTATCGATGGTTGCATACTCCAATGTGAGTCGAACCCGTTGGACTTTCTCTCGTGTGCAATCATCAGTACAGCTGGTAGTAGC…
>F01_transcript_10478
ATGATGGAGCAAAAGCATTTACACGAGCTACTGCAAGAGGATCAAGAACCGTTTCTGCTGAAGAGCTACATTGCCGATAGGCGTTCTCAAATCGGAGGACCATCGGAGAAAACTCAGTTACAGATCAGAAAACGGAAACCCATTTCTCAAAACTCAAATTTTTCACTAAATTTCTGTAAAAACGCATGCTTTTCTTCCTTTCATAGTGATTCACCCGACCCAAGAAAATCTCCTCTCTTTGAGTTTCCATCTCCTATCAAAAGCCCCTGCAGAAGCCCTAATAAAAACGCAATCTTTCTTCAAATCCCTGCTAAAACCGCAGCTTTGCTTCTAGAAGCTGCTCTTAGGATTCAAAAAGCGAAGCAAAAAAATGAAGATAAAAACGGTTCTGGTTTGTTT…
>F01_transcript_10479
ATGTTTATCGGAATTACCATTTGGAAAGGCTTTCTTTGTCGAGTTTATTTTATTAGGTTTCATCCTTGTTCTGTATTGTGCGGTTGTGTAATTGTTAATTTGGTTCTTCTGTTTTCATCATTGTTTGGTGTTGTTTTATTGTTTTGTGCTTACAATCAATGTGATGTTGATATGCAGCATGATCGTGCAAACATTCAAAAGAAGAAGGATGAAGAAAAGGTTAGCCTTTAA
>F01_transcript_10482
ATGGCGAGCCTATCAGATTCGCTATCGCTGAAGCACGGAATCTCTCTCTGGTGCCCTCACTCACCGACTCTCAATCGAACTCACCATTCTACTTCATTAGCTTATGGTAGAAACTTCCAGCGGAGAAGCTACGTCGCTGCTTCCTCCGCTTTTGCTAATGAAAATCGAGAGTATGTGATAGTCGGTGGTGGCAATGCAGCCGGATATGCTGCGAGGACATTCGTTGAACACGGAATGGCCGATGGACGCCTCTGTATAGTATCTAAAGAGGCTTATGCTCCCTATGAGCGTCCAGCTCTAACAAAAGCTTATTTGTTTCCTCTAGACAAAAAGCCTGCACGGTTGCCTGGCTTTCACACTTGTGTTGGATCTGGTGGGGAGAGGCAAACTCCAGAGTGG…
>F01_transcript_10484
ATGGATGATGATGTGATAGGTGTGGGGCGTCACACCCCCTCATGTTTGGATGAGGGCGGTACCCGGTTTACTGGTACTGGACTGATGTGGGTATGGTTTGATATTGATATGGATGTATATGGATATGGATATGGTCTGATACGAATATGGATTGATATTGATATGGACTGA
>F01_transcript_10485
ATGTGGTTAGCCTCTGTCAAGCTCTGGTTATGGAGTCAAAGGTTTGGGAACTGGAGGACGGGGAGAATCACAGCAGCAACAACATCACTATGTATAGTATTGGTGTTATTAAACTCAAGTAGAATGGGAGAATCAGCAGTAGGAGTGAACTGGGGTTCGGTGTCGTTACACAGGCTGAAGCCATCGACAGTGGTTGATCTATTGAAAGACAACAAGATACAGAAAGTGAAGTTGTTTGATGCAGACCCAGATGCGTTAACTGCTTTAATGGGGACTGGGATTGAGGTCATGGTTGGTATCCCAAACGAGATGCTGTCTACTCTCAGTTCCTCCCCTGCTGCTTGTGATTTATTTGTTCGCCAAAACATCTCCCAATATGTAGTTAAAGGCGGTGCTAAT…
>F01_transcript_1049
ATGGCGGATCGCGCGTCCTACAGCTTGAGTCCCCGACTAGATATCCAACAGTTGCTTATGGAAGCCCAACATCGATGGTTGCGGCCTGCTGAAATTTGTGAAATTCTCCGTAATTATCAAAAATTTCATATTTCATCAGAGCCTCCAAACAAGCCACCAACTGGTTCACTTTTTCTGTTTGATCGAAAAGTCTTGAGATACTTTAGGAAGGATGGTCATAATTGGAGGAAGAAGAAGGATGGAAAGACTGTAAAAGAAGCTCATGAGAAACTGAAGGTTGGAAGTGTTGATGTCTTACACTGCTATTATGCACATGGAGAAGACAACGAAAATTTCCAAAGGCGCAGCTACTGGATGCTTGAACAGGATTTGATGCACATAGTTTTTGTCCACTATTTG…
>F01_transcript_10491
ATGGCAACTACAGCTTGTTTTATCATTGTAAGCAGAAATGATATTCCTATATATGAAGCTGAAGTTGGGTCTGCTACTAAAAGAGAAGATGCTGCGCAGCTGCATCAATTTATATTACATGCAGCACTTGATATTGTTCAGGATTTTGCATGGACTACGAGTGCCATGTTCTTGAAATCTGTTGACAGGATCAATGATTTGGTCGTGTCTGTATATGTCACCGCTGGTCATATCCTAATTTTATATGCAGCATCTCACCTAAATGACATGTCAAACTCTGTCAAGTATTTGTTTTACTTTTACGTTTTAAACCGGTTACATGATTGA
>F01_transcript_10492
ATGTTAGGCTTGGGCTCCAATGGCTACGCCACTTCCCGAGTGGAGAAACCTACAGGTGGCAGTAACAAAGCGCACTACGACGACGTTCCGGAAGGAGTGGACATAAGGGGACGATACAGTGAGGAGTATGCAAGGATACTTACGAGGGATGCCTTGCAGTTCGTCGCCGATTTGCAGAGGGAGTTCAGGAACCGGATCAAGTATGCCCTGGAGTGCAGGAACGAGGCGAAGAGGAGGTACAATGAGGGAGGGCTGCCAGGGTTTGACCCCGCCACCCGGTTCATCAGAGAAGGAGACTGGACTTGTGCACCGGTACCGCCTGCTGTTGCTGATCGGAGGGTGGAGATTACTGGACCTACTGAGAGGAAGATGGTCATTAATGCACTCAATTCTGGTGCC…
>F01_transcript_10498
ATGTCGTTCGAAGAAGACGAAGAATCCTTCGAGCACACTCTGCTCGTAATCCGCGAAGTCTCCGTCTTCAAAATTCCCCCTCGCCCTACCTCCGGTGGCTACAAATGTGGTGAGTGGTTACAATCCGACAAGATCTGGTCGGGTCGACTCCGAGTGGTTTCGTGTAAGGACCGGTGCGAGATCCGATTGGAGGATCCGAATTCCGGTGAGTTGTTTGCTGCTTGTTTCGTTCTCCCTGGACAGCGGGAGAGCTCGGTCGAGACCGTCCTCGACTCGTCCCGATATTTCGTTCTTAAAATTGAAGACGGGAGAGGAAAACACGCCTTTATCGGGCTGGGGTTTAACGAGAGAAACGAAGCGTTTGATTTCAATGTGGCGTTGTCCGATCACGAGAAGTAC…
>F01_transcript_10499
ATGGATGGTCATATGGGCCTTGCTAATTCAGTGGCACTCCAGCTGGCTGGGATTACTAAATTAACACAAGATCCAGATGGTGGAACTGTTATGAAAACCGCTGATGGAGAACCTACTGGATTGTTAATTGATGCTGCAATGCAACTTCTTCTCCAATGGATTCCTGAGGTCTCTGTTGATGATAGGAGGGAATCTTTGCGTAGAGCTTCTGATTATGCCTTGATGAGGGGAGTGACAACTGTTGTTGATGTTGGAAGATATTTTCCTGGTGTATCAGTACAGCTTCCGTGGGATGACTTCTCAGATGTCTACCAATGGGCTGTTACTTCGGCGAACTTGAGACTCAGGGTTTGCTTATTTTTTCCACTGGAGACATGGTCGTCCTTAGCTGAACTTATG…
>F01_transcript_1050
ATGGCGGTGGAGATAGCTCATAATTCTTTCATCGATATCACCAAAATTTTCCTTGTTCATTTTCCTACTTTCCTCTCCATAGTTCTTTCATCAGCTGCAGACATTACCACAGATCAAAATGCTCTTCTCTCCCTCAAATCTCACATCACACATGATTCAGAAAATCTACTGGCTTCCAATTGGCATTCCAACACCTCCGTCTGTAACTGGATTGGCGTTACTTGCAGTATACGTCACAACAGAGTGACAGAGCTAGATATTGCAGACATGGGTCTTACAGGTACCATCCCTCCTCAATTAGGAAATCTATCTTTCCTTTCGTATCTCAATATCAGAAACAATAGTTTTCATGGCTCTTTACCTGATGATCTAGCAAGATTGCGTCGATTAAATTACCTC…
>F01_transcript_10500
ATGGGATTCGGGACAAACGACGACGATGACGTCGTCTTAGTTGACGATGATGGTGGCGGTGGCGGTGGTGGTCGTAGTGATTGTACCAGTGGTGGTAAAAGCTTCGGTTTCGTTTCTTGCTCGATTTGTCTTGAGACCGTCACCGATAATGGGGATCGTTCCTGGGCTAAACTTCAATGCGGTCACCAGTTTCATCTAGATTGCATCGGTTCGGCATTCAATGTAAAGGGTGCAATGCAGTGCCCTAACTGTCGAAAAGTTGAGAAAGGTCAATGGCTTTATGCAAATGGTTATCGTTCACTCCCAGACTTTGGCATGGGCGAGTTTGCACATGACGAGGATCTTTATGATCTAAGCTACTCTGAAATGTCCTTTGGAGTTCATTGGTGCCCATTCGGT…
>F01_transcript_10501
ATGGCGGATGACCGGAGGACCCAGAATCCGAATCCGGAGCCAGCTGGTTCAGTTCAATCTTCAAATGAAGGAAGAGATGGTAGTTATAATAAGCTACCGAATTTTCTTCTGTCTGTGAAACTTAAGTATGTTAAGCTTGGCTACCATTACTTAATCTCAAACGCCATGTATTTACTACTAGTGCCACTCGTCGCCATTGCTTCCGCCCATCTCTCAACACTTAACGTCCAAGATTTGGTCAATTTATGGAACCAACTCCAGTTCAATCTCGTGACGGTCACCGTCTGCTCCAGTCTAATAGTTTTCTTGGCGACGGTTTACTTCACGCGCCGCCCAAGAAAAGTCTACCTGGTGGACTTCGCCTGCTACAAGCCGGAACCGGAGCGTATTTGCACGCGG…
>F01_transcript_10503
ATGAAGAATTCACAGAGTAAACAAGAAATACAATCCTCAACCCAAGTTTCACATGAATCCCATAGTGACCAACAGAACAACCAAACACCCGAGGCTCCTTTAGCAGATTCTGGTTCAGTATCTGCTTCAAGCAATGATGGCAGAAAAGTTTCTCGCCAAGATATTGAACTTGTCCAGAATTTAATTGAACGGTGTCTGCAACTATATATGAATAGAGATGAGGTGGTCAAAACTCTCTTGACTCGTGCAAGGATTGACCCTGGTTTTACAACTTTGGTATGGCAGAAGTTGGAAGAGGAAAATGCTGATTTCTTTAGGGCCTATTATATAAGGCTAAAGTTGAAGAAGCAAATTATTTTGTTCAATCATTTACTTGAGCACCAATATCATCTCATGAAG…
>F01_transcript_10504
ATGGCTCCGTCGTTGGTGGCTAATGGCGATGTCGCCGCCGTCAGCTCCGGACCGGTAAAAAGTCGCGTGGCTGCAGTTTACAGCGAAGTCCAATCGAGTCGTATTGACCACTCGCTTCCTCTTCCTTCTGTCCTCAAAAGCTCTTTCCAAATCGTAGATGGACCTCCTAGCTCTGCTGCCGGAAATCCAGACGAGATTGCTAAATTGTTCCCTCATCTTTTTGGGCAACCGTCCGCGAAGTTGGTACCAAGTGATGCCAATGCTGCGCTACCAGATCAGAAGTTGAAAATCGGCGTCGTATTGTCTGGAGGCCAGGCACCTGGCGGACACAATGTGATCTCTGGAATCTTCGATTACTTGCAGGATCGTGCGAAGGGGAGCATCTTGTATGGATTCAGG…
>F01_transcript_10507
ATGAAGCTTCCGTTGTTTACACGGGGACTATCCTCTGTTCTTCTTCTTCCTCTTCAGAGCCGAGGTAATCTCACTACATGCTTCTTACTTACTACTTTCAGACCTTGTCCAAATGTTAGGGTTTTATCGACCATTTCTTCTCAGAGAAGACTCTCCAGAGACGGGAACAAGTTTAATTTTCGTAATGTTGATGAGGCAGTGGCTTTATTCAATTGTATGATCCGTCAACATCCTCGCCCATGGATGATTGAATTTTCTCAATTGTTAGCGTCGCTGGCCCGAGAAAAACATTATTCAACCGTAATTTATTTGTTTAAGCAAATGCTTTCTCGAAAATTTGTTTCTGATATCTATATACTAAACATTGCCATCAATTGCTTTTGCCGCTTGCACAAAGTG…
>F01_transcript_1051
ATGGAGGTCAAACCATTCCACGCCTGGTCGTGGTCAGTGGAGGAGTGTTTAGAAGAATACAATGTGAAACTAGAGAAGGGTCTGAGTTCTTTTGAGGTAACAAGGCGGCGTGAGCAGCATGGGTGGAATGAACTTGCCAAGGAGAAGGAGAAACCCCTTTGGCAACTAGTATTGGAACAATTCAATGACACGCTTGTCAAAATACTACTGGTTGCAGCTTTTATATCCTTCATGCTAGCTTATTTGCAGGATGATGAATCCGGGGAATCCGGGTTTGAGGCCTATGTGGAACCATTTGTGATAGTTTTGATTTTGGTTCTCAATGCCATTGTTGGGGTATGGCAAGAGACCAATGCTGCAAAAGCCCTTGAAGCTTTGAAAGAGATGCAATGCGAATCT…
>F01_transcript_10510
ATGGGATTTGCGAAGAAAGAGTACGAGTTTTTGAGTGAAATCGGATTGAGTTCCAGCAATCCAGGGTGTTATGTGAACGGCACGTGGAAAGCACGTGGCCCTGCAATTCAAACTCTGAACCCTGCTAACAATCAGCCAATTGCTGAAGTTGTGGAGGCATCGATCGAAGATTATGAGGAAGGTTTGCAGGCTTGCAGTGAGGCAGCAAAGATATGGATGCAAGTCCCTGTGCCAAAGAGAGGTGAAATCGTTAGACAAATTGGTGATGCATTGAGAGCAAAACTCGATCATCTTGGCCGCCTCGTGTCTCTTGAGATGGGGAAAATTCTTGCCGAAGGAATTGGAGAAGTTCAAGAAGTTATCGACATGTGTGATTTTGCTGTGGGTTTGAGCCGGCAG…
>F01_transcript_10512
ATGCAGAGATCACGTAGAGCTCTTCTGCAACGAAGAGCGTTGGAGAAGGCTGTTAGCGGGGGGAATCGGTTTGACAAGGTTTCCCTGTCTTTGGTGTTTGTGTTGTGGGGTCTTGTCTTCCTTTTGAGCTTATGGATCAGCCGTGGTCATGGTTATAGAGATGGATCTGCAGGACTTTTAGGTGATGCATCAGTATGGAATGAAGATAGGTTGGGACGCAATGAAAATTTGAATTTTGTAAATAAGCATCCATCTCAAGAAACTGCTACATTCTGTTCTAACGAGGGTTTGTGTACAAATGCTGGCGAAGCTGGGAGTTGCCGTGGTGGAACTGTGGCAAGTGAGACAAACAGGAACATTGTTTCTGATATTGAGCATCCTGAGGTGGATACTTTCAGT…
>F01_transcript_10514
ATGGAAACCATGGCTCTTCTCTTCACCATAGTTGCCGGAATCTCAGCTTATACCTTCTGGTTCTATCTCCTTTCCCGGAAACTTCACGGTCCTAAGCTTTATCCACTCGTGGGCGGTCTTCCGGAGCTGATCAAAAACCGATCAAGAATCCATGACTGGATGTCGAGTAACCTCCGGTCCACTGGCGGTTCGGCCACATACCAGACCTGCACGATCGCTGTACCTTATTTTGCGAATAAGCAAGGGTTTTATACCGTCACTTGCCATCCGAAGAACATCGAACATATTCTCCGAACCCGGTTCGATAATTATCCGAAAGGACCGCACTGGCAGGCCGCTTTTCATGATCTGTTAGGTCAGGGGATTTTCAACAGCGACGGTGACACGTGGCTGGTGCAG…
>F01_transcript_10517
ATGGCTTCTGTGCTTACACTCTCTTGCTTCTATCTGTTTCTCCTTTTTACTCTCTCTTCTTCTTCTTCTTCTCATCATCACCATTCTCATTCTCATTCCCATGCCTCTGCTCCTCCAAAACCTTCGTCGTCTCCACAAGAGATCCCTCAAATTCCTCTTGCGTGCAAGGGCACGCGCTTCCCAGATGCCTGCGAAACCTCTCTCTCCAAATCCAACGTCCCTCAAAACCCATCCCCTGCACATATCATCCAATCCGCCATTTCCGTCTCCACTGATAATCTTAAAACTGCAATGACCATGGTTAAATCCATCCTCGACTCCTCCTCGGACAACCGAAACCGCTCCAACACCGCTAAAACCTGTTTACAGATCCTGGGTTTGTCCCAGTATCGATCACAG…
>F01_transcript_10520
ATGGAAGAAATGTCACCGGCACTCTCGATGACTCTTAGTTTAGCTAATTCTATGAGCGATACCACAGGAATCAGAAATAACCCCGTGGAAATAGCCCGGCTCAAGCTTGTAACCGATGCAACTGACTTGGCAGCAAAACATGGAGCAGAACCCGAAGAAGATGAGATTCTCTCTGTTGTCGAGGATCCGAACGGAGTTATTAGCGAGGGTTTGGTGCTCTTGGATCCGGGTTCTGAACTAAAGTTCCCGGATTCCGTAAAAATCGAAGATGGTCGGATTATTGCGAAAGCTATCGTTTTGGGGGAGTCAAGTGTCGAGCAAGTGCCCACGGCTGAGGTTCTTATCACACCTGTGAGTCCGGATGTGAAACATCCCGATGGGTCCGAGTTAAAGGCATCT…
>F01_transcript_10521
ATGGAAGCTCAGACCCTCATAACTTCTTTGTCTCCTTCACTTCACAAACCCCACTTCGCAAAACCATCCATTTTTAAATTACCTCAATCCAACACACTGCCTACTATACATTTCACATCAATAACTTCAAAAAAATTCCCAAAATTTAGAACCCATAGTACCCCATCATCGTCATCGTCGTCTACATTTGTAACTGAGAAGAGTGAAACTGATATCAAAAGCGATGACGAACAATTTGATTGGTATTCACAATGGTATCCAGTGATGCCGGTTTGTGATTTGGATAGGAAAGTTCCGAATGGAAAGAAAGTGATGGGGATTGATGTGGTGGTATGGTGGGACAGGAATGAGAATAAATGGAAGGTGTTTGATGATATGTGTCCTCACAGATTGGCTCCA…
>F01_transcript_10522
ATGGCTGACAAGGATATAGAGAGGAAAGAAGAGTATTACATTGACAGTGACGACGACGTAGAGGAACAGGAGGATATTGAAGGTAGTAAGACTGGGAGTAGTATTGATGGCGATAACGATCACACGGATGACGATGGCAGAGTAACTCGTCAGGATACTTTCGTTTCTCAGCAATGGCCGCAGAGTTACAGGGAGACAACTGATTCTTTCACAATCGCGGCTTCTCCGTATTTCGGAAACCTTGCACGTTCACCAAGTATTGTATATTCAAGCTTTCTCAGTCATACAAAAAGTCACATAGAAGCAGATGGAAAAACCCCTTTGCTTTCTGATGTTTCAAAGGCAGACAGGGATAGGGTCTTAAGAACTCAGTCGACATGGTCTGGGAGATTTTCAATT…
>F01_transcript_10524
ATGCAGAGTTTAAATTGTATTATCCGAGGTGAAGGTGATGGGATTCTGGTTCCAGTCCCGCAGTACCCACTTTACTCTGCTACGATATCCCTGTTAGGGGGTTCACTTGTTCCGTATTACCTAGACGAGACATCAAATTGGGGTCTTGACATTAATGATCTTCGCCAATCAGTTGCTAATGCTCGTTCAAATGGAATAACAGTAAGAGCAATGGTGACTATTAACCCTGGCAATCCAACTGGCCAGTGTCTTAGTGAAGCTAACCTGAGAGAAATATTGCGCTACTGTCACCAAGAAAACTTGGTCGTACTTGCAGATGAGGTTTATCAGCAGAACATCTACCAGGATGAGCGCCCGTTTGTTAGTGCGAAGAAGGTTTTGATGGATATGGGATGGCCC…
>F01_transcript_10525
ATGATCAGTAGACGAATTCTGCAGAACAGGTGTTGGAGCTGGAGGAGGAGTTCTAGCTCCGGTAGGATACTGCTTTCTCCTCACACCGCGAAACAATCAACTTCGTCTTCGTTACGGGAGCAGGAGCCTTTTCTCGTTGAGGTTTTCTCCGGCTATAGTACTGCGTCGTCTGGAGCAGCTAATCAACTGTGGAACTTCAGCGATGTCTATGGCGTCAATAGACGTTGGTTTTCAGGTTATGCTTTGGCGGATGAACCGGCGGGCGGGATAGTCGATGTTCCGTTGGCTCAAACTGGTGAAGGTATTGCAGAGTGTGAACTTCTCAAGTGGTTTGTGAAAGAGGGGGATCAAGTTGAAGATTTCCAGCCACTTTGTGAAGTGCAGAGCGACAAAGCAACT…
>F01_transcript_10526
ATGGGAGCTCGTTGCTCGAAGTTTTCTCTCTGCTGGTTCCAGTCTCACCTCAAAGCTTCCGTCTTGGAATCCTCCGATCTCGAGCACGGGGGCAAGAACGAGGGGAACAAATGGCCGAGTTTCACCGAATTCAGCTTGGAGCAACTGAAGGCTGCCACGTGTGGCTTCTCTCCTGATAACATAGTGTCGGAGCATGGTGAAAAAGCTCCCAACGTCGTTTACAAAGGAAAACTCGATAACGACCGTTGGATTGCCGTTAAGCGATTCAACCGAATGGCCTGGCCCGATTCTCGCCAATTCCTCGAGGAAGCGAAGTCGGTGGGGAATCTGAGGAGCGAGAGATTGGCGAATTTGATTGGTTGTTGCTACGAAGGCAATGAGAGGTTGCTTGTTGCCGAA…
>F01_transcript_10527
ATGGCGGAGGAGGATAAACATATGTTGTTCGGGAAGTATGAGATGGGGAGATTGCTGGGGAAGGGCACTTTCGCCAAAGTCTATCACGGGAAGAACATCGTTTCTGGGGAAAGTGTCGCCATTAAAGTGATCAACAAGGATAAAGTGAAGAAGGAAGTGATGATGGAGCAAATCAAGAGAGAAATCTCCGTTATGCGGCTCGCTCGTCATCCGAACGTCGTCGAGTTGAAAGAGGTCATGGCGACGAAGACCAAGATATTTTTTATGATGGAGTACGTCAAGGGCGGCGAACTCTTCGCCAAAGTCGCCAAGGGCAAAATGAGCGAAGATCTTGCCCGTAAATATTTCCAGCAGTTGATCAGCGCCGTCGATTTCTGTCACAGCCGCGGCGTCTCCCAC…
>F01_transcript_10528
ATGGGTGGCGGACCTGTTAAGATAGTATTGGTCGATGCCGTTACAAAGACCCCAATATCACACAGTTCCTACTCTTCTCTGAAGATAGAGATTATTATGCTTGATGGTGATTTTGGTTTTGATGAACATGAAGACTGGTCTCAGAGTCACTTCAAGGAGAAAATTGTTCGTGAAAGAGAGGGTAAAAGGAAACTGCTGATAGGGGAGCTGAATTTAACACTAAGAGATGGAGTTGGTCTTTTGGGTAATATAGTTGTAACTGATAACTCTAGCTGGGTAAGATGTGGAAAGTTCAGGCTTGGAGCAAGAGTAGTGGACAAAACTTCTGGTGATTCTATCAGGGAAGGCATAAGTGAGGCCTTTAAGGTGAAGGATCATCGTGGAGAATCAAGTCAGAAA…
>F01_transcript_10531
ATGAAGAATTCACAGAGTAAACAAGAAATACAATCCTCAACCCAAGTTTCACATGAATCCCATAGTGACCAACAGAACAACCAAACACCTGAGGCTCCTTTAGCAGATTCTGGTTCAGTATCTGCTTCAAGCAACGATGGCAGAAAAGTTTCTCGCCAAGATATTGAACTTGTCCAGAATTTAATTGAACGGTGTCTGCAACTATATATGAATAGAGATGAGGTGGTCAAAACTCTCTTGACTCGTGCAAGGATTGACCCTGGTTTTACAACTTTGGTATGGCAGAAGTTGGAAGAGGAAAATGCTGATTTCTTTAGGGCCTATTATATAAGGCTAAAGTTGAAGAAGCAAATTATTTTGTTCAATCATTTGCTTGAGCACCAATATCATCTCATGAAG…
>F01_transcript_10532
ATGAGCATCGCATGGGTAGATCCGGGGTCGAGAATCTTTCCCGAACCAATCGACCACTTCGACAGGTTACCAGACTCTTTACTTCTCTTAGTTTTCAATAAGATCGGCGACGTCAAGGCCCTAGGTCGCTGCTGCGTCGTTTCGCGCCGCTTCCATTCCTTGGTCCCTCAGGTCGAAAATGTTGTCGTACGCGTCGATTGTGTCATCTCCGACGACGATTCCTCATCCTCCGCCTCGGAAAAATCCAGGTCACCCTTCACGAATCTTTTCCGTTTCTTTTTCGGCGGCATCGTTAAACCTCTACAGGCACTGGGCCAGTTATTGGGCCCAAAGAGAGCGCAATTGAACCTCAACAACCACTCTAACGGCGGCAGTAACGGCAGCGGATTTGTCGCCGCG…
>F01_transcript_10533
ATGAGAGGAGAAATGGGCTTTGATCGGATTGGGAGATCGAAGTTGGTGTTTCTGGGGTTGGTGAGTTGTCTGCTGATGAGTGGGTTGAGTGAAGGTTACAAGTTTTGGGTAGGAGGAAGGGATGGTTGGACTCAGCATCCTTATGAGAATTATAATCACTGGGCTCAAAGACTCAGGTTCCAAGTTAATGATTGTCTCTATTTCAAATACAAGAAAGGAGAAGATTCGGTGTTGTTGGTGAAGAAAGAGGATTACTACAGCTGCAACATAAACAACCCGATCAAGAAAATGGACGACGGAGATTCAGAGTTCAAGTTAGACAGATCTGGTCCGTTCTATTTCATCAGCGGTAACCATGATCATTGCCAAGCTGGACAGAAACTAATCGTCGTCGTTTTG…
>F01_transcript_10535
ATGACTGCTTATGAAAGGTCAAAGATACTATTACGCTTTGCTAATTTGCTTGAGAAGCATAACGATGAACTCGCAGCACTTGAGACGTGGGATAATGGGAAGCCCTATGAGCAGGCTGCTAAAATTGAAGTACCAATGTTCACGCGTTTATTCCGTTACTATGCTGGCTGGGCAGACAAGATTCATGGTCTTACGATTCCAGCTGATGGACCATACCATGTGCAGACCTTACATGAACCAATTGGTGTTGCTGGTCAGATTGTCCCGTGGAACTTTCCTCTTCTCATGTTAGCTTGGAAGATTGGGCCTGCTTTAGCGTGTGGAAACACCATTGTTATCAAGACAGCAGAACAGACACCACTCTCTGCTCTTTATGCAGCAAACTTACTTCATGAGGCT…
>F01_transcript_10536
ATGGAAGCCTCAACTCTCTCTCGCATCGGGCTTGCCGGCCTCGCCGTTATGGGCCAGAACTTAGCCCTTAACATCGCTGACAAAGGCTTCCCAATCTCCGTCTACAACCGGACTAATTCCAAAGTCGACGAAACTTTAGATCGCGCCCACCGCGAGGGTCAACTCCCTTTGACTGGCCACTACACTCCCCGCGACTTCGTTCTCTCCCTCGAGCGCCCCAGATCCGTCATCATCTTAGTCAAAGCCGGAGCTCCCGTTGACCAAACCATCTCCGCTCTGTCGGAATACATGTCCCCCGGTGACTGCATCATCGACGGCGGTAACGAGTGGTACGAGAACACCGAACGCCGTATGCAAGAGGCTAGCCAGAAAGGATTGCTCTATCTTGGCATGGGCGTC…
>F01_transcript_10538
ATGAAGAGGAAAGCTTGTTTAGATTATGATATGGAGGAAGAAGAAAAAGATGAACAACATGTAGTCAGTAGCTTTCCAGTAGAAGCAGGCGATGATCGTTTTCGAACTGGACCAAATGATTCGCTTCTCCCTGGTCTGATTGATGACATGGCACTGAATTGTCTTGCATGGGCCCGTTTGTCAGACTATAGTTCTTTGTCGTCTATAAACAAGAGGTTCTATCAGCTGATCAAAAGTGGGTATTTGTACGGGTTGAGGAAACAAGTTGGTTTTCTGGAGCACTGGGTTTACTTGGTTTGTGATTCAAGAGAATGGATTGCGTTTGAGCTGATGGAGAGCAAGTGGGTGACATTACCAAAACTACCTTGTGACGAGTGTTTCAACCACGCGGATAAGGAA…
>F01_transcript_10540
ATGGTGGGCTCAACCAGTGATGATCATCAGCATCATCACGAACCTGGCGATGATGACTTAGATGATGGAGCCATGGAGGTTCCTTCTCATGGGGTTTCGTGCTCCATTTGCCTCGAATCGATTACCGATAATGAGGGCAGATCTAGGGCGAAGCTCCACTGTGGCCATGAATTCCATCTGGATTGCATTGGCTCAGCATTTAACATGAAGGGACTTATGCAATGCCCAAATTGCCGGAAAGTTGAAAAAGGTGAATGGTTGTACTCGAATGGCTCCTCTCGCACACTCCCTGAGGTTAGCATGGAGGATTGGATTCCCGATGAGGATTTTTATGATCTAAGTTATGCTGAAGTGCCTTTTAGAGTTCAGTGGTGCCCATTTGGTGATTTTGCTCGAGTT…
>F01_transcript_10542
ATGATATTTCTCTTATTTATCCAGGTATTGAATTCTTTTGAATTCTCGGAACCTACAACTGTGAGTAAGAAGAAAAGCCTTAACGAAACTTCTCATGGGAAAGCATCAAAAAAAGCCAGTAAAAGAGATTCAGATTCTTCTGAGGTTGAGGAGGAAGAAGAAGAGGTAGAAACCAAAAAGAAAGTTACTTCAAGAGGGAAGATGCAAAACTCTGAAGGGCTTAAGAAAAGAAAAAGAGCTGGAACAGAGACCAAGATGTCTAGCAAGAAGCAGAGCAAGGCTGCTAAAAGGGTTTCGGCAGACAATAGTGATGCAGAAGACAGTGGGATTGTCTCTGAAGATGGTCACTCTCAGTCATCTGCTGAAAAATCTGTGAAGAAAAAAGAGGTTTCAACCCCA…
>F01_transcript_10544
ATGGCGGTAGCTCTGAAACTACCTTATCTTACGTCCCTTGTATCATGCCCGTCAATATCTCGCCGATCTACAGCGTTTCTGCGCAGGCGGCACCATCTCATTCCGCCGTATCTGGCGGCAGGATTCTCCGCGCAGAGCGCGGCCTCGAGTCCACCGGAGACGAAGGGTCAAGTTGATAACAAGAAGAACCGAGCAAGCAAAGACCGAGTCAACCAGGACAGAGTGATAACGCCTCGGTCTGAGGACTTCAATGCGTGGTACCTCGATGTTATTGCCAACGCCGAGCTTGCGGATTACGGTCCTGTTCGGGGGACTATGGTTATCAGACCGTACGGTTACGCTATTTGGGAGGCAATTCAGGATTATCTGAATGTTAAGTTCAAGGAGACTGGGCATAGT…
>F01_transcript_10546
ATGGCGACACTGGAAGCCATAGCAGAAGCGATAAACCTAATCGACACCAAGAAGGAAAATTTGAAGAAAGCTTACGATGATCTCCAGACCCATTCCTCTCTTCTCTCTTCTTCTTTCTCCCTCTCGTGGTCCGATTTGGACTCCCACTTCTCCCAAATTCAGAATTCTCTGAATAAACGGTTCCGCCTTCTCGAATCGTCCTTGTCGACTCAGTACCATTCGACGCCGGCTCAGTTGGATTCTTTAACTCGTTCTCCGTCTGCTCCGGCTGGGGAACCGGGTTCGTCTGACCCGCATAGTTCCGGGAAAGATGATTCGGACGCGGTTCGGCCGGAGTTGAGTTTATCGACTCTGTCTCCTTCCGGCTTAGCGCAAGACCCTTCGTCTTCTAAACAGCCG…
>F01_transcript_10547
ATGGCAGCACCAAAAGGCGACGACACACAGCCGCACCCAGTGAAAGATCAACTACCGGGCATTTCTTATTGCATTACCAGTCCTCCACCATGGCCTGAGGCGATCCTTCTTGGTTTTCAACATTATCTTGTTATGCTTGGCACAACGGTTCTCATTCCCACTTCTCTTGTTCCTCAGATGGGTGGTGGAAATGAGGAGAAGGCAAAGGTGATTCAGACACTACTCTTTGTTGCAGGTTTGAACACGTTGTTGCAAACCCTGTTTGGTACTTGCCTACCTGCTGTTATGGGAGGATCCTACACTTATGTTCCTACTACGATATCGATTATACTTGCTGGTCGATTCAGTGACACAGCAGACCCTATTGAGAAATTTAAGAGAACAATGCGGGCTATCCAA…
>F01_transcript_10548
ATGGATTTTAGTTCTATAATCCAATCGTTTTCCTCTCAGCCTATACAAATGTCTCTCATGTTCGTCCTCCCTTTCCTCTTTCTCCTCGGTGTAGTCTCCCGTCTCCGCCGCCGGTTACCGTATCCGCCGGGCCCCAAGGGGTTGTTCCTCATCGGGAACATGAACATCATGGAGCAGATGACTCACCGTGGACTGGCCAACCTCGCCAAGAAGTACGGCGGCTTACTCCACCTCCGGATGGGGTTCCTCCACATGGTCGCAGTTTCAAACGCCGAAATGGCGCGTCAGGTCCTCCAGGTCCAGGATAATATCTTCTCCAATCGCCCCGCCACCATCGCCATCAGTTATCTCACCTACGACCGCGCTGACCTGGCGTTCGCCCACTACGGACCGTTCTGG…
>F01_transcript_10549
ATGGAAGACAGTCAATCAGTGGCCACTCTCATGGATTCAACTACCTCGAAGATACAGCAGCTTCAGAAGGCATTTGCTGAACTTGAAAGTCACCGAGCTGTAACTCTTAATTTGAAGTGGAAAGAACTTGAAGAACATTTCCATGGGCTTGAGAAATCCTTAAAAAGACGGTTTCATGAGCTAGAAGACCAAGAAAAGGAGTTTGAGACCAAAACAAAGAAAGCCCAAGAAATATTGAAGAAACGTGAAGCTGCTGTCTTAGCCAAGGAACATTCGTCTTTGGAGAAGCTCCAAAAGAAGAGAGATGCTGCAGTCTTTGCCATTTCTACTGTTCTAGAGAAACAGAGGAAACTATCATCTGGAGAGACCTCTTCTGATTTCAGTGAGGGTTATACCGGG…
>F01_transcript_10553
ATGGTTGGGACAAATTCACTAGTCGGATTGCAAGATCACTTGAAGTTAGCGAGGGAGTACGCTCTTGAAGGACTGTATGACACTTCTGTTATCTTCTTTGACGGGGCCATTGCTCAGATCAACAAGCACTTAAATACAGTTGATGATCCGTTAGTGCGCACGAAATGGATGAATGTGAAGAAAGCCCTTTCAGAAGAAACAGATATTGTCAAGCAACTGGATACAGAGAGAAGGGCATTCAAGGAAACGTCTGGGGGCAGGCGCCCTTCTTCACCTCCGATTCATGCAAAATCTTCCTTTGTTTTCCAACCATTGGATGAGTACCCGACTTCCTCAGGTGGCCCAATGGATGATCCTGACGTGTGGAGGCCACCAAGTCGGGACACCACCAATAGGAGG…
>F01_transcript_10554
ATGGTGGACCAAGAGTTCTTTTCTTTGGCTGAAGAAGCTTTTAAAATCATGGAGGAGAAAAGCAGAGGCAACTATAAGGCTCCACTTCTCATTGTTATTGGTGATGAAAATTGTGACCCCAATGGCTTGAGATATGCTCTTGGTAAAGGAGCCATTGAATACGAGGATTTTCTTCAAACTGGAGACCCTGAGTTTGCCTGGAAACCACCGCAGGATGAGTGGCAGAGCATCGCACTGGGATATACTTCTGGAACAACAGCCAGTCCGAAGGGAGTTGTACTGCACCACAGAGGGGCATATCTCATGTCTTTGAGTGGTGCTCTTATATGGGGGCTGAATGAAGGAGCTATATACTTGTGGACTTTACCTATGTTCCATTGTAACGGCTGGTGTTACACT…
>F01_transcript_10556
ATGGATTCAGGTTCGGCAGAAGCAAGACAGTGGTTAATGGAGAAAAGGTCTAGTTTCAGAAATGATTCATTCTCAAGAGATAATGAGAATGTGCCTGAAACTGGGTGCCTTTCAATTATCGTTCTCGGTGCTTCCGGTGATCTTGCTAAGAAGAAGACTTTTCCTGCTCTCTTCCATCTCTATCGCCAGGGGTTTTTACAATTGAATGAAGTTCACATTTTCGGTTATGCTAGGACTAAGATTTCTGACGATGAGCTGAGAAATCGCATTCGTGGATATCTTACCAACGAAAAAGATACTTATCGCGGAAATCCAGATGACGTACTTAATTTTTTGCAGCTGATCAAATATATAAATGGGGCTTATGATTCTGAAGAAGGATTTCGTCTACTTGACAAA…
>F01_transcript_1056
ATGATGGTACTGCACGAAGAGAGTAATCGATATTATTATTGGAATGTTGAAACTGGAGAAACTTCATGGGAAGTACCTCAGGCTTTGGCTCAATCAACTGGATTAACCTTTGAGCAGGAAACTACTTTAGCTGAGAACACACAGACTGATGTAAATGCAAATGAGTGTGATTCAACTATGGTAGTTCAATCGGATTTTCATCCAACTGCAGCAACTATTGATGATTCTATGGGCACCGATATTATCTCCGAGAGCCCAAATGTTGATGAATACAAGCCTAAATTGGATGAGAGGATCGAAGGAGTCAAAAGTGAAGTTCAGATAGGTGAATATGCGGCTACTGATGTTAGCCAAACTCAATTAAGCAGCGGCGTTGTCTTGGGTGATGCTTTTTGTGCT…
>F01_transcript_10560
ATGGCGTTGAATTTGTTGTCTCCAGCTGAAGTCAAGGCCGTTTCGTTCTTGGATACTACGAAGTCGAATCTCCTTCCTAAGATTCCAGGTGGACTCAGTTTGAAGAGGAAGGATGGTGGATCAACATTTGGAAGAATAGTTCAGTGTTCAGCTCAGCCACCACCTCCAGCATGGCCAGGGAGAGCTGTTCCAGAAACTACTCGTAAGACATTCGATGGTCCGAAACCAATTTCAATCGTTGGATCAACTGGTTCGATTGGAACTCAGACATTGGATATTGTTGCAGAGAACCCGGATAAATTTAGGGTTGTGGCACTAGCAGCCGGTTCAAATGTAACTCTTCTTGCTGATCAGGTGAAGAGATTCAAACCTCAACTAGTTGCTGTTAGAAATGATTCA…
>F01_transcript_10563
ATGGATGCTACACCTGTAAATCCGGAGCGTCGTCCATTTTCAATCAAACTATGGCCTCCAAGCCAAAACACTCGACAGATGCTTGTAGAGCGTATGATGAAGAATCTCACATCTGAGTCCATATTTACCCAGAGGTATGGTGTTTTAACCCAACAAGAGGCTGAAGAGAATGCCAAAAAGATTGAGGACAAGGCTTTCTCCACTGCAAACCAGAACTATGAAAAGGAGCCTGACGGTGATGGAGGTTCTGCAGTACAGCTCTATGCCAAGGAATGCAGTAAACTATTGCTAGAAGTTCTTAAGAGAGGCCCTAGAGCGAATGGAGATGGAGAAGTACCAACATCTGAGAAAAGCATAGATAATAGAGAGGTTGTGACATGCGAGAAAGTCACTTCAGCT…
>F01_transcript_10566
ATGAGTGGTAGAAGAGCAAATAGTGAACTTGAAAATGGTAATAAAGGCCTGAGAGGCATGCCGAGCTATGTTCCTCCGCTTCCAACTTCTAATCAAATTGGAACAGAAGAGAACAACAACGCTGGTTCTTCGAGAATTTCAGACTTTGGAACATTAGAGCAGTCTCTTAGATTTCATTCAGAGGATGCTGTTGATCTTAGCCGAAATCCTGTATTTTACCATATGAAGTCAAGTAGCCAGGCTTTGGGGACTGATGTCCAATTTGGTACCTTAAATAAGACACTTGCATCCTCAGATATTAATCTATCTGCTGCAATTGTGGGGGGTTCACAGTCGGTACAGCTACAGAAAGAAGCATTACCGAATCTGGTTGCAACTACTAGTGGTGGGCACCGGGAG…
>F01_transcript_10567
ATGAGATATGTTTTCTACGTAAATCCTGTTCGCCTTAGCAGTTTTCAAAACACATATAACTTCATGTCTGGAATTTTTAAGTTGGCAAGGTGTTTTATTTGTATTTTGAACTCTGAAGGGCGTATGTTTCCTATGTTTTTGAACTCAGAGATGCATGATTAG
>F01_transcript_10568
ATGGACAGGATCATCGGCGGCAAGTACAAGCTCGGCCGGAAAATCGGCAGCGGATCGTTTGGTGAAATTTATTTAGCTACGCACCTTGATACGTTTGAAATCGTCGCCGTTAAAATTGAAAACAGTAGAACAAGGCACCCACAGCTGCTTTATGAGGCTAAGTTGTACAATGCGCTTCAAGGAGGAAGTGGAATTCCAACTGTGAAATGGTCTGGTGTGAATGGGGAAGACAACGCACTTGTGCTTGATTTGCTGGGACCTAGTCTCGAAGATTTGTTTGTGTATTGTGGGAGGAAGTTTTCGTTGAAGACGGTTTTAATGTTAGCAGATCAAATGATCACGAGAATAGAATATGTGCACTCCAAAGGGTTTCTGCATAGAGACATAAAACCTGATAAC…
>F01_transcript_10569
ATGGAGAACCCACCAGAACAAACCCGGAAACCTTTAACCCGGCTGAACAACTTCTTGGCAAAGAGCCGGGTCGGAAAACGGTTCAAACTCACCGAACGGAACTCCACTTTCACCACCGAGTTACGAGCCGGAACCGCCACCTTCCTCACCATGGCCTACATCTTAGCCGTCAATGCGTCAATCCTCACCGACTCCGGCGGTCCCTGCGGCGTTTCTGATTGCGTCCCACTCTGTTCAGACCCGACCATGCCGGTCTCGAACTGCACCGGGTCGCCGACTCTCCGGGTGATCGAACCCGACGTGTCGTGTAAGTTCAACCCGGTTAACCCGGGCTACGCCGCGTGCTTGGAGAAAGTGCGGAAGGATCTCATCATCGCCACCGTGGCTTCCTCCCTTATT…
>F01_transcript_1057
ATGAACCCGCCAAACCAATTTCCCGATGAATTCTCTCAGTTCCCTCCTCTCCACCTCCAATTTTTTGAACCACCGCCAAACCCTAGCTCCACCTCGACTTCACACCCTTCTCCGATTCCATCGCCACCTTCTTTCGCCGACCATGGCCAGCTTCTTACGTTGGAGGTACCCAAGAAGCGACGCCGGGGTAGGTCCCTACACAACCGCAGCTCGATAACGGCGCCGTTGCCTGTCCCTCAGCTTTCCAACCACCTCGAACGGCCCGCGCTTACCAAAGCGGAGAATCCCAAGCCTTTTGGTGTTTCTAACATTAATTCTTTGCCGAAAACGCCGCCGGATGTCAGCGAGGAGATCATCGTCATCAATAAAGAATCTACATCCGAGGCTTTAATCGCTCTC…
>F01_transcript_10570
ATGTCTTCACAGGACAAAATTGCTCGTCAGTCAGTAGATTTCCATCCCAACTTATGGCGAAACGAATTCTTCACTTGTCCAGACTTCAAGGAAAATGATCAAGACAACATAAAGCTTTTAGAGCTGAAGCATGACATTGAAAGAATGATAATCGCTGATGCCACAAAGCCTTCACAAAAGCTGGACTTGATTGATGTAATCCAAAGGTTAGGCATCTCTTATCATTTCAAAACTCAGATTGACGAAATCCTAGAAAAGGTTCACAAGGATCGAGATGATCACAATCTGATCAAGGATGACTTGATTTTTACCTCTCTTCGATTCCGATTACTTAGACAACACGGTTACAAAATTTCCTCCGAAGTGTTCAACAAATTCAAGGATATTGATGGGAGCTTC…
>F01_transcript_10576
ATGGGGAAAGGTGAGCAAAATCTGCAGCAGCAGCAGAACCATGGCAGTACGGATCGAGGTTCTTCTGGATTCTTCTGTGCGAGATGGTCGATGGTATTCTCTACAATTTCAAACGAGTTCAGTTTCAAATGTTTTCTCGTTTTCTTCTTTAGTTTAGCCGTTTTTCTATCCGCGATCTTCTGGATCCTTCCTCTCCACAGATTTCGATCTGGTTTTGATGCGAGTCAAGCGATTAAGCACAGCGCTTCTGTTCAGGCAAGCTTTAGACTGCCAAAACCAGTTTCAGAGCTTATTCCGCAAATTGAACAACTAGAATATGATATTTACGTGGAAGTAGGTGTCCCTTATTCAAAGGTAGCTATTCTGTCATTGCATCAACTGGGTGCACCTAACTGGACT…
>F01_transcript_10577
ATGGGATTGGCATCTGTTGACACTGCTGGGGAAGGCGTGCAATTCTGCATATTTGATTTGAGAAGGGGACAAAATGAAGGGCAAGAGTTGGACAAGATTTTGTTTTTCTTTCCTGCTGATTTGCCCTTTTCAACTCAACTTTCAGTAATTGGACTTAGTGAAGGACTTATTACGTTTACAAGAATTTTTTCTCCAGAGGCTGCATGTGAGGTTATAGAAGCGGAGAGGCACTCTCATGTTTTCTATGAGGCAGAAACCGATATTTGGATGGTGATGATAGTGGAGAAAAATAAAGAGTCTGAACCCATTTGGCGCATGGATGCCTTAAGGAAGGTTCTTAAAGAAGTTCACTCCCTGTTTGTGATGTTTCATGGATCTATTAGAGCAATGCTGGAGAAA…
>F01_transcript_10578
ATGGACGGGAAGAAGCTGGAGTACAAAGGTGAGGAGGCATTGAAGGAGATCGAAAGGCTAACTTCGATGGTGGACGAAGAACAAAACAAGATCCTGAAAGAGATCTTGTCTAAAAACATTCAAACCGAGTATCTGAATGAGTATATGAGAGGATCAAAAGATGTTTCAGAATTCAAGAGAAGAGTTCCTGTCATTACCTACAACCATATTTATCCTTACATCCAGAGAATCGCCAATGGTGAAGACTCTTCTCTTATTACCGGACACCCCATAACTGAAATGTTGAGCAGTTCAGGGACTTCTGCCGGACAGCCCAAGTTGATGCCATCGATAGCAGAAGATCTTGACCGTCGAACCTTTCTATATAATCTGATCATGCCGATCATGAACCAGTACATC…
>F01_transcript_10579
ATGCATCGCTCTTCTACGAGGCATGCAAAAATGAATAAAGGAAATACAGCTGCTGCCAAAAATGAAGAGCCAACAGCAAGGATCACACGAGCACGGGCTAGAGCCTTGGGAATATCCGGAGGGGTATCTCCAACTTCAAAAGCTGTCTTTAAACCAGGCCAAAAACGTGCTCACAAAACGAATTCAAAGAGGACAGGATCAGATGAGAAAAAAACTTTGATGCCAGCCACCTTGGGCCTTCAGCATAAGAGAAGGGCAGCACTTAAGGATGTAACTAACATACGTGAAAATTCACAAGTCAATTCCAACAATGGTGCTAAAAACCAGACTGGTAAGTGGGCTGCTAATGGGCCTCCAAAGAAGATTGCAAAGGTAGGTGCAGATGTTTCCATGGATATT…
>F01_transcript_10582
ATGGTTGGAACTAATGAGGCAACGAATAATAACGCCTACACAAACGGGTTGGTCCAAAACCCGAATGGTGCATTAGAGGAAAAGCTAGATGAGCTTCGTCGTCTAATGGGAAAAGCAGACGGTGATCCATTGAGAATTGTTGGCATCGGTGCAGGTGCATGGGGCAGTGTTTTTACTGCTATGTTGCAAGACAGCTATGGGCACTTAAGAGAAAAAGTTCTTATTAGGTTATGGAGAAGACCTGGAAGATCAGTTGATAGAGCCACAGCTGAGCATTTATTTGAAGTGATCAATTCAAGGGAAGATGTGTTGAGGAGACTGATTAGGCGATGTGCATATTTGAAATATGTCGAGGCGAGATTAGGTGACAGAACATTATTAGCAGATGAGATATTAAAA…
>F01_transcript_10583
ATGTTCCATGATTGTTTGTGCTTTATTTATTCAGGTATTGTTCTTGACTCTGGAGATGGTGTTAGCCACACAGTTCCCATCTACGAAGGGTATGCACTTCCACATGCCATCCTCCGTCTGGACTTGGCAGGGCGTGACCTCACGGATGCCCTGATGAAAATATTAACCGAGCGTGGTTACTCATTCACCACTACTGCAGAGCGGGAAATTGTTAGAGACATGAAGGAGAAATTAGCTTACATTGCTCTTGACTATGAACAAGAGCTAGAGACTGCAAAGACAAGCTCGGCTGTGGAGAAGAGCTATGAGTTACCAGATGGACAGGTGATCACTATCGGGGCTGAACGTTTCCGATGTCCAGAAGTCCTCTTCCAGCCATCGATGATCGGAATGGAAGCT…
>F01_transcript_10585
ATGTTGAGGATGGATCAGAAGAGAGATGATGAGAATAATGGTAAGAGTTTGAGTGAAGTGAATCAAATGGGAGCTGAGAATTTAAGAAACTCGGGCAATGGGGTTGTGTTAAAATCCGAGACTGAGATGAACTCTGATGGGAATTTGGGAACTAGAGTTTTGGGATCGAAAATTAACGAAATGGGATCAAACCAGGAATCAGTGGAATCAACAGAGAGAGTTTCAAATAATGATATACAGGATAGGAGAATGATTGCTGAGAGTTCATGCAATTCGGTCAATGGGGTTGTGCTAAAATCTGAGGATGAGATGAATTCTGATGGAGATCTGGGGATTAGGGTTTTGGGATCGAAAATCGATGAAATGGGATCCACTCAGGAATCAGTAGAATCAACAGAG…
>F01_transcript_10589
ATGTCCATGGCACATGTAATGTCTCTTTCTGTGAATCGTGTACCTACGGATACAAGGAAAGCTTCACCGAAGCTACTGAAGAAAACCCAGAAAGGGAACACTTCCATTCCTGGTAGTAGAAGAGTTCCTCACAGTCCTGTTCAAAAAACCCACAAGTTGAATTTGGAGATTTCTCCTCACAGAGCTGTGTCTGCGGTGAGGTTGATGAGAATAGAGCTTGGTGGTGCATTTGCTGACCTTTTGAATGAGAAAGGGAAAGGTTCTGGCGACAATGAGATGGGATATGTTGGAAGAACTCTTGGGTTTCGTACTAAAGAGTTAGATGATCGTGATCTTAGATTGGTTACGGATATTGTCGGAGGCACAATTCGTTGGAGGAGATTTCTTGACCACTTGATT…
>F01_transcript_10590
ATGGAAGGACACCATCCTAGAGTTGCCAAAGTTGACTCTGTTGAATCATGGAATTCCTTTGTTAACCAAGCCAAAAATCAAAGCTCCCCGATAATTGTACATTTCACTGCCTCATGGTGTATGCCTTCAGTGGCTATGAATCCATTCTTTGAAGAAGTGGCCTCAGCTTATCCTGATGTTATGTTTCTTTCAGTTGATGTTGATGAAGTTAAGGAAGTGGCATCTAAGCTGGAGGTGAAGGCGATGCCAACGTTTCTGCTGATGAAGGATGGGGCTGTAGTTGACAAGATAGTTGGTGCTAACCCGGAAGAGGTAAGGAGAAGGATAGACACATTTGTTCAGGTTGATCGTGTATATGTCGCTTAG
>F01_transcript_10591
ATGTCGAACTCCGGCGATGATCCGGCGCGGAGGAACGGGCACACGTCTGACTTCCAATTTCAGTTGCTTAACTCCTACCGAAACAATTACAGCCACAATCAGCCTCAGTGTTCTTCATCTTCTTTTTCTCCTTCCTTATATGATGCTAATCAAGTCTGCCATTCTTTCCTCGGGAGGTATCCTATCAATTCGTGGTCTGGTAATATTATCAAAACGGATACCTACAAGACTGATAACAATGGTAGTCACATGGAGGAGGATTCGCATTCCGCTTTTGCTCAGCTTCCGTTGAAGCAAACAACTGATTTAGGTAATGTGGTGCCTCAGACAAGTGGACGGACAATCATGCATGGATTTAGCAAAGATATTAATGATCCTATGCGTGAACCAGAGTCTTGC…
>F01_transcript_10594
ATGCAGGTGAAAAATAGAAGGACAGGAGCAGAAACAACGGCAAGAATAGTTGATCAATGTAGCAACGGAGGGTTGGATCTGGATGTCGCCGTCTTCAACCAGATCGACACCGACGGAAACGGATATGCTCAAGGGCATCTCATGGTGGATTATCAGTTTGTCAGCTGCGGAGACAGTCTTCCCGAGATATTTTTGAGAGCACGGTCATCTTAA
>F01_transcript_10597
ATGGTGGTAGATACAATTGCAGCTACATCATGCCTAGGGCATCGGCCTTTGTGTCGAGTTATTCCTCTTAGAGACGTGTCTAGCAAAAGGAAACTCTTAGATAACTGTCGGTTCCCGGTGGCCGAATTTATGGGTAGGAGGGTTGTGACTTCTCCTATTCAGAGATTAAAAGTTGATAAGTTAGTTAATTTCTCAGTCAAGGCTCTTGCAATGGAGCTGACAAAGGAGACATATGCGTTTAGAGAGGAAGAGAAAGTTCCACGGGATTGGAAATATGGGATCGACACTGGTGTTGATAGGAAGCCAGGTTTGTGGCCACCGGAGAACAAAGCAGATAACCCTTCTTTGCACAATCCCTTGCTAAGGCAAGAAAGAATGGGTTGTGGTTGGTTGGGGGCT…
>F01_transcript_10598
ATGTTAGTTTTGTTCGAAACTCCGGCGGGATTCGCCCTTTTTAAAGTGTTGAATGAAGGGAAGCTCTCTAAAGTCGAGGACTTATCGAAAGACTTCAACAGCCCAGAATCTGCAAGACAGTTGGTGAAGCTGAAGGCTTTTTCCAAATTTGATAACACATCTGAAGCATTACAAGCAGCCACATGTTTGCTGGAGAGCAAACCCAGCAAAGATCTTAGAAAGTTCTTGCGCGCTCACTGCGACGGGGAAACCTTGGGTGTTGCAGATTCAAAGCTTGGAAATGCAATCAAAGACAAACTGAAAATAGAATGTGTTCACAACAATTCTGTGATGGAGCTGATGAGAGGGGTGAGGAGTCAGTTGACGGAACTGATATCCGGCTTAGGTGCACAGGATTTG…
>F01_transcript_10599
ATGGAGGGTGGCGGAGGAGGGCGGAGGATAACGGCGAGTCCGAGGCCATGTAGTGGAAGAAGAGTGGTGGCGAATAAACGGCGGCGTACGTGGGCCGGGGCTGACGGATTCGTTAACAGCGTTAAGAAACTGCAGAGACGCGAAATTAGTTCCAAACGAGACCGTGCTTTCACCATGACCGACTCCCAGGAGAGATTTCGTAACATTCGTTTACAGGAGGAGTATGATACACATGATCCAAAAGGTCATTGTTCATTAGTGCTGTCCTTCCTGAGGAAGAGGTCAAAGATTATTGAGATTGTGGCAGCACGGGATATTGTCTTTGCTCTTGCTCAGTCTGGTATTTGTGCCGCTTTTAGCCGAGAGACCAACCAGAGGATTTGCTTTCTCAATGTCACG…
>F01_transcript_10601
ATGGATTTAGACGCGCACGGCGGGAATAAGCGCGTATTCAATCGACTCGGCGGCGGCGGTGGTGGAGCTTCAACGACGGACGCCAAACAAAAAGTCTGTTATCATTGGCGGGCGGGCCGTTGTAATAGATTTCCTTGCCCGTACTTACACAGAGAATTGCCGCCGCCTCCGCATCAGTCTGCGGCCAATGGACATACAGGTACAAAGCGGTTCAACTCGTCGACGTCCACGTTTGGTAGGTCTATGAACAATAGGGTGATCAGGAAGACGGAGAAATTGTGTAGTTATTGGGCACAAGGGAATTGTAGTTACGGAGACAGGTGCAAGTATTTGCATTGTTGGAGTACTGGTGACGGCTTTAGATTGGTAACTCAGCTTGACGGTCACGAGAAGGCTGTG…
>F01_transcript_10605
ATGGAGGAGGTGAGAAGCTTGACCACGTGGCGGGATGAGCTGGCGAGTGTAGTGGAGGACTCGGGAATGCAGTACACCGGTGAACCGATTATCTCGACTCGGCCGATGAAAACGGTGGACGACGAAACTGAAGTCGGAAAAGAGAGTTTGAAAGATCAGGTGACCGGGTTTTTGAAATCCTGGGGTGAGATGCTCCTAGATTTAGGCAAAGGCTGCAAGGACATAATACAGCAGACTGTAATTACCGAGGACTCGTTTATTGTACAAAAAGTCGGAGGACCAGTGGCCAAAGTTTCCGGTCGGTTGAGATTTATGAACGAGTTCTTGCCGGAGGATCGCGATCCAGCTCACGCCTGGCCGGTCATTTTCGTCGTTCTTGTCCTTGCTCTCTCCGCACTG…
>F01_transcript_10607
ATGGAGTTTAGAAATGGCATGCAGAAGCTGTACTGTTTGATTGTTCATACTGGGAATTTAGGTCTCCAAATATTGTGGTATCTGTTGCATCTTATATTCAGCTTATGGTGTTTGGCATTGGGCATAGCTGGTGCAATAGAAAGCCAACTTATATCTAGTGGAATATTAAAGAGATACAGAACACTCAATGTCAACAAGCTTAAGTACTTGGCCATAGTTATCGAAAGTGAAGATGCTTGTAATATTCCACGAGTTATCGAGCTTTTGCAATCGCTGGTGGGTATTGGAGTAAATCATGTCTGCCTCTATGATTCAGAAGGAGTTCTGAAGAAAACTAAGGATTCCATTTTGGCGACAATGAGTAATGCAAGATTACTTGAGAAAGCTGAGGAAAGCCAA…
>F01_transcript_1061
ATGATGCAGCCAGCGCCAGGAGCGGTCCCACCACCGCCGCCAGCGGCAGCCATGGCGCAGCAATACCAGTACCAACAACAGCAACAGCCACCACAACAACCTCCCCCGTATATGATGATGATGCCTCCTCAGGCCCAGGGTCAGGCTCCACCACCTGCTATGTGGCCGCCTCAGGCTGTTCCGCCTCCATCGGTGGGAGTTGCTATGCAACCCCATCAGCAAGGTCAACCGGCTCAGGGACAACAACAAGCGGGTCAAACCGGAGAGATCCGTACGCTGTGGATCGGCGATTTGCAGTACTGGATGGATGAGAATTATCTCAGTAGCTGTTTTGCTCAAACAGGAGAGCTCGTGTCTGTAAAAGTGATCCGTAACAAGCAAACCGGTCAAGTGGAAGGT…
>F01_transcript_10612
ATGCCCAATATTGGTTATGGCTCGGACAAGAAGACCCGTCACTACCTTCCAAATGGCTTCAAGAAATTTGTGGTGCACAACACCAAAGAGCTTGAAGTGTTGATGATGCACAACAGGACATACTGTGCTGAAATTGCTCATGATGTTTCCACAAAGAAGAGAAAAGAGATTGTGGAAAGAGCCGCACAGCTTGACGTTGTTGTGACTAACAAGCTCGCTAGGTTGCGTAGCCAGGAGGACGAATGA
>F01_transcript_10616
ATGGACTCTGCTAAAACTCCGGCAAAGAGTAGACTCGCACGTACCTTCGCTAAAGTCCTCCACATTCGTGCCGTCACTGGCGTCGCCCCCGTCGATGGCGTCCACCACCACCACCAAGATAGTAAATTTCAGAGACCTAAACAGGACAGCAAGTTCAATCATGATGATATTCAGATTCAAGTGAAGCATTCTTCTTTTAAGGACGAAAACAAAAGCGATAAAGAGGCTCAACGGCAAAGGTTAGCATTGGAAGCTCTTTTGGCTAAGATTTTTGCTACCATTTCCTCCATCAAAGCGGCTTACAGTCAGTTACAGTACGCGCAATCTCCTTACGATGCTGACGGAATCCAGTCCGCGGATGAATCCGTCGTGGCGGAGTTGAAGACTTTATCCCAACTG…
>F01_transcript_10618
ATGGGCCAGTCGCCGTCTACGGCCTCTATATCGAGCCGCTTGGAATTAAATTACAGTCAACGATTCAAGTCGAAATCAACAGCTGTTATATCGCCGATGCAAAGTGAGGACGATGATGGCGAATTTAGCGATGGAGCGTTCGATTACTCATCCAATCTCCCAGATGAGTGTTTGGCTTGCATTTTCCAATCTCTCAATTCCACTGACCGGAAGAAATGCTCTTTCGTCTGTCGGAGATGGCTCAGGGTCGAGGGACAGAGTCGCCATCGTCTCTCTCTCAACGCTCAATCAGATCTCCTCCGTATGATTCCTTCGCTTTTCTCTCGATTTGACGCAGTGACAAAACTCGCCCTCAAATGTGACCGTAGATCCGTCAGTATCGGAGACGAAACGCTTATT…
>F01_transcript_10619
ATGGAAACTCTAATCTTACATAAACCTCAAAACCCACTTATACCCAAATCCCATTTCCTTAAAACTTCTTATAATTCTCAATTCCACCGAAAAAATCCGACCTTTACCATTACCTGCAAACTAAACCCTTCACAGAATGTCAAGAACAAGAAGAAGAACATGTCCCAGAAGATTATCCTGTCTGATTCATCGCCGCCGCCGCTGGGAAATGAGAAAGTTTCGGTGAAAATGGAGAGTAAGAGAGGAGTTGTTGGGTTGATGAAGAGATTTCCTAAAAGGGTTTTGGGTGTCTTGTCTAATTTGCCTCTGGCCATTGGAGAAATGTTCGCCATTGCTGCTCTCATGGCTATTGGTACCGCGATTGAGCAAGGAGAGACCCCGGAATTCTACTTCCAAAAG…
>F01_transcript_10621
ATGGCTGACGTGGCACAGATCAACGGCGGAGGAGGTATGATGACTGATTTTCCGGTGATCCGTACTCACGGCGGACAGTTTGTTCAGTACAACATATTCGGAAATTCGTTCGAGATCACTACCAAGTACCGGCCTCCGATCCTGCCGATTGGTCGTGGCGCCTACGGCATCGTTTGCTCGGTGTTGAATTCGGAGACGAATGAGATGGTTGCTGTAAAGAAGATAGCGAACGCGTTTGATAATCACATGGACGCCAAGCGTACACTGCGTGAAATTAAGCTTTTGCGTCATTTGGAACACGAAAACGTGATAGCTATAAGAGATGTGATTCCTCCTCCTCTACGGAGAGAATTCACTGATGTTTACATGGCCACAGAGCTTATGGATACTGACCTGCAC…
>F01_transcript_10624
ATGGCTTCGTTCCGTCGTACTCTCTCTCCAGCATATCACGATCGTCTGTACCCGAACGGTGCTACCTCTACATTCTCATCGCCTTCTTCACCATCCACCAAATTAGTTATTAACGGCAAGCATTCATCGTCGTCGCCGTTACTCTCAGTTCAGGCATTCACACTTAATTTCCGTCGATTGCTTACGTCCCGCAAGACATGGCGGAAATCTCTGTACCGGTGCCTCGTATTTTTCATCGCGGGCATACTTTTAGGTTTGACGCCGTTTGGACACGTCACCGATGTAGAAAAGCATGATGTCTTCTTCGAGATGAAGCCGCCACATGTCAACGCCCAATTGGAGAGCGAAAACGTCGACAACGTTAGCAGGCATGACGAAGTTGTGTTTGATTCTTCGAGT…
>F01_transcript_10629
ATGATAAACAAATCCTCCAGAGAAGAAAAGAGAAGAGAAACCCGAATTCCTCTCTGTCGTTCTTCTTCATCTTCTATTTCTCCTCCGCCGTTGGCGATGGCGCATCGTTTCGCGACTCTAATTTGCTTGTTTCTGATCGGTCTGTCGTTTGTCGGCGCCGACGATGTTTCACTGGAAGACGATTCGTCGCCGGATATCCCTGGCTGTAGTAATAAACTCAAATTGGTCAAAGTCAGGAACTGGGTTAATGGAAATGAAGGTGAAAGTTTTAGCGGTTTAACTGCGAAATTTGGGTCAAAATTGCCTTCCTCTGCTACAAAGAGTTCTAAACTGCCTGCAGTTTTCACAAATCCCTTGAACGGCTGTTCTGCTTCTTCTTCAAAGCTATCTGGCTTTATT…
>F01_transcript_10631
ATGGGGAAGATGTCTCTGCTTCTCAGTTTCTTTCTGTGTTCCGTGATGATGGGTTTTGTTAACTCAGCTAAGTTTCATGAACTTTTCCAGCCAAGCTGGGCTCTAGATCATATTTCTGACGAAGGAGAACTTTTGAAGCTCAAACTTGATAATTTTTCTGGAACTGGGTTTGCGTCCAAGAACAAGTACTTGTTTGGGAAGGTCTCTATGCAAATCAAACTAGTAGAGGGTGACTCTGCTGGAACTGTTACTGCTTTCTATATGTCATCAGAAGGGCCGAATCATAATGAGTTTGATTTTGAATTCCTGGGGAACACCACAGGTGAACCCTACATAGTCCAAACCAACGTGTATGTTAATGGCGTTGGAAACAGGGAGCAGAGACTCAACCTCTGGTTC…
>F01_transcript_10634
ATGCAGGATAAAATCCTACAATCAACTGGCAGAGGACATGCAGTCACTGTTACAAATGATGGGGCCACTATATTGAAGTCCCTACATATTGACAATCCTGCCGCTAAAGTTCTTATTGACATTTCGAAAGTTCAAGATGATGAAGTTGGAGATGGCACAACTTCTGTTGTTGTTTTGGCTGGTGAGCTTCTAAGAGAGGCAGAGAAGTTGGTCGCAGCAAAGATTCACCCAATGACAATAATAGCAGGTTATCGGATGGCAGCAGAATGTGCTCAAAATGCTTTGTTGCAGAAGGTCGTGGATAACAAAGAGAATGCAGAGAAATTCAAGTCAGACTTGATGAAGATTGCAATGACTACTTTGAGTTCGAAAATACTTTCACAAGATAAGGAACACTTT…
>F01_transcript_10635
ATGGCTCAAGAAGCAGGAATGTTTGTGGTTCCACAAACCATTGGCAGTGTTTTGTGCTGCAAATGTGGTATTGCTATGAAACCTAATCCTGCCAATATGTGTGATGCATGTTTGGGCTCTGAGGTTGACATCACCGAAGGTTTACAGAAGCATGTTATCATTATGCACTGTCCCGAGTGTGACAGCTATTTGCAACCACCAAGAACTTGGATTAAAGCCCAGCTAGAATCAAAAGAACTGTTGACATTCTGTATTAAGAGATTGAAGAATCTGAATAGGGTTACCTTGCTGGATGCAAAATTTATTTGGACTGAACCCCACTCAAAGAGGATCAAGGTCAAGCTGACAATTCAGAAGGAGGTTCGCAATGGTGTAAATCTTCAAAATTCATATATCGTT…
>F01_transcript_10638
ATGGGAATGCTACGAGAAGGCATTCTGCTTGGTATATTAATGGATACACAACCGCAGCCCATTATCCATCCTTTTGGCAATGAATATTTGTTTGCAGAGTATACTGGCTGTTACTTTGATGGTGATGGAGGCAGCAAAATCCTAACCACACGGAGGCAGACGATACTTATGGCAAACCTATGTGCATATTTGTTCTGGCAACATGTCTTCCAGGATAAACACCGCCTTGACCGCTTGAAACAAATTCTGAAGATCGATGAAGTTGATACTACAACATTATTGATTCCCAAGATTGAAGAAGAATGGTGTTCATTCCATAATCTTGTGCAATCATCCCTACATCAAGTCTCTGAATTATATGAGGATATAATGAGTTCATTGCATAAATTTCGGCCTAAG…
>F01_transcript_1064
ATGTGGCATAAAATGGTGCAGGATGGGCAATTTGATCGTGAAAACTTTATCTCTGGTCCAAGCATGCCATCATCTCCTGGTGAAACACTTTGCGCTGCAGTTTCAGCCTCTGCATGGGTGGAAGCTCATGGAAAGTGCACTGTAGCATTTGCTCTTGCTTGGTCATCCCCTAAAGTAAAATTTTCAAAGGGAAGCTCATACCATAGGAGATACACAAAATTTTATGGCACTTCTGAAAATGCAGTTCAGGACTTGGTACATGATGCTCTGATGAATTATAAACGATGGGAAGAAGAGATTGAGAAGTGGCAGGTTCCTGTGCTCAATGACGACAGGCTACCAGAATGGTACAAGTTCACATTATTTAATGAGCTGTACTTTTTGGTTGCCGGTGGAACA…
>F01_transcript_10640
ATGCCAGGCCTTCAAAGGCCAAAAATTTTGTATCAAGGTATGAAATGTGAGAAAGACTCCATGGCCAAGAAGAAGCTGAAAAGAGAAGAGACGTCAAGCCCTACTCCGATGAGGAAAGTTCGCGTAATCTACCATGATCCCGACGCCACAGATTCTTCAAGTGAAGAAGAGAATGATTGTCATTACAATCACAAGAGAAATAATCGATTCCCGGGTCCTAAGCGAATTGTAACGGAGATTACTGTCCCGATGTCTCCAATCGGATATTCCTGCAATAAGGTTAATAAGGGTTTTGAGTCCAATGATCAAGTTAGATACAAGGATGGTTTTTCTAATGTGGGCATAGATGGTAAGATGGATGAGAACAATAGTAAGACAAGTACTAAGAAGACGACGCAC…
>F01_transcript_10644
ATGTCGTCGACTCTGGAGTTATCATCCTCGTCATCTTCAATGAAGGCTCGTGGACGGTTGGCCGTGCTGTCTGCTCAATTATCAGCTGCATCTCCCGGATCCGATGACCACAGCACTGTTCTGGACCGGTCCTGCGTCTCGGCTCAATCTGCTATACCTCCACCTGAAAATCTCAAGGGGACTTTGACTGTCGTTGATGAAAGAACCGGCAAGAAGTTTCAGATTAATGTCTCCGAGAATGGCACCGTTAAAGCCACCGACCTCAAGAAGATAACGACGGGACAGAATGACAAGGGGTTGAAGCTATACGATCCTGGATACTTAAACACAGCCCCAGTAAGGTCCACGATTTCTTATATAGATGGAGATGAGGGAATACTTAGATACAGAGGATACCCA…
>F01_transcript_1065
ATGGCTGAAGCAAATCCTAGAGCAGAGGAGGAAGGTGTGGAAGAGAAAGCTTTGATATGTGCGGAAGGAAACGAGATGAAGCTGAGCAGGAAGGAGAAGAAAAAGCTGGCTAAGAAGAAGAAGAGGAAGGAGAAGAGAAAGGAGATAGCGGAGAAGGAAAGAGAAGAAGAGGAGGCTAGGGCGAAGGATCCAGAGGAGCAGAAGAAGTTAGAGATGATGGAGAAAGAAGAGCAGGAGATGAGAGAGAGAGCGTTGAAAGAGTTCGAGGAGCGAGAGAGACTCTGGGCTCAGGCTATGGAATTGAAGAAGAAAGAAGAAGAAGAGCAAAAGAAGCTTCTAGAACAGAAACAAGAAGAAGAAGCAGAAGAGGCGAAGAAACAACTGCAGGTCGAGAAGGAG…
>F01_transcript_10652
ATGGACGGTGGCGGCAAACGCAGGCGCACCGACGGCGTCGTCTCCAACGGAAACGGTGACGTCGACCTCTCTCTTCTAGAGGCCTTAGAAAAATCTCAGTCAAACGTTGAAACCCTCGACCTTCGCACAGTCAAGAAGCTCGTGCTTTCCTTCGAGCGTCGTCTCAAAGAAAACATCGAAGCACGTCTCAAGTACGCCGACCAACCCGAACGATTCGCCGACACCGAAGTTGACCTTCATGACGAGCTCCAGAAACTTAGAGTTCTTGCTGGAGCACCGGAACTTTATCCGGACTTCGTTAACCTCAACTCGGTTCCTTCTATTCTAGGTCTTTTGTCGCACGATAACACTGACATTGCTATCGATGTCTTACACTTGTTGCAAGACCTAACTGACGAG…
>F01_transcript_10654
ATGCAGGCGAAACTGAGGAACACCGGACGGAGGAACGATTCGGTGGAAATGAGAGAAGATTATGGTGGTGAGTATGTGAATGTCAATCATGCAGCTGGTGTTCCCAGTAATGATAACATGAAGAAATTGTCTGTTGTGCCACTGATATTCCTGATCTTTTACGAAGTTTCTGGGGGTCCGTTTGGAGTAGAGGACAGTGTCCGGGCAGCTGGTCCTCTCTTAGCACTTCTAGGGTTCTTGGTTTTCCCCCTGATATGGAGTGTTCCCGAGGTATTAATTACTGCCGAAATGGGCACCATGTTTCCCGAAAACAGTGGTTATGTGATCTGGGTTTCTTCTGCCTTAGGTCCTTATTGGGGGTTTCAACAAGGTTGGATGAAATGGCTGAGTGGTGTCATC…
>F01_transcript_10656
ATGGGGTTTACCAAGAACACAGACTCTAGTTCCTCTTCGAACCAACTGAACCGTAATCTTCCCAGAGAAGATACCCCTCTTCTTGGCAAATCACCAACTCCATTATCCTCTCAACCCAAGACCTTCGCCAACGTCTTCATTGCCGTCGTTGGCGCCGGCGTCTTGGGTCTCCCTTACGCCTTCAAACGAACCGGATGGGTCATGAGTCTTCTCATGTTATTCTCCGTCGCTGCCTTGACGTACCACTGTATGATGCTGTTAGTCTACACCCGCCGGAAGCTCGAGTCGTCGGACAACCGGTTCTCGAAGATAAACTCCTTCGGCGATCTGGGCTTCGCCGTTTGCGGCTCCTTCGGTAGGTTCACCGTCGATGTAATGATTATTCTCTCTCAGGCTGGG…
>F01_transcript_10660
ATGGCGGCCACATCTTTGACAAGGAATTTGTTCATTCCAAACAAACCAACTCTTTCATGGAAGCTTCCTCTGCCTACAGCCTTCACCGCCACCCTGCACCCTCTCCGCAGAACGACTAAACCGTTCGCCGTTTTCGCCACTTTCATATCCTCAAAACCCACTATACTCGTTACAGAGAAACTCGGGGATGCCGGTCTTGACCTTTTGAAAAACTTTGCGAACGTTGACTGCTCCTACGACTTGTCTCCTGAGGAGCTCTGCATTAAAATTTCTCTCTGTGACGCATTAATAGTTAGGAGCGGTACCAAGGTTACTCGCGAAATTTTCGAGTCGTCCGGGGGTCGGCTCAAAGTCGTCGGTCGCGCTGGCGTCGGAATTGACAACGTGGACTTGTCGGCT…
>F01_transcript_10664
ATGGTGGGACCACAGTACGATTGTCTTGCAAACCCTCTCGGAGCCGTCCGATCGACTTTCGACAAGGCGATAGCATCCGACTCCGATCCAGCCTCTTTCGACGGCAAAGATTGGGGCGCAGTCGATGTCTTCCGCGAATTTCTTTTCGATCAAGGCGCGCTCTCTCAGGTTCCACTTCTTAATCCGACGACTGTCAAATGCCTTCAGCCCAATACATTGGTTCGTTTCCGGGGAATGATACAGGACATGTTGGGAAATGAATTCTACGTCGGTGCTTATAAGGATGGTTCGGTTTGGAGGACCAATAAATTTATGGATACATCAGATTTTCCCACGGCTTCTTCACCTGATACACGAGTTTGGGAAAGACGTATATTGTATTGTGTTCCGGTTCCAGGA…
>F01_transcript_10665
ATGCTGGCTGAGGATGGCTTTAAAGATGATTCGTTGAGGATTATGAAGGACATTCAAAGATCCAATTCTAATTGCCAGGTTCTTCTATTTTCAGCCACCTTTAATGAGACGGTGAAGAATTTTGTTACTAAAGTAGTTAAGAATGACTACAACCAGCTTTTTGTGAAGAAAGAAGACCTATCATTAGAATCAGTAAAGCAGTTCAAAGTGAACTGTCCTGATGAACTTACCAAAGTTCTGGTGATTAAAGATCGAATTCTTGAATTTGCAGAGAAATTGGGGCAGACAATCATATTTGTACGCACAAGAAATAGTGCGAGCAACTTGCACAAGTCACTTGTTGAATTTGGTTATGAAGTCACCACGATTCAAGGTGCTCTAAAACAAGAAGATCGAGAC…
>F01_transcript_10667
ATGATGCAGAACATGTTGCCTTTTGGAACAACACAGTTGGGAGCGCTTCCAATGATGCCGTTCCAGGCTATGACTCAGCAGGCCACAAGGCATGCTCGACGGGTATATGTTGGCGGGCTGCCCCCCATGGCTAATGAACAGACAATTGCAACGTTCTTCAGCCAAGTGATGGCTGCCATTGGAGGAAACTCTGCTGGTCCAGGAGATGCAGTCATGAATGTTTACATTAATCATGAGAAGAAATTTGCATTTGTGGAGATGAGGACTGTTGAAGAAGCAAGTAATGCGATGGCACTAGATGGGATTATATTTGAGGGGGTTGCTGTGAGAGTGAGAAGGCCAACAGATTACAATCCTTCCTTAGCTGCAGCACTTGGTCCTGGCCAACCAAGTCCACAC…
>F01_transcript_10670
ATGGGTGGGGGGAGAGTGATGAGTCATGATTTCAGTTCATCTGCGGCAACTGAGAAAGCGGTAACCGCACCAGTTAAAGTAGAGCATACTCAGCTTCTCATCAATGGACAATTCGTGGACGCAGCATCAGGAAGGACTTTTAGGACTTTTGATCCTAGGACTGGAGATGTCATAGCTCACGTTGCCGAAGGGGACACTGAAGATGTAAACCGTGCAGTTGTTGCTGCTCGCAAGGCATTTGACGAAGGACCTTGGCCCAAAATGACCCCTTATGAAAGATCTTGTATAATGCTGCGATTTGCTGATTTGCTTGAGAAGCATAAAGATGAAATTGCTGCACTTGAAACTTGGGACAATGGGAAGCCTTTTGAGCAGGCTGCTAATGTTGAATTACCAATG…
>F01_transcript_10672
ATGCTTCTTAGAATACAGAAGCAAGGACTAGATGTAACTCCTAAGATTCTCATTGTGACTAGGTTGATACCTGATGCAAAAGGGACTACATGCAATCAGCGACTTGAAAGAGTCAGTGGAACGGAACACGCTCATATTTTGAGGGTTCCATTTAGATCAGAGACTGGAATTCTTCGTAAATGGATCTCAAGGTTTGATGTATGGCCTTACCTGGAAACATTTGCAGAGGATGCGGCAAGTGAAATTACTGCTGAGTTGCAAGGTTTTCCAGATTTTATTATCGGCAACTACAGTGATGGGAACCTTGTTGCATCATTGCTGGCTTATAAAATGGGAGTTACTCAGTGCACCATTGCGCATGCGTTGGAGAAAACAAAATATCCAGATTCAGATATATAT…
>F01_transcript_10673
ATGGGTAACCCATCTCAAGTACCGACGGAGAATCATCAACATGATGCACCACCACACATGGCGGTTGAACAACCACAACCGACATCATATCCTCAGCCACCACCATCGGCGGCTCATCAACAACAACAACCGATGCCATTTCCACCACCGCAAAGGTCTCCCCCACCCCCACCCACACCGGAAGAGTTCCCACCAGAACCGATAAAGCAAAGCAACCAAGGTTATCCGCATGCATTGAGCCAGCCCGTGCAGTTCTCGCCACAAGGGCAACAAACAACGCCGACCCAACCCATGTCATTCCCCCCACAAGGGCAGCACCCAATGTCAAGTCAGCCCATGCAATTTCCTTTCGCAAGCCCACATAACAATCCGATGTATCAAAATGGATCGAACCAACCC…
>F01_transcript_10674
ATGCTAAGTGGTATGAATGTGCTCCAATGGTGGAAAGAAAGAGCAAAACAATATCCTGTTTTATCAAGATTAGCTCGTGATCTACTAACCGTTCCGGCGTCCACGGTAGCTTCGGAATCTGCTTTTAGTACAGGTGGCAGGGTTTTGACCGAAAAGAGAAGCTGCTTGGAGGACAACATATTAGAGGCCATCATATGTGTAAAGGAGTGGGAGGATTCAAGCGACCGACTACAAGAATACGTTGCCCCGGAAAATATAGATATGAACCGGTTATCGGTAACGGAGTGA
>F01_transcript_10677
ATGTATCGTTTTGGGAGATCAGCAATAGCTTCGGTTAAAAGCAAGGGGTCCGCTATTTCAAAATCGCAGAATGGACCGGTTTCCGACGCGTACTTGACTCGTTTTTCATCCTCAGTTATGGAGAAAACCTCCATCCAATCTTCAGTGCACACGTTGTCACTGGTGGGAAGAGAAGTTGTTGCTGATTCTAGTCAAATTTCTAAGGATATTTTCAGAGCAAATGGAATCTTCCTTAGACGGCCATGTGTTAAAGGCCACATAGTAAGTGCTCAGTCCCCATTACAGCTCATGGAAAGCCACAGAGCAAACACTCTAACCCAGTCTTCTTTTAGATTCTTTGCATCAAAGGCTTCAGAGCAACCAAAACAAACGTCATCTGAGACCAAAAAAGAAATATCT…
>F01_transcript_10683
ATGTTATCAGAGTTGATGAACCTTTTGAAGGCCTGTTTTCGGCCAAGGTCTGAGCGGTACGTTCACTCCCACTCCCATTCAGAATCTGGGGGTAAACAGGATGGTCTTTTGTGGTACAAAGATCTTGGACACCACTTGACTGGTGAATTCTCGATGGCTGTAGTTCAGGCCAACAATTTGTTGGAGGATCAAAGCCAGGTTGAGTCTGGTTGTTTGGGGACGCAAGAGACCGGCCCGTTTGGTACCTTTGTTGGTGTGTATGACGGGCATGGAGGTCCTGAGACGTCGCGGTTTATCAATAACCATCTGTTTCAGCATCTTAAGAGGTTTGCGATGGAGCAACAGTCGATGTCAGCGGATGTGATACGGAAAGCATATCAAGCAACAGAAGAAGGTTTT…
>F01_transcript_10686
ATGGCGGTGTTTCTTCTTTTCTGTATCTTGGCTTTCTCTACCGCTTCTGCTGATGAAGATGCCTTCATTGGTGTAAACATCGGTACGGATCTCTCTGACATGCCGAGCCCAACTCAAGTGGTAGCCCTTCTGAAAGAACAAAACATCCGACATGTCCGTCTCTACGATGCGGATCGAGGCCTGCTTCATGCACTTGCCAACACTGGCATTGAAGTCACTGTTTCTGTTCCCAATGACCAGCTCCTCGGCATTGGTCAGTCTAATGCCACCGCTGCCAACTGGGTGGCCCGAAATGTCATAGCTCATGTCCCTGCCACCAACATCACTGCCATTGCTGTCGGATCCGAAGTCCTAACTGCCCTGCCAAATGCTGCTCCTGTTTTAGTCTCCGCCCTTAAG…
>F01_transcript_10687
ATGTCAACAGTTGACACTTCACCATCATTGGATATATTAGTTCGAGATCTGGAGGGCTTCTACATTTGGAATGGACCACCATTCAGTAATGGTCAACCTCGTATCAAGCTTGATAGAATTCCATGCACCAATGTGAAGTTTAGTGAGGATGGGTCCAGGCTCATGGTGATGAAATCCGATTCTAGTATTGGTATATATGATTGCAGCACCTTTAAAGAGATGAGATCTTTTCAAGTACTCAATGTTGGTGCTGCAGCATTATCACCACGTGGGACTTACCTTCAGACTTTCCAGAAATCCTCAACACCACAAGAAAAGAATGTGGTCCTGTGGAAGACAGAAACTGGTGATGCTGTGTATCGTCTTTTCCAGAAGAACATGACAAAAGCTACATGGCCT…
>F01_transcript_10691
ATGCGGAGATTTGTGATTGGTAGAGCCAGAAGTCTTTATAACCGCTCCTATCAAAATCAACAACGTCACTACAAGAGCGATCGTAATCCTCTCTATTGCTCTTCTTCTGAGTCTTCCTCTCAAATTCAATCGCAGTATCAAACTCGGTTTCTATCGTCTTCTTCTTCAATGGGTTCTCCGGCCGTCACTGCTGATTCCCTCAACCCCAAGGTTCTTAAATGTGAGTACGCGGTCCGTGGTGAGATTGTCACCCTTGCTCAGAAATTGCAAGAAGACTTAAAGGCTAATCCAGGTGCTCATTCTTTTGACGAGATACTATTCTGCAACATTGGAAATCCTCAGTCTCTCGGTCAGCAGCCAATAACCTTTTTCCGAGAGGTTCTTGCATTATGTGACCAT…
>F01_transcript_10692
ATGGGTTCAAACTCTAAGACTGAAACCAGAAGTGGGTTAACATTAACAATGTGGTACTTGTGGTTTCTTCTTGTGTTGTGGGGAAACGGCGTCGTATGCGTGAACTCAGCTGAGTCAGAAGAAGGGAGCGTTTCGATTGATGTAAGAGCAGTGGTTGGTAGGATAGATGATGATTTTGTCTGCGCCACCCTGGACTGGTGGCCGCCGGAGAAATGTGACTATGGAACATGCAGTTGGGGCAAAGCTTCCTTCCTCAATCTGGATCTTAACAACAAATTGTTGTTGAATGCAGTAAAAGCGTTTTCGCCATTGAAGATCAGATTGGGAGGCACCCTGCAAGATAAGGTTATATATGATACTGGAGATAATGACAAGCCCTGCAAGTCGTTCGTCAGTAAC…
>F01_transcript_10695
ATGGCGGCTAGGAGGATCTCGTCTTTGCTTTCACGCTCATTCGCATCCGCATCCGCATCCGCTTCCGCTTCATCTACTCTGCTTCGTAGAGGAAGAGATTCTAGCCTGAGCAGAGGAACGTTTAGATATAGCACAGCTGCTACTCTTGAAGAACCCATCACTCCATCTGTCAAAGTAAACCATACCCAGCTTCTAATTAATGGTCAATTTGTTGATGCTGCCTCAGGCAAAACTTTTACGACATTGGACCCCAGGACAGGTGATGTGATTGCCCATGTTGCTGAAGGTGAGGCCGAAGATGTCAACCGAGCGGTCTCTGCCGCTCGAAAGGCGTTTGATGAAGGACCGTGGCCAAAGATGACTGCTTATGAAAGGTCAAAGATACTATTACGCTTTGCT…
>F01_transcript_10698
ATGGATGCCCTCCACTGCCAAGCCTCAACATCATCCTGCTCCTCCATGGCCAAACGCCCCTGCCCTTCTTCTTCGACCTCTCCAAACCCTAACTCCACCTGCAATCAACTCAATCCTTCCATGGATCACCTCTTAACCACCTTTCTCGACCTCGCTGACTCTCCCTCTCTTGCCATCGACGTCTCCTTCGAGAGACTCCTCGACTCCATGCCCACGGATGCGGATCAGTCGCGCCTCATCGATCGCACTCTTAAGTTGGGCTCCATCCTTCTCGAAGCCGGTAAGCGCTCCTCCAGAAAACGCGCTTCGAAGCACAATTCAGTCGCCTGGGCGCTTCCTCCTGATCTAACCATCAAAGTGTTCTCTATGCTTGACACTCAAAGCTTGTGCTATGCTGCG…
>F01_transcript_10699
ATGGTGTCGTCACATGGAGCATGGTTGTCGGTGTTTCAGCTCCTGTCCGCCCTGTTATTAATCAGCTCGAGTGTGAAATACGGGAGTGCGGGGATCACGAGTAGTTTTATCCGCACGGCATGGCCATCTGTTGATATTCCTCTTGACAATGAAGTCTTTGCAGTTCCAAAAGGTCGCAATGCGCCACAGCAAGTGCATATCACACAAGGAGACTACGATGGAAAAGCTGTCATAGTCTCTTGGATTACAGGTGATGAACCGGGGTCCAGTAAAGTGCAGTATGGCAAGTCGAAGGAAAATTATGAATTTAGTGCGGAGGGCACAGTGTCAAACTACACCTTTTACCACTATAAATCTGGTTACATCCACCACTGTCTTGTTGATGGCCTCGAGTATGAC…
>F01_transcript_107
ATGGGTTTTTATTATATTTGGTTCGATTTCATAAGGTATCTCGGCGCTTCTTATGATGTCCCATCACTGGTGGAGAAGCTTCTACACCAACTTGCCAGCAAACAAACCATAGTTGTGAATGTCTATGACACGACTAATGCTTCTGCTCCGATCAACATGTACGGTGGTGAGATTACCAATACGGGCCTACTCCACATCAGCAGCCTTGATTTTGGTGATCCGGCAAGGAAGCACGAAATGCATTGCAGGTTCAAGCAGAAACCTCCTTTGCCTTGGACAGCAATAGGGTCGTCGATGGGAGTGCTCGTTATCACCCTGCTTCTTCGGCATATATTTCATGCGGCCATAAACAGGATTGATCGAGTGGAGAATGACTATCTTGAAGTGATGGAACTCAAA…
>F01_transcript_10701
ATGGATCTTCAAGTGGTGAAGAACGCTTGGAGTTTCTCTCGGAGGAAAAAGAAATTGATTATGTTCTTAGCTCTATTTGGTGTCTCTGGTTATGGGGCTTATAGGGTGTACAATTTACCGTCTTTGGTTAAGAAGAGGAAAAGGTTGATTAAGCTGTTAGGATCGTTCCTTTCTGTGGCTGATTTGGTCTCTGATTCTGCGGAGATGATGAGTGTAGTGTCCAAAGATTTAAAGGAGTTTTTGCAATCTGATTCTGATGAAGTTCCCAATAGTATAAAGCAGATTTCAAAGATTGCAAGGTCCAAGGAATTTTCGCAGTCACTGATTAGGGTTTCTGAGGCTTTGACAGTGGGGATTCTGCGAGGTTATAAGATAGATTCGAGATATGGAAATGAACAG…
>F01_transcript_10702
ATGACCAGCTCCTCCGCCGCTTCTCGCAAGGCGTTGAGTAAGATTGCTTGCAATCGGCTCCAGAAGGAGCTCGTCGAATGGCAGGTCAATCCTCCTGCCGGTTTTAAACATAAAGTCGGCGATAATCTCCAGAGGTGGGTTATTGAAGTGAATGGAGCTGCAGGAACTCTCTACGCTAACGAAACTTTTCAGCTTCAGGTTGATTTTCCTGAGCATTACCCTATGGAGGCCCCTCAGGTTATTTTTCTTCATCCTGCTCCGCTTCATCCCCATATCTATAGCAACGGTCATATTTGTTTAGGTAATATAGTGTATTAG
>F01_transcript_10704
ATGGCTGGTGACGAGGAAAAGAAGCCTAAAGCCAAATCTAAGGCAAGCAGTGGTGAGGGAAAAAAGCCTAAACCTAATGCAGGCGGTGGTGGGAAGAAGAAGGAGGTGAAAAAGGAGACTGGTTTAGGACTCTCGCATAAGAAGGATGAGAATTTTGGGGAGTGGTATTCTGAGGTAGTTGTCAATGGTGAATTGATCGAGTACTTCGATATTTCTGGTTGTTATATTATAAGGCCTTGGGCAATGTCAATTTGGGAGACCATGCAGAAATTTTTTGATGCGGAAATCAAAAAGATGAAAATCCAAAATTGTTACTTTCCTCTCTTTGTATCCCCTACTGTTCTGCAAAAGGAGAAAGACCACATTGAGGGTTTTGCTCCAGAGGTTGCATGGGTAACA…
>F01_transcript_10706
ATGACCACCCGGTCTAGCGCCAACAATAATATTTTTGAGGCTGGAGAACTTGCGTTATGCTCCATCAGCCCTTGTGTCAGGAATCTTCATATGCCTCCGCAGCTCAACAAAGATAAACACATAAAGCACAAGCCATTACAAGCCTTGCTGCCAAATGGCATGTATGTGCGACAATCAACTCTTTTGATAACATGGATGGAGAGACACCAACTGGTCACATTTCGGGACCCCCATATCTTTCCTATTGGTGCTGATTGGGACTTAGATGACGATGAAGTAGATGGAGATGATGATTCAGATAACACAGGCATCATACCTATTTATGCACATACCATCTCTTTCCAAAAGAGACAAGCTTTAGTGAATTATCTGGAGAATAAACAGAGCTGGAATATCAGT…
>F01_transcript_10708
ATGGCGGGGTTGGAGGAATTGAGAAAGAAGCTTGTGCCATTGTTTGATGCTGAAAAAGGTCTACCGTCTGGGTCGACGCTTGACCCTTCTGATTCTTATATGCTGTCAGATGGTGGAACTGTTAACTTATTAAGTAGATCTTATGGAGTTTACAACATTAATGAGCTCGGATTGCAAAAGTGCACGTCTTCGCCTGTAGACGATGCAGAGCATGGTGAAAAGACATATAAATGTGCGTCTCATGAGATGAGGATTTTCGGATCCATAGGTAGTGGCGCAAGCAGTGTTGTTCAGAGAGCTATCCATATACCCAGTCATAAGATTCTAGCACTGAAGAAAATTAATATTTTTGAAAAGGAGAAAAGGCAACAGCTTCTTACTGAGATAAGGACACTGTGT…
>F01_transcript_10709
ATGTCGCGAACGAAAGATTACATTCGAATTCTCAAGATGAATTCTCGTTTGGTATTATTGACCTTCTTTTTTTCAACTCTATTGATCTTAAACCTGGAAGCGAAATCTATCGACCCATACAAGGTTCTTGGGGTTGATCGTAATGCGAGCCAGCGTGAAATTCAGAAAGCTTTCCACAAGCTTTCTCTTAAATATCACCCGGATAAGAACAAGGATAAGGGCGCACAAGAGAAATTTTCAGAGATTAATAACGCATATGATATTTTATCAGATGACGAGAAGAGAAAAAATTATGATTTATATGGGGATGAAAAGGGAAATCCCGGGTTTAATGCTGGCTATCCCAGCAATCATGGTGGATATACTTACTTCACAAAAGGTGGACCAGGGCAAGGTGGA…
>F01_transcript_10713
ATGAGAGAATCCCATCTTCTCTTCACTTTAACTCTTCTGCTTGCTTACACTCTTCAATTCCAAGCTCATGCTGCTCCCGCTGGACCTTTAATAAAGCACTTGTCTTCTCTTCTGAAATGGACAACCAGGTCAACCTCCAAAGCACCTCAATCAGATGTGAATGTGCTTCAATTTGAAAGTGGATACTTAGTTGAGACAGTTGTTGAAGGCAATGAGATTGGAGTGGTTCCTTACAGAATTCGTGTGGCTGAGGATGGCGAACTTTATGCTGTTGATGAAATTAATAGCAACATTGTAAAAATTACCCCACCTTTGTCCCAATACAGCAGGGGAAGATTGGTTGCGGGGTCGTTTCAGGGGTACACTGGGCATGTGGATGGGAAGCCAAATGAAGCCCGT…
>F01_transcript_10715
ATGAGGCTAGACACAACAATTATGTCTTTCCTTTCGAAGACCGTTGAATGGTTTTTTCCTGAGTACAGGTTTCAGTGGCTGGTGTCAGAATTTACAGGGGCAATCTCTTTAGAACTTGATTTTATTCAGGAGGCTACGAATTCTGAGAAAACAGCTGAAAACTTCAGAAACAGTGACATGGTCCAGGTTCCTCATGTGTTGTGGGATTTGACAACAAGCCATGTTCTGACAATGCAGTTTTGTCGGGGGCACAAGATTGATGATCTGGAATATTTGAAGGAAATACATGTAAATCCAATAAAGGTCGCAAAAGCATTGGTAGAAGTGTTTGCAGAAATGATATTTGTCCATGGTTTCGTGCATGGGGATCCACACCCTGGTAATATATTAGTTTCTCCC…
>F01_transcript_10716
ATGGCTGAGACTGCACCTGTTGCTCCTAATGCTGAGTTACTGGAATGGCCAAAGAAAGATAAGCGTCGCCTTCTTCATGCTGTATACCGTGTTGGTGATCTCGATCGCACCATCAAGTTCTACACTGAGTGCTTTGGAATGAAGGTGTTGAGGAAAAGGGATGTCCCAGATGAAAAGTATGCCAATGCATTTCTTGGTTTTGGCCCAGAGGACTCCCATTTTGTTATGGAGCTAACATACAACTACGGTGTTACTTCATATGACATTGGAACTGGCTTTGGGCATTTTGGAATTGCAACAGATGATGTTTACAAAATGGTTGAAAACATCCGCGCCAAGGGTGGAAATGTTACCAGGGAACCTGGTCCAGTCAAAGGTGGAACGAGTGTCATTGCCTTT…
>F01_transcript_10717
ATGGCAACTTACACTCTTGCTTTGATTCTGAATAAGCCCGAAAACCACGCCGAGTTTCTGCTTCTGAAGCAAACTTCACCTTCAAAATTCAACGACGAAGAGTACGATTCTCATGTGGATTCTGATCTTTGGGACTTACCGTTTACTAAGCTGACACCTCTACAAGGAGCAGAATCCGAACCGTTAATTTTCATCCATGGCGCTGATTTGTTTCAGGAGAAGGTTGATTTGAGTAAGTTTGATGTCCACTCGGCTCTTACTCAGGTACTTGGACAAGCAGCAATTGGAGTGACTGAAGTGGGAGAATGGAGATTGTGGAAGTTTGTGGAGGAACCCGAGTATGGACCAGGGTTGCCAGTTCACACTGTCTACATTACGGGTACATTGTTAGACGGGAAA…
>F01_transcript_10718
ATGGGGAGGCTGTTCACTGGAGTTACTGCTTGCTGCAATGTTGCTGCTGAGTGCTTTAACTATTTATTGGAACTGGTAAAGAATCTATCTGTTGTTATGGTTACCAGTAAAAAGTTGTACAATCCATTTGTAGACGAGGTTTTGATGATCTGTTGA
>F01_transcript_10720
ATGGCGAAGCACTCGGCTGCTGCTGGATGGTGGTTCCCACTGCAGAAACGATGGCTGTTGGCTCTCCTTATCATGCTCTCGATCTCAACGGTGATTGCGTTCCTTATGAGAGCCGCATTCGATTCATGCGATAGCCAGATGGTTGTGGCCGAGAAACGTGTTCACTCGGTCCCGAAGATCTCGGCAAAACCTAATTCTCTCCTTTTTATGAAGTCTAAGATTGTTGTCTTGGTTTCGCATGAGCTCTCTCTTTCTGGTGGCCCATTGTTGCTTATGGAGCTAGCATTTTTGTTGAGAAGTGTTAGTGCTGAGGTGTATTGGATGACAATCCAGAAGCCATCTGAGGATGATGATGTGGTATATAGTTTGGAGCATAAGATGTTGGACCGAGGAGTTCAG…
>F01_transcript_10721
ATGGCGTTCAAGGACTCCACCTCCGCCGTCATCAAGATTCGCCAGAAGTTGCCTGACTTTCTCCAGTCAGTCAAGCTCAAGTATGTCAAACTGGGTTATGGCTATTCCTGTAACTTCGCTACCGTTCTTATGTTTCTTCTTATTGTGCCTTTGACCGTGGCGACGCTTGTACAACTCACCGGTCTGGAACTGGACCGGATTCCTGATTTGTTTTCGGACCAAGTGTCTCAGCTCAGCACGGTTGATGCCGCCACGCAAATGGCGGTTTTCACCATTCTTCTTTTACTCACTGCTCTCTACTGGTCTAAGCGGTCCAGACCGGTTTATCTCGTGGATTTTTCGTGTTACAAACCGGCCGACGAACGTAAAATCTCGGTCGACTCGTTCTTGAAAATGAGC…
>F01_transcript_10724
ATGGAGACTAGGGTGGGAGTTGGTAAAGTTTCGATTTTGGATTTGGATAGCGTTGATGAAGGATTGGTTCAAAAGATGGTTTATGATGCTCTTGTTTGGAGTTCACTTCATGGCCTTGTTGTTGGTGACAAGTCTGTTAATAGATCAGGGAAAGTTCCTGGTGTCGGAATAGTGCATGCTCCTGTTGCCTTGTTACCAATGTCATTACCCGAAAATTACTTTAGCCAAGCATGCGAGTTAGCCCCCATTTTTAACGAACTTGTTGATCGAATAAGTTTGGATGGAAAGTTTCTACAAGATTCGCTATCCAGAACGAGGAAAGTGGATGCCTTTACCTCGAGACTTTTGGAAATTCATTCCAAGATGCTAGAACTCAACAAGAAAGAGGACATACGCTTG…
>F01_transcript_10725
ATGCAGTGTTCAGGGATCCATAGAAGTCTAGGGGTGCACATATCAAAGGTTCGATCTGCTACCCTGGATACCTGGCTTCCAGAGCAGGTTGCATTTATACAATCAATGGGAAATGAGAGGTCAAATAGTTACTGGGAAGCCGAGTTACCCCCAAACTATGACAGAGTTGGCATTGAGAATTTCATTCGAGCAAAATACGAAGAGAAACGATGGGTACCCAGAGATGGAAAAGCCAAATCACCACCTAGAGTGCAGGACTGTTATGCAACTTCCCATTTGCAGAGACCAGGTGAAAGTAGTGGCCTTGGGTACACTAGCAGTTCTGAAAATGTATATGACGAAAAGAAGCATGTTCCACCACGAACTACTAGGGACAACATTCCTGCTGCGAGAATTAGT…
>F01_transcript_10728
ATGTCGTCGGTGTACGTGTTAGAGCCGCCGACGAAAGGAAAAGTGATACTAAACACGACGTATGGGCCAGTGGACATTGAACTCTGGCCCAAGGAGGCGCCGAAAGCTGTGAGGAATTTTGTGCAGCTCTGCCTCGAAGGCTATTTCGACAACACCATCTTTCACCGCATAATCAAGGGCTTTCTCGTCCAGGGCGGTGATCCCACCGGCACCGGCACAGGAGGGGAAAGTATATATGGAGCTCCATTTGCGGATGAATTTCATTCCCGACTAAGATTCAACCACAGAGGATTGGTGGCGTGTGCAAATGCTGGTTCCCCACATACTAATGGGAGTCAGTTTTTTATGTCTTTGGACAGATGTGATTGGCTGGATAAGAAAAATACGATTTTTGGGAAG…
>F01_transcript_1073
ATGTCGATTTCACAAGAATTATATCCGTCGCAAGACGATTTGTTGTACGAGGAGGAGATTCTCAGAAATCCATTCAGTCTTAAGCTATGGTGGCGTTATTTGATAGCAAAACGCGAAGCTCCTTATAGGAAAAGGTTCATAATCTATGAAAGAGCTTTGAAAGCTTTGCCAGGTAGTTACAAACTCTGGCATGCTTATTTGCGGGAGCGGCTTGATATTGTTAAGAACTTGCCTATTACTCACCCGCAGTTTGAAACACTGAATAATACATTTGAAAGAGCACTGGTAACCATGCATAAAATGCCGAGGATTTGGATAATGTACTTGGAGAGTCTGACGAGTCAGAAGCTGATTACTAAAACACGTAGAGCATTTGATAGAGCACTTTGTGCGCTGCCT…
>F01_transcript_10730
ATGGAGGACCTTGCGAGTAGTTCTTCAATGGAGGAAGGAGAACCCGCAGGGCCACCACACGAAGCTCTGTTTCTGGTATTATCTTATCTTCCTCTGTACGAGCTCCTCAACATGACTCGAGTTTGCGTTTCACTGAGAGAAGCAGTGAAGAATGATGTGCTGGTGTGGCTCAGCATCATTGTTGATAGATATCTGAGTTCGAAGTTGACCGATGAGATTCTGACGAAAATTGCTTCTAAAGCAAACGGTAGGTTGACGAGCTTGGCTCTGATCAACTGTGTGAAGATTACCGATGTTGGGCTTCTCAATATCATTGAAAATAATCCCCTTATAAACAAGGTATGTTTTCTTAATTGTCTTTTTCTTTTGGTTTTCCACAAATATAGTTAG
>F01_transcript_10732
ATGCCCCTGACGAGATTAGTTACCGATGCTTTCGGTCTGGTGACAATTTGTCTAGTTGCTATCTTGATCATCGTCGGCTTCCTGTGCATAGTGTACTCGTTTTACTTCCGCTCTCGTGTTCGTAGTCAAGGTTCTATTCAACTTAGTTTCTTTAGTGGTCCTTGGATAATCCGAATCATTTTTATTTTGTTTGCTATCTGGTGGGGTTGCGGTGAAATTGTTCGGTTAAGTTACTTGAGGCGCAACGGCCGAGTTTTAAATGCTCTTGACTTCAGATGGCAGGAATACGTCTGCAAAGGCTACATCGTCTCCAATCTAGGATTTGCAGAACCTTGCCTATTTCTAACCCTTGTTTTACTCCTCCGGGCTCCCTTACAGAACATGGAGTCTGGAACCCTA…
>F01_transcript_10733
ATGGGAGGTGGGTTAAGTGTAAAAACCCTGACATTTGTGGTCTTAATTGCAATTCTTGTCTGGTTTTCAAGTTTTGAGAGTTGCAGCGCCAGAAGAGGGAGGCATTGGAGGCAGAGAAGCGGCGGAGGCAGCATTTCGTCTTCTCTTAATTACAAGAAGAAAGGAAGCCATAACGGTCACCACCAGAGCAGCGGCAGCTACCACCACAGTCATGGCGGACAGAAAACTAAACCTCCATCTTCTCAACATAAGAAATCTCCTCCTTCCGCAGCACTTCCTTCTCCTAAGCCGAAACAGGATGTTCCTTTGCCACATGGCGGCGGCAAGGTGTTTAATGTCCTTGATTTTGGAGCTAAGGGTGATGGTTCCACTGATGACACCAAGGCATTTGAAGCCGCA…
>F01_transcript_10735
ATGGCAACTTGCGTTGCTGATGGTAATCTCATTACTGGGACTACCTATACCGGTCATCCTGAGTTCATCCGACTTTTTGTCCAAGCACTAGGTGGCAACGTTACTGGTTCAGATAAAAGGATCCTATTTCTTTGTGGGGATTTTATGGAAGATTATGAAGTAACCGTGCCGTTCCAAAGCCTTCAAGCTCTTCAGTGTCATGTCGATGCAGTTTGTCCACAGAAAAAGGCTGGTGATACCTGCCCTACTGCTATCCATGATTTTGAGGGTGACCAGACTTATAGCGAGAAGCCAGGCCACACGTTCACACTAACAGCTGACTTTGAAGCTGTGGATGCCTCCAGTTATGATGCTCTTGTTATCCCTGGAGGTAGAGCACCAGAATACTTGTCCCTAAAT…
>F01_transcript_10739
ATGGGCCAGGCGCTGAGTTGCAGCGGAAGTCAAGAACACGGGCTGTTCAGTGCTGTGCAATTTGGCGATTTGGAGAAGGTTAAAGGTTTGTTAGAGAGAGACCCGAGCTTGTTGGATCAAACCAGTGTTTATGATCGTCACTCCGCGCTTCATATCGCCGCCGCGAACGGCCAGATCGAGATTCTAGACATGCTGCTGGATCGATCTGTGAATCCGGATGTGTTGAATCGGCACAAGCAGACTCCGCTTATGTTGGCTGCTATGCATGGGAAGATCTCCTGTGTGAAAAAGCTTCTCGAAGCCGGAGCAAATATATTGATGTTTGATTCCCTCAATGGAAGAACCTGCTTGCACTATGCTGCTTACTACGGCCATGCCGATTGCCTCCAAGCCATTCTC…
>F01_transcript_1074
ATGGCGAAAAGGGGCGTGAAGAAAACTAGAACACCTACCAAGAACAAGCGGGTCATGCCTCGTGCTCCTGAAAATGCTCCACTGGAGTCAAATCAAGTAGAGAATACTGATGATAAAGTTTCAGCGCCAAAAGAAAGAAAACCCTGCCCTCATCTTGAGAAGGGTTTTGACTTGGATAAATTTTCGGATAAACTTGGGTCGTCAGATTCTATTAGGTGTGAAGATTGCAGAGAAGGTGTAAGTGATAGAAGAGGGAAGAAAGGTAAAGGTAAACAAGGGAAGAAGAAGGGAAGCGATACAAAATCTGATTCAAAAGCGATTTGGGTTTGTTTAAATTGCGGGCATTATGCATGTGGTGGGGTTGGTCTTCCAACAACTCCTCAGAGCCATGTGGTTCGA…
>F01_transcript_10744
ATGGGATTCGGGACAAACGACGACGATGACGTCGTCTTAGTTGACGATGATGGTGGCGGTGGCGGTGGTGGTCGTAGTGATTGTACCAGTGGTGGTAAAAGCTTCGGTTTCGTTTCTTGCTCGATTTGTCTTGAGACCGTCACCGATAATGGGGATCGTTCCTGGGCTAAACTTCAATGCGGTCACCAGTTTCATCTAGATTGCATCGGTTCGGCATTCAATGTAAAGGGTGCAATGCAGTGCCCTAACTGTCGAAAAGTTGAGAAAGGTCAATGGCTTTATGCAAATGGTTCTCGTTCACTCCCAGACTTTGGCATGGGCGAGTTTGCACATGACGAGGATCTTTATGATCTAAGCTACTCTGAAATGTCCTTTGGAGTTCATTGGTGCCCATTCGGT…
>F01_transcript_10747
ATGGGAGATTATAGCAATGGTGGCTCAGATTCATTTATCAACCTGCCTACCATAAAGTATACCAAGCTGTTCATCAATGGCGAATTTGTCGACTCTGTTTCAGGAAGAACATTTGAGACGATAGATCCAAGAACAGAGGAAGTGATAACAAGGGTTGCTGAAGGAGATAAGGAGGATGTTGATCTTGCTGTCAAGGCTGCTCGCCATGCCTACGATCATGGTCCTTGGCCACGCATGTCTGGCTTCCAAAGGGGAAGGATAATGATGAAATTCGCGGAGTTAATTGATGAAAATGTAGAAGAATTAGCTGCTCTGGATTCTATTGATGCTGGGAAGTTGTTCAGTTTGTGCAAGGCTGTAGACATCCCAGTGGCTGCAAACCTGCTCCGTTACTACGCG…
>F01_transcript_10748
ATGCATTCGAGCCACTTGCTTCTCGAGGAGCCTATTAGGATGGCTTCAATCCTGGAGCCATCGAAGGCGAATTTTTTCCCTGCAATGACGAAGATTGTTGGGACACTAGGCCCGAAATCTCGATCTGTTGAAGTTATATCTGGTTGTCTCAAAGCGGGAATGTCCGTTGCACGGTTCGATTTCTCATGGGGTGATGCCGAGTACCACCAAGAGACTTTGGAGAATTTGAAGGCAGCTGTCAAGAGCACTAAGAAGCTTTGCGCTGTTATGCTGGACACAGTGGGTCCTGAATTGCAGGTTGTTAATAAAAGTGAAAAATCAATTTCACTTAAAGCAGATGATACCGTTATTCTTACACCTGATCAAGGACAGGAAGCCTCATCAGAAGTATTACCCATC…
>F01_transcript_10750
ATGGCATTTGAATGCCAACAGAGAACTGAAGTGTCTAAGGATTTGGCCAATTGTGTAGAAATTTCATTAGGAAAGCAAATTGAATCAGTTTACTTCAATTCCAAAACCGATCCTCAAAATTCCGAATCAAATTGTTGCAATTGTTTTACTAACCACAAATGCGGAAATAGAAAGCCTGCATTAGGGTGTACTCATAAGAAGGGAGTTTGCTGTTATAGTGCAAAGCAGGCGCCTAGTAATGAGGTTAGATCAAACAGTAGTCGGTCAATATCAGATCTTCCAGCGGCTCTGATATCGGAGATCCTTAATTGCCTTGATCCTAAGGAGTTGGGTGTAGTTTCATGTGTATCAAAGAATCTCCAGAGTCTATCATCAGAGCATCACGTCTGGAAGGAATTC…
>F01_transcript_10752
ATGGCGATGTTGTTGGAAGACATAGTGCAGTCCGTCGAGTTATGGCTGAAACTACTGCGGAAGAACCAACAGCAATCCTACGTTGACCCCAATCTCGACCCGGTTCTGCTGGTTCCGGGTATTGCAGGTTCGATTCTGAAGGCGGTGGATGGCCAAAATGGGAAGGAGGAGCGGGTTTGGGTGAGGATCTTCGAGGCCGATTACAAGTGTAGGACCAAGCTGTGGTCTAAGTTCGATCCTTCTACTGGTCAAACCATGTCTTTAGATCCTAAGACAGATGTAGTTGTTCCTGAAGATAGACATGGATTGTATGCAATCGATGTATTGGATCCTGACTTGATCATTGGACGTGAATGTGTTTATTATTTCCATGATATGATTGTTGAAATGATCAACTGG…
>F01_transcript_10755
ATGCAGGCTTGTAGTGGAGCTGGAGTGATGGGTTCTATGAAACAACCTGTTTCTGCCAATGGCTACCTATGTCCTTCAATGGGGTCTGGTTTGAGTGGATTGCCAAATCAAGTTAAATTCAATTTGGTGAAACTTTGTAAAGCTTCCAACCTTGAAGGTAGTTTGGTTACTGGGCAGCCAGCATTTTCAGTCTCTGTTCCCATACCTGAAATGGGAGGTAATGGAAGCAGCTTTGTGGACTATGACCTGAGTGAAGCCGACCGTGAGGTGAGTGAAATTATTGCCAAGGAAAAGGAGAGGCAGTTCAAGAGCCTTGAACTTATAGCATCGGAGAATTTCACTTCACGAGCAGTGATGGAGGCGGTTGGTTCATGCCTCACTAATAAGTATTCTGAGGGA…
>F01_transcript_10756
ATGTCTTGCTTATATTTTTCAATTGTTGTTGTTGATATCGTTACAGAAGAGGAAAGAGCCGAGGAAGAGGACGGAGCACCATGTGATTACACAAACGGGAAATGGGTACATGACAAGATGGGTCCTTTATACAATGGCACAACTTGTGGTACAATCAAAGAAGGTCAAAATTGCATCACTCATGGAAGGCCAGATATGGGTTACCTCTATTGGAGATGGAAGCCAAAACAATGCAATCTCCCAAGGTTTGATCCTCCCACATTTCTCCAGTTGCTTAGTAACAAGCACTTAGCATTTGTTGGCGATTCCATGGCTAGAAATCAACTGGAATCCCTTCTCTGCATGTTGTCTACTTTTTCACATCCTGATCTTGTTTATAGAGAAGGTGAAGAAAATAAG…
>F01_transcript_1076
ATGGCGGAACGAAACACCGGCGCTCCGAAAGCGATATGGTTGAAACAAGCTGAAGAAGCCAAACTCAAGAGCGAAGCCGAGAAAGCTGCAGCTGCTAAGGCAGCGTTCGAGGCAACGTTCAAGGACGTCAACAACAAATCTGGCGAGAAGCAACCGGTTTCTGATAGCGATTCAGAAGCTGATTCGGAGGAGGATCTAGCCAACAAGCCTATTGGCCCGGTCGACCCAGCCAAATGCACCGCTGCTGGGGCCGGGGTTGCTGGTGGCACCGCTGGCGCTGCCTCTACCTTTATGATTGTGACCAAAGATTCTGATGGCCGCAAGGTGCCACATGGAGGTGCTCAGATAAAAGTGAAGGTGGCTCCAGGTGTTGGCGTGGGAGGTTCAGAGCAGGAGGGT…
>F01_transcript_10763
ATGGCGAACAAGCTACTGCATGTGAACTTTGTCTTGGTAATGGTGTTTGGTGGTGTTGTTGTTAATGGCGCCAATGGGAAAGATTACGTGTCGGCAGTGGGAGACCCTGGAATGAAGAGAGATGGGTTGAGAGTTGGATTTGAAGCTTGGAATTTCTGCAATGAAGTTGGTGAAGAAGCCCCTGGAATGGGTAGTCCCAGAGCTGCTGACTGTTTTGATCTTTCAAGTAAGCACAGAAAAAGTAAAAGAAATTCGGGAGCTCTTGACAATTCTTCAATTGTACACAAGGTGTCAGAAGCTGATAACAAGCTTGGAGTAGGAAAAGCATTTTCAGGGTTAACCCCTGGTTCTCTAAAGAACCCAGACCTTTATGCAGCAGAAAAGGAAGTCTACCTGGGT…
>F01_transcript_10764
ATGGCTGAGAGTTATAATAAAGAGGCACTACTGAAGAAGGAGACGAACAGGTTACATGAGAATTGCCCTGGCTGTAAGATTGAACTGTTCAAAGAAGCCAATACTGGTATTCCACTCAAACATTTATTCTTTGTTTGGATTGTCGTTCTATGTGCAGCTTTGCCTATTTCCTCCCTATTCCCTTTTCTATATTTCATGATAAGGGATTTCCATATTGCAAAAAGGGAGGAAGATATTGGCTACTATGTGGGCTTAGTGGGATCTGCATTTATGCTTGGTAGAGCATTGACTTCTGTCCTATGGGGAATATTAGCTGATCAATATGGTCGAAAGCCTGTCATTATGTTCGGCACAATGGCTGTGGTTATTTTTAACACACTTTTTGGCCTTAGTACAAAT…
>F01_transcript_10767
ATGGACTCTGATCAGGGAAAGCTATTCATTGGTGGGATTTCATGGGAGACGAACGAGGACAGACTTAAGGAGTACTTTGGTCAATATGGCGACGTTGTGCAGACTGTTATCATGAGGGATAAAACCACCGGTAGACCTAGAGGTTTTGGGTTTGTAGTCTTTTCAGATCCTTCGATTCTCGATCGTGTTCTTCAGGATAAGCATACTATTGACGGCAGAACGGTAGAGGCGAAGAGGGCAATGACAAGAGAGGAGCAACAAAATTCTGCCAGATCTGGAAGTTTTAACTCAGGTAGAAACTCAGGGAATGGCGGAAATGTTAGAACCAAGAAGATATTTGTTGGTGGGTTGCCCGCCACATTGACTGAAGATGGATTCCGTCAGTACTTTGAAGCTTAC…
>F01_transcript_10768
ATGGGCTCTAATGAGTTTCATCAGTACTCTTCTCCTTCATCAATGGCGAAATTCAATTCCCGTGCAAGACCCCTGTTTTCTCTCCCCGACGTCTTCCTCTTCCTCGCCGGCGCTTTCGTGGCTCTCCTCCTGGTATGGTCGTTCTCATCTTTCTCTAACTTCACAACTAGGTTTGAGTCGCCGGTGCCCGATTCCGGCAGCAATCAGAAAAGGGTGATAACCCCCGAGGGTTGCGGTGAACAGAGTGTGAATTTACGATATGATCCACCGGACGGGACGTTCTACGACGACCCGGAGCTGAGTTATACGATAGATAAGAAGATGAAGAACTGGGACGAGAAGAGGGAAAAATGGCTTAAGCTTCATCCGTCGTTCGCCGTTGGATCAAAGGAGAGAATC…
>F01_transcript_10769
ATGGAGGATTATAACAACCGAATGAACGAGAATTCAACTCCAAGAGGAAGTTTCTTATATGCTACCCAAGTTCTTGGACAGAATTCTTCAGCGGCTTATGGGAGAGGAAACGGTACCAGTGGCTCTAACGTGAGCAGTCAGCAAACCCAGATGCCTTTCAGCGGCGGTTTTCATCTTCAATCTGGTAATTGTTTTCCGTCTGATGGACATCCGATCGTCAAAACGGAAGCCAGCACATCTCAACTTGGTCAAAAATTTCATTACCCTCTTATGAGAGGGCATGATAATCAGTCATCACAAGAAGGAATAGAAAGCTCCACCGAAAACGAAGCTATTAAGGCGAAGATTATTGCTCATCCTCAGTATTCTAATCTTCTCGAAGCTTACATGAATTGTCAG…
>F01_transcript_10772
ATGAGAAATTACTTGAGTCGTGCACTACTGCATTGGAAAAAATATGGTGTTGGTTCATGTGGTCCACGTGGCTTCTATGGAACGATTGATGTCCATCTTGATTGTGAAGCCAGAATTTCTAAGTTTTTGGGGACTCCTGATTCAATTCTCTATTCTTATGGACTTTCTACCATGTTCAGTGCAATTCCCTGTTTTTGTAAGAAAGGGGACATCATTGTTGTGGATGAGGGAGTCCACTGGGGAATACAAAATGGTCTTTATCTCTCTAGAAGTACCATTGTGTATTTTAAGCACAATGATATGGAGTCCTTGCAAAACACTTTGGAGAAATTTACTGTACAAAATAAGAGAGCTAAGAAACTGCGGCGTTATATTGTTGTTGAGGCTGTGTACCAGAAT…
>F01_transcript_10773
ATGAGTCACAGAGACGAGAGTGAAGATGGTAGAGATTTGCGTAAACCGTTTTTGCATTCCGGAAGTTGGTACCGTATGGGATCAAGGCAATCAAGTATTATGGGCTCATCTCAAATCATTCGTGATAACTCAGTCTCTGTTCTCGCTTGTGTTCTTATTATCGCTCTGGGTCCTATACAATTCGGTTTCACTTGCGGTTATTCATCACCAACGCAAACTGCAATCACCAAGGATCTTAAATTGACTGTTTCTGAGTATTCTTGGTTTGGCTCTTTATCCAATGTGGGAGCCATGGTTGGGGCAATAACAAGCGGTCAAATTGCAGAGTATATTGGGAGAAAAGGGGCCTTAATGATTGCTTCAATTCCCAATATCATTGGCTGGCTTGCCATATCTTTT…
>F01_transcript_10775
ATGGGCATGGTAAGTTTGAAAACTCTCGGAGCTTTGGGAATATCTTGTATGCTTTTGGCAACTGCTGGGGGTATTGCATGGCATGCTTTAGACCTTTTGCTTGGAGTGATATCATCAGCTGAAGTAGTTAACCATTCGCATGGTCATCACCACGGTGGACATCATCATGGAATTGATCTGGAACACCCAATTCTAGCTTTGACTGTGACTATTGCATCTATATCTGTCAAAGAAGGGCTTTATTGGATAACAAAACGAGCAGGGGAAAGGCAAGGCAGTGGACTGATGAAAGCAAATGCATGGCATCATCGTGCTGATGCTATTTCATCTGTAGTTGCTCTTGTTGGGGTTGGTGGCTCTATTCTTGGAGGTAAAGTTTCTGGATCCCCTTGCTGGACT…
>F01_transcript_10777
ATGATGCATAAATCAAGTATTCTACTTATAATATTATTATCTCAGACACTTTGCATTTTAGGCTTTTTAGCCAACTCAAATCTTGTAAATGAACCCATTGAGTTTGCCGTAGACAGAGCGACCAAAGCATCTTACATTGAACTCATCCATGGGTTGAGAAATCGACTCCATACCACTGTCCACATTCCTTCTGGAATACTAGTTCTAGATGATCCATCTACTTTGGCAGCTAACAACCGCTATTTCCAAGTGAAACTCACCGCCGACGGTGAATCTCTTACAGTAGGAATCGACAAATCCAACATCTATGTCGTCGCCTACAAGGTGGGTGACTCCTCCTTTTTCTTTAAAGACTATGCGCATGCCAGAACATACCTCTTCCAAGGCACTAGACAAGAG…
>F01_transcript_10779
ATGCACCGTATACGGTGGCTCTTGGCGGCAGTCCACCTCCTTCTCATAACAACCACGACCGCCATCCCCCCACTTCCGCCCGTCCGATGCAACGGCATGGGGTGTACTCTTTACAACTCCTACGGAGCATGGGGGGACAGAAAGGACTGCCGCGTGCCAAACGTCACGTACCCCACAACCGAGGAGGAGCTCCGCTCCGCCGTCGCCTACGCCACGAAAAACAACCTCAAAGTCAAAGTAGTCAGCAAATTCTCTCACACCATCCCGAAACTCGCCTGCCCTAACGCCGTCAATTCGTTGCTCATAAGCACGGCGAAGTACGATTCCTCCATCGAGATCGACGCGGAGAGATTGATGGTGACGGCTGACGCCGGAGTTCCGTTAAGGGAGTTGATCGAT…
>F01_transcript_1078
ATGGCTACTGCATTGCAGGAAACAAAAAAACTACTTGTTTACGAGTACCTGAAAAACAAGAGTCTTGATCAAGCTTTGTTTGAGAAAAGCAGCTTGAAACTAGATTGGCCAATACGTTATGAGATATGCTTGGGAGTTGCAAGAGGTCTAGCTTATCTTCACGAGGAGTCAAGGCTTCGAATCATACACAGGGATGTAAAGGCAAGTAATATTCTGCTTGATGCCTGA
>F01_transcript_10781
ATGGCCGTCTCTACCGTCGCCGACACCGAAGCTCCGCTTCTTGGCGACGCCGACACCGAAGCTCCGCTTCTTGGCGACGCCGACACCGAAGCTCCTCTTCTTGGCGACGCCGTCAATGGCTGCGTTGACTATAGAGATCGGACTGTTTACCGATCCAGCTCCGGCGGCTGGAGATCCGCATCATTCATCATTGGTGTGGAAATGGCTGAGAGGTTTGCCTATTATGGAATAGGCTCAAACCTGATAAGCTATTTGACCGGACCACTCGGTCAGTCAACGGTGACGGCGGCGGAGAATGTGAATTTGTGGTTAGGTACGGCGATGTTGCTACCTCTTCTAGGAGCGTTTGTTGCCGATTCTTTCCTCGGACGGTACCGCACCATCGTCGTTGCTTCTACT…
>F01_transcript_10786
ATGGCCTCGCCCACGTCTGCAATTGGTTTTGAAGGTTATGAGAAGAGGCTTGAGGTTTCGTTTTTCGAGCCTGGAATCTTTGCTGATCCTGGAGGTATGGGCCTCCGTGCTTTGACCAAAGATCAATTGGATGAGATTCTGAAACCAGCTGAATGCACTATTGTAGCTTCTTTGTCGAATGAGGATCTTGACTCGTATGTCCTCTCAGAATCAAGCCTCTTTGTTTTCCCATACAAGATTGTCATCAAGACTTGTGGGACCACCAAGCTGCTTCTTTCGATCCCTGCCATCTTGAAGCTCGCTGATACTCTCTCCCTCACTGTCCGATCAGTGAGGTACTCTCGTGGCAGCTTCATATTTCCTGGGGCTCAGCCATTTCCACACCGTAGCTTCTCTGAG…
>F01_transcript_10788
ATGATGCAACAACCGTCGGTACAATCACAGGCGGCGGCGCAGCAGCAACCACCGTCCGACCAAAGCAATCAGTATCAGCAACAGCAGCAGTGGATGAATTATCAACAGGCGCAGCAGCAACAGGCCCCAATGCCGCCGCCAGCCGGATGGACACCTCAACCGGTGCCTCCTCCGACTCAGCAAGCGCTGTCGTACCCCATCGCACCGGATACAACCTCCGATGGCATCAGGTCTTTGTGGATCGGAGACTTGCAGCAGTGGATGGACGAGAACTATCTCATCGGCATCTTCGCACATACTGGAGAGGTGCTGTCGGCTAAGGTTATTCGGAACAAGCAAACAAACTTCCCAGAGGGCTATGGTTTTATTGAGTTTGCGAGTCATGCTGCTGCAGAGAGG…
>F01_transcript_1079
ATGTTGCTTTCTCCGTGCTACCACAGCCCAATTCTCCCTCCAAAAACCTTAGCAAACACCTCTCCATCGTTCTTCACCACCCACAAAACCCTTACCCTCCAAAACCCTGAAAAACCCTCGAAATCACTCATCAAATGCTCCTCCACAGGCAACCGGACCCGAAGCCGTGCCGAAAACGTCCCCAAGTCCGCCATTCAACGCATAGCTGAAAAGCTTCGTAGTCTGGGCATCGTTGAGGAAAAAGCTAGGGAAAAAGTTCCGAACCCAGAAGAGAAATCCGCCGGAGAAATCTTTATTCCGCTTCCGGATAAAATCGCGAAATATCGGGTGGGCCATACTATCGATACCAGCTGGAGCACTCCGGAGAACCCGGTCCCGGAGCCGGGTTCGGGTACGGCG…
>F01_transcript_10790
ATGTCTTCTACAAGGGAAGCTGTTCATGATCCTTTCAAAGCCTGGAAATTTCTGGTGTTCCCAGCAATTGTGAAACCAGGTGATGTTTTTTCTTTGATTATGAAGACAGCTTTTGCCATTCTCACTGTCCTCTCCATCTCTATCTTCTTCTACTACGCTTTTTCCAACCAGGTACAATTCCAATCTTGCCCTCAGTGCGACGGATTAGCTTCCGATCACCGAAAATTAACCATCGGTCCTGAAAATAACATCTCGAGCAAGAATACCCATGAAAAGACGAATATATCCCATATTTTATTCGGCCTCGGCGGGTCGGCTTCCACTTGGAACGAACGCCGGCTTTACTCCGAGCTATGGTGGAAGCCTAACGTTACCCGCGGGTTCGTTTGGCTCGACGAG…
>F01_transcript_10791
ATGGGAAGAAAGTGCTCACATTGCGGGAAAATAGGCCATAATTCGAGAACATGCACTATTTACAAATCTGCTTCTGCTTCTAATTCTGGATTTAGGCTTTTTGGAGTTCAGCTAGAATTATCATCTTCATCTTCTTCTTCTTTTTGTTGTAATTCTTCATCTTCATCTTCGGTTTCCATGATGATGAAGAAGAGCTTTAGTATGGACAGTTTTTCATCCCCGCCGCCACCCCCGCCGCCATCGTCGTCTTCTCCATCTTCCTCCTCGCTGGCTTCCATAGATGAAGATAATAAAAATACTACTACTGCCGCCACCGGCTACCTGTCTGCTGATGCTCTTATGGCTCCAACACAAGCAGAAAGGAAAAAAGGGGTGCCGTGGACGGAGGAGGAGCACAGA…
>F01_transcript_10792
ATGGAGGATGATAACGGCCTTGAGCTGAGCTTGGGTTTATCTTGTGGTGGATCATCTGCCAAATCCAAAGGTAAAGATGGAAGCACATCTGATATTAAAACAGAAGAAGGTGATAGAGGAAACAAGCTAGTTGATGATTTTAAAAATTTCCTCAATGGTGGCACCCAGAAGCAGGATTCAGGTACTGGGTCCCAGAGGAGCGATTCAGTGAAACCTCAGGAGAACTTCTTTAGTGATCTCTCAAGGGCCACTGCTGATGCAGATGCTTCCATTAACTTGAATGGTAGAGGACTTTGGGTCGGCAATACCAACAGGTCTGCTGAAAATGAGGAGGATCAAATAGAAACAGGTAATAAACGTAAAATGATGTTTGATGAGATCAGCAATAAGAAAAAGCAT…
>F01_transcript_10794
ATGATGAAGATGAGGACTTCTAGAACGACAGGGCTGTCACCGTTGTCGAATGGAAGCTCAGCTGACCACCACCACCATCACCACCCTCCTGGTCCTGCGGCAAATGAGTGGGAGCTTAGACCCGGTGGAATGCTTGTCCAGAAACGTACGGATTCTGATCGGGCCTCCGCACCTCCTCCACCGACAATTCGGGTCCGGGTCAAATACGGGTCTATTTACCACGAAATCAGAATCTCATCTCAAGCTACTTTTGGGGAGTTGAAGAAGATGCTTACAGGGCCAACCGGATTACACCATGAAGATCAAAAGCTGCTGTACAAAGAAAAAGAGAGGGATTCGAAAACGTTTCTGGACATGGTTGGGGTAAAGGACAAATCGAAAATTGTTCTTGTTGAAGAT…
>F01_transcript_10795
ATGTCGATGCTCGATTCCTTCTTCAGCAAGGGCTTCAAAGGAGCTAAGTGCAAAACGCTTCTGAAGTTGACAATTCCACGAATAAAGTTATTAAGGAACAGGAGAGAGATTCAGATTAAGCAGATGCGCCGTGACATTGCCAAGCTTCTTGAGACTGGTCAAGAAGCTACAGCCCGCATCAGGGTGGAGCATATAGTTAGGGAAGAGAATATGATGGCTGCTCAAGAGATTCTTGAGCTGTTTTGTGAACTTATTGCTGTACGCCTACCAATCATCGAAACGCAGAGGGAATGCCCTATAGACTTGAAAGAAGCTATATCTAGTGTGTGTTTTGCTGCACCAAGATGTGCAGATTTACCAGAGCTGCTGCAGGTTCAGATGCTATTTGCGGCCAAATAT…
>F01_transcript_10796
ATGGCGTTGCTTGTTGAGAAAACCGCTGCCGGCCGCGAGTACAAGGTCAAGGACATGTCTCAGGCCGACTTCGGTCGCCTCGAGATCGATCTCGCTGAGGTCGAAATGCCCGGTCTCATATCCTGCCGTACCGAGTTCGGCCCATCTCAGCCCTTCAAGGGTGCTAGGATCACCGGCTCTCTCCACATGACTATTCAGACCGCCGTCCTCATTGAAACCCTCACCGCCCTCGGTGCTGAGGTCCGTTGGTGCTCCTGCAACATCTTCTCCACTCAGGATCACGCCGCCGCCGCCATCGCCCGTGACTCCGCCGCTGTCTTTGCCTGGAAGGGAGAGACCTTGCAGGAGTACTGGTGGTGTACCGAACGTGCCTTGGACTGGGGTCCCGACGGTGGCCCA…
>F01_transcript_10798
ATGTTACCTCGTAATTGTAATTTCGTCGACTGGTTGCTAGTGTTCCTCGTGGTCTCTCCCATGTTGTTCGGTGTTTCAGTGTCGGTAGGCGGGTCAGCTAAGAAGAGGCTTATGAAAGAGAAAGTGCGCGGGATGTTTTACCATGCATACGAAAACTACCTGACCCATGCGTTTCCGCATGATGAGCTAAAGCCTCTTACTAAAAGCTTCACAGACTCCCTTGGGGAGCTTGGAAATCTAAAGCTTGAGCACTTATCTCAGGTATATAATGGATCTGCCCTTTCACTTATCGAATCTTTGTCCAGCCTCGTCATTTTAGGTAACAACACGGAATTCGAACGAGCAGTTCTTTGGCTTTCTGAAAATTTGACATTCGATGTTGATGTGAGGGTGAATCTT…
>F01_transcript_10799
ATGAACGGTGGAGGTATGGCGGAGCCGAGCAAAGATCCAGCTATTAAACTCTTTGGAATGAAGATTCCGGTGCCCGACGCCCGGGTTCCGGCAGAACCCGAAATCAAGGAAATTATCAAAGAGAAAGCAAGAACGCAATCTGAGGTTCCTCTTGGGGATTGTCCAGAAGTGCCGGATAAGCCTACTATCTTAAACAATGTTAAGGAAGAAGAAAGAGCTCAAAACCAAGCTCAAGGAATGCAACAAGTTAATGCAAAAGCCCGAGTATCTGAGACAAATGCAGAGCAAGAGAAAGTTTTCAAGAGGCCGGACAAGATCCTCCCTTGCCCACGCTGCAACAGTTTGGAGACAAAGTTCTGCTATTTCAATAACTACAACGTTAACCAACCAAGGCACTTC…
>F01_transcript_108
ATGGCATTGGGAGATTTGATGGCGTCTAGGTTATCTCAATCTTCGGTAGCAACCGTTGTTTCCAATCACTATGAAGACCGCGGCTCCAGCCACGAGGAAGCGGATTTGATTACGCAGAGGAGAGATTCTGATGCTGCTAGCAGTAATAATCCCAATGCTTCCGTTCAATCCACTGCCAGCACTTCCACCACCACCACCAGTATGGCATACTTGCACCAGACTATTGTTTTGTGTGACCTTCGCCACGAGGCATTTGAGGCTTCTGCCCCAACCGGTCCATCTGTTAGCGGTCTCGTCTCCAAATGGCGGCCTAAGGACCGAATGAAGACAGGATGTGTAGCTCTAGTTTTATGTTTAAACATTAGTGTTGATCCACCGGATGTTATAAAGATTTCTCCT…
>F01_transcript_10801
ATGGACAGTGTTCAGACTTTTAGTCATTGTAAAGGTTCTGTGTGCCAGCTGTTCTTATTATTTATCACGTGGTTATTTAGCTTCCAAGATGTAGCGGCACTGCAAACAATGCTCGAGACCAGTCACATTTCCTCCACATCCGAGTTTGCCAGTCCACCTAGCACGGAACTTTTTGAACCTATAGAAATATCACCAGCTGTCTTACCACATTACCCCTATCATGGTGAACCTTCGTCTCCATACCCAGTTTTCCCTAAAACGTACGAACCGACTTTAACTGGGAGATGCCCAGTAAATTTCTCTGCCATGTCAGTTATCATGGAAAAAACAGCATCTGATTGTTTCCAGCCTTTAGCCTCACTTGTAGCTAATGTAATATGTTGTCCACAACTTGGTAGT…
>F01_transcript_10804
ATGCTGAGGAATATATCAAGAGCATTGACCAGAAAGCAAGCTTTAATGGCGGATCATCACAGTTCTAAGTCATCTCCCACCCAAAATTACAGAAAACCCATCCCGTCCTTGTTTGGATCCCTAAGTTTCAAGGCTTTCACAAATTTTAAAGCTTTCCCAGAAACAGAGATTGCTTTGAGTCCAACTTCAGTTCTCGACACCAAATTGCCATTTTCTCCTTTTTATTGTAACCCCTTTTGGTATGATAACGTAAACCCCACAAACTCCACAAAAAATTTCTCGGGAAACAAACACTCGTGGGAAAATCTGGACTGCAAAGGGATTGGTCTTGCCCTGATTGACAAACCCATCGAAGAGAACTCTTGTTCCAAGCCAAACAACAACAAAATTATTCTCTTT…
>F01_transcript_10806
ATGCATTCAATCTACTCCTCACCTCACTCTCTGCAATTCTCGACGCTCCCTTCTTCATCATATACACGGCGTTCTTCCCAAAATTACCCATTAACTCAACAGCCATGGCAACTCCCTGCCAGAAATCGACCCATGATTCGAATTTCATGTGTTTCGACCCGACCCAGAAGAAAATTGGGTCGTAAGAACGATGATGGGGATTCCGAAGAGCTCGTGCGGCATTTACTGAGAATTTTTAGTAGTAGAGAGCCGCTGTTGAAGACTCTGAATAAGTACGTGAAGGTGGTGAGATCTGAACACTGTTTCCGTCTCTTTGAAGAGCTTGGCAAGACTGACAAATGGCTTCAGTGTCTTGAGGTGTTCAGATGGATGCAGAAGCAACGCTGGTACATTGCAGAT…
>F01_transcript_10809
ATGGAATTTGTGTTGATACTTTTCACGTTGTCGCTGCTTTTAAAAGCGTGTGCTCGGATGGGTTTGGTTCATGGGGGAATTCAGATTCATGGCTTTTTGAGGAAAACGAAACTGGGTTCCGATTTGTTTTTGCAGAATTGTTTGATGTCTTTGTATTTGAAATGTGGTTGCGTTGAATATGGTCGCCAAGTATTTGATGGAATGTCCATTAGAGACTCTGTTTCATATAATTCCATGATTGATGGGTATGTTAAGTGTGGGAAAATCGACTTAGCACGTGAACTTTTTGACTCTATGCCCGTAAAGGAGAAGAACTTGATATCTTGGAATTCGATGATTAATGGGTACGCCCAATTGAGAAGTGGGCTTCAGGTTGCTTGGGAGCTGTTTGAGAAAATG…
>F01_transcript_10811
ATGGGGTCACGGAAAAGGGGGAATTCTTCTTCGAGACCGATGGACGCGTCGATCTCAGGTCTTCAAGAGAAACATCGACGGGAATTAGAAAGTCTAACACTAACAACTCAACCCCTCACACTGCTAAAGTTTTTCGTTTTGGCTGTTATTCAGTATATTAAGAAATCAACATCTTATCTTTTGGGAAAAGGTGGATGGCTTATGCTCTTAAGTACAGCAGTGGCAGCTATTGGAATTTTGCTTGTGACTGTTGATGGCCCTCATGAAAAGCATGTTGAGGAAGTTTCTGAATATTTGAGATTTGGATTATGGTGGATTGCCCTTGGTGTTGCATCCTCAATTGGTCTTGGATCTGGTTTACACACTTTTGTCCTTTACCTGGGCCCTCATATTGCATTT…
>F01_transcript_1082
ATGAATTCAATGTTTGGCAAAACAACTTCTTCTTCTTCCTCTTCCTCTGCTTCGGCAGGTGGCAAATCAAGATCTAAAAATGTGGTCAGTAGTGATGAGATCACTATTGAAGATTTTAACAAAAGAATTGATAATTGGAAAATCCCAAAGGTTACTCAAAATCAAATTTATAAAAGAAACAAATTTTTAAAGATTTTCAGATCTGATTATACAATCAGAACCGAAGAAAGAACGATTGAACTTTCAAAACCTTTTGAAACGATTCACCTTTTTTCTCAAAAAACCCTCAAACAACATCAAAGTAAAGGTTACACTTTTATCCATATTGGATTAGTGCAAGTAGGCTTAAAACCCTTAACTAGGGAAGGTCTCAAAACATCCGTTCTTATCACCCTTAGA…
>F01_transcript_10820
ATGAGTGATGGTGGTTTAATAGATGTTGTTAGGGATGACCCTACAAACAATGTTCCTGATACGATATTTTCAAAATTGGGAATGCAACTTCATCGGAGGAATCAGCACCCGATTGGGATTCTGAAGAATGCAATATATGAGTATTTTGACGCCAATTACACAAACAAGTTTGACAAATTTGATGATCTTTGCCCGATTGTTTCTGTAAAACAGAATTTTGACGATGTCTTGGTTCCTGCTGATCATGTAAGTAGGAGCTATAACGACTCATACTATGTTGACTCTCAAACTGTTTTGAGGTGTCATACAAGTGCCCATCAGGCTGAGCTGCTGAGAGAACATAGTCATTTTCTAGTAACTGGAGATGTTTACCGTAGAGATTCTATTGATTCAACTCAT…
>F01_transcript_10828
ATGGCTAGTAGAAAGCTGGTTCGAGATTTGCTTCTGTCTAGACGACCCTTTTTCCAGTTAACGTCTAAGCAGGATACGAGTATGAGGCGAAGGTTGCTTTCTCCGAGTCCGAATGGGTATACCAGTTATCGTAGATTCAGTGTGTTGGATGAGCTTTCGAAGCGAGTTAAAGGGGAAGCCGAAAGAAATCCGGAATTTCGGAAGTCAGTGAAGGATCTCAAGGACAAAGCCGAGGAGCTAAAAGGTGTGAAAGAAGAATTGAAAGTTAGAACAAAGCAGAAAACTGAACAGATTTACAAGCAAGTGGATGGTGTGTGGACAGAAGCTGAATCTACAGTAAAAAAGGTTTCTACCAGCATGAAAGAGAAGATTTCTGCTGCAAAAGAGGAGGTCAAAGGG…
>F01_transcript_10834
ATGGTCTCTACTACTTTTATGAGAATTGTTTCGCCGTGTTTTAAGCCATCAGGTGGAAGTGATAATTCTGCTAACAGTGCTGAAGATTTTGGCCGAGTTGATGGATTGTTATGGTACAAAGATTTGGGGCAACATGTTGGTGGGGAGTTTTCTATGGCAGTAATTCAAGCAAATAGTCTATTAGAAGATTACAGCCAATTAGAATCAGGTCCATTGAGTTCACTTGAATCAGGTCCTCAGGGTACTTTTGTTGGGATTTATGACGGTCATGGTGGTCCAGAAGCCGCTCGATTTGTTAACGACCGCCTTTTTGAAAATATCAAGAAGTTCACCACGGAAAATGATGGAATGTCTGCCAATGTTATCACTAAAGCATTTTTGGCAACTGAAGAAGAATTT…
>F01_transcript_10835
ATGGCCATAATACCTTGTGGAAGTACATGGGTTGCTCCATTGGGTATCCGTTCTCAGTTCTTGCTAAGATCCTATGGCCCGACGAGGGTATCAACATGCCAATCTGGTGTCACAAGCAGGTTCAGCTGTCTGGCGTCCTCAGGTTCAAGTTTGTTTTCACGTGATTCTTTTTCTGTTTTATCTTTTGTGGGATCATCTCAAACTTCACGTCGCCGAAGGGGAGCACGCTTGGTTGTTAGGGCTGATTCGGACTACTATTCTGTCCTTGGGGTGTCAAAAAATGCCAGTAAATCTGAAATTAAAAGTGCCTATCGGAAGCTTGCTCGGAGTTATCATCCAGATGTGAACAAAGAACCTGATGCAGAAACGAAGTTCAAGGAAATTAGTAATGCATATGAG…
>F01_transcript_10837
ATGGCAGCGGAGAAAGTAGCGGAAGCAACGAAAAAACGGCCGACAATCACTTTACCACCGCGTCCGTCGGTGGAGTCGTTATACGGGTCCGGTTTTAGTCCGGGCCCGATGACTTTGGTTTCCAATTTCTTTGCTGATGAGTCAAATTACCAGTCTTTCACTCAGCTTCTAGCTGGAGCCATGGCTTCACCTCTGGCCAAAACGCCGTCGTTTTTGGGTAATAAAACCAACGGCTCTGATGGTTCGAATGGAAATGATGATGTCAAAAAGGATGGAGAAGAAAAGAAAAGTTTTTCAGGATTTAGAGAGAACAGACCAATGAGTTTGGCAATTGCTAAGTCGCCGTTGTTTACTATTCCTCCTGGGTTAAGCCCATCTGGGTTGCTCAGTTCACCTGGG…
>F01_transcript_10838
ATGGCTTATTGTGCTGCGTATGACCATAGTGTCAGCCATTCTGTTTTTGTAGTTATTTCAGTTTTGCTTTTCCATTTTCTTACAATTGGAGCACTTCTGGCCACATGTTGTTGGCTACTGACAAATTCATACCTTCGAGAAGAGTCACCAAATAGCCATGTCGTTGAGCAACGAGTTGAATGGCTTTATGCCTTTGATGTGCACTGCAACTCTTTCTTCCCAATGTTTGTTATCCTTTATGTGATACATTATTTTCTGTCACCGCTATTGGTGGCCCATGGTTTTATTCCTGTGTTATTGTCAAATCTGCTTTTCATGGTGGGAGCTTCTTACTATCATTATCTGAACTTCTTAGGTTATGATGTACTGCCCTTTTTGGAGCGGACCACATTTTTCCTG…
>F01_transcript_10839
ATGGGTGCGGTCTGTGATCTGCTGGGACCCAGGTTCGGTTGTGTGTTTCTTATCATGCTTTCCGCACCTGCTGTGTTTTCAATGTCGTTTGTGTCTAATGCGGGAGGGTACATAGCCGTCCGATTCATGATCGGATTCTCTCTGGCGACGTTCGTGTCGTGTCAGTACTGGATGAGTACGATGTTCAATAGCAGGATTGTTGGAGTTGCTAATGGCACCGCCGCTGGGTGGGGGAACATGGGCGGAGGTGTAACTCAGTTGCTGATGCCTGTTGTCTTCAACCTAATTAAAAGCGCAGGTGCCACTACTTTCACTGCTTGGAGAATTGCCTTCTTTATCCCCGGATGCTTCCACGTCATCATGGGCCTTCTTGTCTTAACACTCGGCCAAGACTTGCCT…
>F01_transcript_1084
ATGGATGCAATGTTAAAGACATTAGCTCCGGGGCTGTTGATTTCGTCTCTTCTGATATCTGTCTCCGTTGCCGATAATGGTTTCCCTAGATGTAATTGCGACGATGAGGGAAGCTTATGGACCATTGAGAACATCCTAGAGTGCCAGAAAGTGAGTGACTTCTTGATCGCCGTTGCCTACTTTTCGATACCGGTTGAATTGCTATATTTCGTTAGCTGCTCCAACGTTCCCTTCAAATGGGTCCTCTTTCAGTTCATCGCATTCATTGTTCTATGTGGGATGACCCATTTGCTAAACGGGTGGACCTACAGCCCGCATTCGTTTCAGTTGATGTTAGCTTTAACCGTGTTCAAGATCCTAACCGCTTTGGTCTCGTGTGCCACTGCAATAACTCTCATT…
>F01_transcript_10846
ATGGAGAGGATTATTGGAGAGAAGTACAAGTTAGGTCGGAAAATTGGAAGCGGATCGTTCGGTGAAATATACCTCGCTAGCCATATCGAGACCGGTGAAATCGTGGCAGTTAAGATTGAAAACAACAAGACTAAACATCCACAACTGCTTTATGAGGCCAAGATATATAAGATACTTCAAGGAGGAAGTGGCATTCCTGGCATCAAATGGTATGGAGTTGATGGAGATGATAATGTTCTCATCCTTGACCTTCTTGGACCAAGTCTTGAAGATCTTTTTGTCTATTGTGGGAGGAAGTTTTCACTGAAAACCGTGTTAATGTTGGCAGATCAGATGATTATGAGAATAGAATATGTACATTCTAAAGGGTTTCTGCATAGAGATGTCAAACCAGATAAC…
>F01_transcript_10847
ATGATTTCTTCAGCTAAACACATCTCATCCTTCACATCCTCCGATTTCATGCCCAGAAATCGTTTCACAGCCCCAAAGCTCAAGTTTTCTCCACTACCCATTATAAAAAATTCGACCTTTAATAATTCCCAGAAGCCTCTTCACATTTCTTCCACGCAGAATTTGACATTTTCTCCAAAGGAGAACCAGAAGGAGCCCAAAACCCAGCTTAATGCGTATGAAGCTGACAGGTCACGTCCAGTTGATATAAACATAGGGGCTATTGATGAGCAGGCGAAATATGAGGCCGCCAAGAGGATCAAAATTGGAATATATTTTGCTACTTGGTGGGCCTTGAATGTGGTTTTCAATATTTACAACAAGAAAGTGTTGAATGCTTTTCCTTACCCATGGCTCACG…
>F01_transcript_1085
ATGAAGCTGATGGATACGGAAGTGGGTCCGGACCGGGAGGATGAAGTCGGACCATATGAGGATGATGAAGAATATCAGCCTGAAACAGAATCTGTTCAATCTGCTTCTGAATCTGAGCGCTCATCCTCTCACTCCAGAAGCAATTCTAGTAACTACACACCCATATGGCCTCAGAGTTACAGGCAATCGATGGACATCTTTACAACACTAAACACACCTGGGTTAAGTTTTCTGAGTGGGAATAGTTTTTCAGGAGTGAATAGTGCATTGTCTTCCATATACAAGAGACGTCAGAGTTCTCATCTTCAAGCAGATGATTCTCTCACTAAATATCTCATTCCTGACACAGACAAAGATCACCCGCCTACCTCAATAGTTCCAGTGAAGCCTCCCCAACCA…
>F01_transcript_10850
ATGTGTGGTGATTCAAGAAATTCAAACTCCAAAGTTGACCAACAAACAGATTCTAAGCAAGCAAACTCGCAACCAGAAATCAATACTAGTTTGGCCATGAATTTACCAGGAAAGCTAAGCGTGCTTGGCAAGGAAGCTGTCCAGCAGCGGGAGACGGCTCAAAAAGTTGCACTACAAGCACTAAGAGACGCTTCAGCTACTGAGAATGTAGTTCGCTGTCTCAAGATGTTTTCGAACTTGAGCAAAAAGGCACGAGCAGATGCGCCATCAGCCTGTTTTGAGAAGTTTCTGGATTTCCATCAACATATTGTGCAGGCAGTGACTGATATGGTATCCATTCAAGCAGCTACCGAGATGGCACAGAATCAGAAACCAGAACAAAAGAATCCAAGAGCTGAA…
>F01_transcript_10851
ATGGGCTCGTTATCAGCTATGTGGGTGTATCAAGATAGAGGGCTGAGAACTATAGTTCATTCAGATGGCTTTGTTGCATCCAAATCAAATTACAATCGCTTTCAGACATCATTTATAGGTTCATTTCCAGCAGGAGTTTTTCAAACTAAAGTTAGATTACACAATCCAGTGAGAAGACGTTCTTTACTTCCTTGTATAAAGTGTGGGAAGGAGGAAGAGCCAGCTGAGTATGTGTCCGTTGAGCGTCCTCCTTACTATAGTTATATGGACTCAACATCTGGGCAGCTTGAGCCAGCCTCTGGTGCCCGTGCTAGTATTCCAGGAGAAGATTACTGGCCCGAGGGCACCAGTAGTCGAGTTAGGGCAGCCAGGGCTCCCGAGCCAACCGGCGAGTCAAAG…
>F01_transcript_10852
ATGGCGACGGTGGCAGTGAACGGAGTCAAGGTGGTGGGGCCGCCGGCGACGGATACGCAGGCGTATTTGGAGAGCAAACCGGTGAAGGAGACGAGGGTGTTGATATCGGAGCTCTGCCGTCAGTTCTACGGCCTTGGATGGGTGTCTGGTACAGGTGGAAGCATCACCATTAAAGTCCATGATGATTCCATCCCTAAACAACAGCAACTGATTCTCATGTCTCCTTCTGGTGTTCAAAAGGAGAGAATGGAACCAGAGGACATGTACGTGTTGTCTGGAAATGGAGCTATCTTGTCTTCACCGTCGCCAAAGCCGTACCCGAACAAGGCTCCCAAGTGTTCCGATTGTGCTCCTCTTTTCATGAAGGCATATCATATGCGTGATGCCGGAGCTGTTATC…
>F01_transcript_10854
ATGGCCTCGCCCACGTCTGCAATTGGTTTTGAAGGTTATGAGAAGAGGCTTGAGGTTTCGTTTTTCGAGCCTGGAATCTTTGCTGATCCTGGAGGTATGGGCCTCCGTGCTTTGACCAAAGATCAATTGGATGAGATTCTGAAACCAGCTGAATGCACTATTGTAGCTTCTTTGTCGAATGAGGATCTTGACTCGTATGTCCTCTCAGAATCAAGCCTCTTTGTTTTCCCATACAAGATTGTCATCAAGACTTGTGGGACCACCAAGCTGCTTCTTTCGATCCCTGCCATCTTGAAGCTTGCTGATACTCTCTCCCTCACTGTCCGATCAGTGAGGTACTCTCGTGGCAGCTTCATATTTCCTGGGGCTCAGCCATTTCCACACCGTAGCTTCTCTGAG…
>F01_transcript_10858
ATGGCTGGTGACGAGGAAAAGAAGCCTAAAGCCAAATCTAAGGCAAGCAGTGGTGAGGGAAAAAAGCCTAAACCTAATGCAGGCGGTGGTGGGAAGAAGAAGGAGGTGAAAAAGGAGACTGGTTTAGGACTCTCGCATAAGAAGGATGAGAATTTTGGGGAGTGGTATTCTGAGGTAGTTGTCAATGGTGAATTGATCGAGTACTTCGATATTTCTGGTTGTTATATTATAAGGCCTTGGGCAATGTCAATTTGGGAGACCATGCAGAAATTTTTTGATGCGGAAATCAAAAAGATGAAAATCCAAAATTGTTACTTTCCTCTCTTTGTATCCCCTACTGTTCTGCAAAAGGAGAAAGACCACATTGAGGGTTTTGCTCCAGAGGTTGCATGGGTAACA…
>F01_transcript_10859
ATGGCAGTTTATGTCCTATCACGGCGCCTCTTAGGTGGCGGATCAACTACTTCGCAGCTGGGGGCCCTGCGTTATGGCAGTTGTTTGAGATCGTTTTCGACGGCGTTTAGGGAGGAGAGAGACACTTTTGGCCCTATCATGGTTCCCTCGGATAAGCTATGGGGAGCACAAACTCAAAGATCATTGCAGAATTTTGATATAGGTGGTGAGCGGGAACGAATGCCCGAACCAATTGTTCGTGCCTTTGGCATTCTCAAGAAATGTGCTGCCAAGGTGAATATGGAATATGGTCTTGATCCAACTATAGGGAAAGCAATCATGCAAGCTGCAGAGGAAGTTGCTGAAGGGAAGCTGAATGATCATTTTCCACTTGTTGTGTGGCAAACTGGTAGTGGCACC…
>F01_transcript_1086
ATGCTAGAAGAGAATAGGAGAAGGGTCGAAGAAGCTCAGAGAAAAGAAGCAGAGGAGCAGCAAAGAAGGGAGGAGGAACGTTACCGTGAACTGGAACGCATCCAAAGAGAAAAAGAAGAGGCCATGAGAAGGAAGAAACAGCAAGAAGAGGAAGAACGTGCAAACCAGATGAAGTTGCTCGGTAAGAACAAATCTAGGCCAAAATTGTCATTCGCTTTTGGCTCTAAATGA
>F01_transcript_10863
ATGGCGGCTAGGAGGATCTCGTCTTTGCTTTCACGCTCATTCGCATCCGCATCCGCATCCGCTTCCGCTTCATCTACTCTGCTTCGTAGAGGAAGAGATTCTAGCCTGAGCAGAGGAACGTTTAGATATAGCACAGCTGCTACTCTTGAAGAACCCATCACTCCATCTGTCAAAGTAAACCATACCCAGCTTCTAATTAATGGTCAATTTGTTGATGCTGCCTCAGGCAAAACTTTTACGACATTAGACCCCAGGACAGGTGATGTGATTGCCCATGTTGCTGAAGGTGAGGCCGAAGATGTCAACCGAGCAGTCTCTGCCGCTCGAAAGGCGTTTGATGAAGGACCGTGGCCAAAGATGACTGCTTATGAAAGGTCAAAGATACTATTACGCTTTGCT…
>F01_transcript_10864
ATGAAGTTCACAGTTAAAGCATGGAGCAATGGAAGAGCACGGGCAGGGGTAATCCACCTGGGTAGCTGCCCCAACTCAACCAATTCAATAGAATTGGAAACACCTTCTCTCCTTCTTGCTACCCGTAAAGGTCTGCCCCATTTTATCTCACCTGACCTTCTTTCTTCTCTTCCTTCTCCTGATTGCCAGCTCCTCCAGTTTAGCCCTCTTCACTTCTTGGAAGGCCCTTCTCCAAAAACTATATCGACTATTGGGGGATTGCACCAGATGCTTGGTATGCCGGGATATGGATTTGCTGCAGTAGCAAGGGATCCTATTCAATCCCTTCCAGAATGGAATAGTACTAATAAGTTCGGAGCATCTTTTGAGACTCCTTGTGGTCGCCGTATGGTCAAACCT…
>F01_transcript_10866
ATGCTCCAAATTCGGCTTAAAAAGGCCACACTTTCAGAAGGTGGAGGAGCGGTGAAACCATTGCCTGTTGAGACCGTGACAGTTGCATGTCCAGATCATTTGGTCTTAGCCGATCTCCCTGTAGCAAAGGGCATTGGTTCAGCAACTGCTTCCTCTGTTGTGAAGATTGTAGGTCGTAGGTCACGTCGACAGCTTGGGGAGAGAGTCCACTTTTGTGTTCGCTGTGATTTCCCAATAGCAATATATGGGCGCTTGAATCCTTGTGAGCATGTCTTCTGTCTCGATTGTGCGAGAAGTGATTCAATGTGCTATCTTTGTGACGAAAGAGTTCAAAAGATTCAGACTATCAAACTGATGGAGGGTATCTTCATCTGTGCAGCCCCTCACTGTCTCAAGTCT…
>F01_transcript_10867
ATGTATAAAGCTCAAAAACCTCCACGACTATCTGATTCCAATCGGCGAATCGTGGATAGCAATACCACAACCTTACGCCTCTATCAAGTTTGGAAAGGAAGTAATAGATTTTGCTGTGGAGGTAGACTCATATTTGGTCCGGATGTGAGATCGCTTTTCCTTACAATCATCTTAATTTTGACGCCCATAATCCTGTTTTGCGCATTTGTTTCTCGAAGTCTTTTCAAAGTATTCCATCGTCACGAGGGAGAAATTATTGTGGCCATTTGCATTGTCTTCACTGTATATGTCATTTCTCTTCTTCTGCTTACATCTGGAAGAGATCCTGGCATTATCCCACGGAATAAGAATCCTCCAGAATTAGAAGATGATGGCTCAAATATTTCTTCAGACTGGTTG…
>F01_transcript_10868
ATGGATGCCTATGAAGAAAAAGATGTCATTACGACCGATGATACTAAACCCAACTACAGAGGATGGAAATCCATGCCTTTTGTCATAGGGAATGAAACATTTGAGAAGCTGGGGACAACAGGCACCTCATCAAACCTGTTGGTGTATTTGACAAGTGTCTTTCACATGAAAAGCATAACGGCTACAACTCTCATTAACATCTTCAATGGTACTACAAACATCGCTACCTTGATAGGAGCTTTCCTGTGTGATACATATTTTGGCCGATACAAGACACTCGGATTCGCCTCCATCGCCTCCTTTTTGGGGATGCTTGTGCTTACATTAACAGCGGCAATCTCCAAGTTACACCCACCCCATTGCGGAGGAACCGAAACATGTCTGGGACCGACGCCATGG…
>F01_transcript_1087
ATGCCGACGCCGGTAAGCGTGGCGAGGCAATGCTTGACGGAGGAGGCGGCGCGTGCACTTGACGACGCGGTGACCGTGGCGCGTCGGCGCAGTCACTCTCAGACGACTTCGCTCCATGCGGTGTCTGCCTTGCTGGCGTTGCCTTCCTCGGCTCTGCGCGACGCCTGCGCACGCGCCAGGAGCAGCGCGTACAGCTCGCGGCTGCAGTTTCGCGCGCTTGAGCTGTGTGTCGGTGTGTCGCTCGATCGGTTGCCGTCGTCGAAGAATTCAGATGAGCCGCCGATATCGAACTCACTGATGGCGGCAATCAAACGATCGCAGGCGAATCAGAGGAGGAATCCGGAGAGTTTTCATCTTCAGCAGATTCACTGTAACCAGCAAGCGGCGTCGCTTTTGAAG…
>F01_transcript_10873
ATGCTAAGGAATTTAGCCAAGAGAACGACTTCAATTTTGAAGTCAAATTCTGTCAAACCTGTTCAGAGAAGACATTTCTCTTCTCTGGGTGTTCTTCCCGATACTCTGGAAAGAAATTCCGAGGCTTTCGTGAAAAACTCCCAAATCATGGCGGGGTTGATCTCGGAACTCCAATCCTATATCAATAAAGTCTTGGCAGGAGGTGGAGAAGAAGCAGTGAAGAGGAACAGGAGTAGGAATAAGCTTTTGCCCAGAGAAAGAATTGACCGCCTCATTGACCCTGGTTCCTCTTTTCTTGAGCTTTCCCAGCTTGCAGGCCACGAACTATACGAAGAGCCTTTACCATCGGCCGGAATAATCACCGGAATAGGTCCTGTGCACGGACGACTCTGCATGTTT…
>F01_transcript_10878
ATGGATTCTTGCTGTATGGGCTTGAGAGCCAATACCCATGTGGGAAAATCTACCAAAAATGGAGACACTTTGTTCTGGGGAGAGAAGATTAACAGCAAAAATGGTGGGTTTTACAATCACTTGGTGAAAAAAGGATTGAATGTTGATCAGAAGAGGGGCAAAAAGGTCAAACCAGGTGTTGTTTCTGCTGTGCTTACATCAAATGCCAATGAGGTTGTGACCTTACCACTGCCAACACCGATGTTTGAGAAGCGAAAAGCTGATCCGAAAAACGTGGCTTCAATCATCTTGGGAGGAGGAGCAGGGACTCAGCTCTTTCCTCTCACGAGAAGAGCTGCAACCCCAGCTGTTCCTGTAGGAGGATGTTACAAGCTCATAGACATACCTATGAGCAACAGC…
>F01_transcript_10879
ATGGGTAATTGTCTTGGATCTTCCATTAACGAACCTAGTTCTAGCTCTATCATCTCCCGGGATCAAACTCCAGGAACATCCGGTGCTTATAATTCCAGCCACACAGTGGATTTTTCAGTAACAAGTGGAAGCACGTGTAATAGAAGTCAATTTTCACAGACTGTAAGTGAGGATGGAGGTGGTGGTATCGAGGAGGAAGGAAATCTAAATGGTCAAATTCTGGAGACACCTAATCTGAAAGAATTCAGCTTCTCTGAACTAAAGGCTGCAACTAAGAACTTCAAACCAGATACTTTGCTGGGTGAAGGTGGTTTTGGTAAGGTTTACAAGGGTTGGATTGATCATGACAAGACATTTTCTCCTTCTAAAACTGGGATTGGAACTGTTGTTGCTGTCAAG…
>F01_transcript_1088
ATGGCGACGCCAAAACCACAAAGATCACCGCAGGAAATCGAGGATATAATTCTCCGTAAAATCTTCCTCGTAAGCTTGACTGATTCGACCGCAACCGATCCACGAATCGTGTATTTGGAGCTAACCGCCGCTGAGATTCTCAGCGAAGGCAAAGACCTGAAGCTCTCTCGTGATGTGATGGAACGGGTTTTGATCGACCGGCTCTCAGGTAATTTCCCGTCGGCTGAACAGCCTTTTGAGTATTTAATCAATTCTTACCGTCGTGCTTATGAAGAAGGTAAAAAAATCGGAAACATGAAGGATAAGAATGTTCGGTCTGATATGGAGTCAGCGATAAAACAGGCAAAGAAACTATTGGTTTCGTACTGTAGAATTCATTTGGCTAATCCTGAGTGTTTC…
>F01_transcript_10880
ATGCAGGCTTGTAGTGGAGCTGGAGTGATGGGTTCTGTGAAACAACCTGTTTGTGGCTCCCTATTTCCTTCAATGGGGTCTGGTTTGAGTGGATTGCCAAATCAAGTTAGATTCAATTTGGTGAAACCTTGTAAAGCTTCTAACCTTGAAGGTAGTTTGGTTACTGGGCGGCCACCATCTTCAGTCTCTGTTCCCATACCTGAAATGGGAGCTAATGGAAGCAGCTTTGTGGACTACGACCTGAGTGAAGCCGATCATGAAGTGAGTGAAATTATTGCCAAGGAAAAGGAGAGGCAGTTCAAGAGCCTTGAACTTATAGCATCAGAAAATTTCACTTCACGAGCAGTGATGGAGGCGGTTGGTTCATGCCTCACTAATAAGTATTCCGAGGGACTTCCT…
>F01_transcript_10881
ATGAGATATCACATATGTAATTCTGGAAATAGAAATCAGTTCCATTTAGAAAAATTATTGGGGCAAACACATTTCCTGAATCATCAAACATTCAATTGGAAGTACCTGAGAAGAAGTTATAGACGTCCCATATCTTGTTCGTATAGTGGAGAGAAGGATGAAATTTTGCAGCTAACTGATGCCCGTGTGATTTATAGTGTAGCTCCTGCAATGGGTCACAACAAGGAAGCACATCCAGAATCTCATTTCAGAGTTCCTGCAATTTTGGATGCTCTTGAAGAGATGGAGCTCACTTCAAAGTTCCATGGCTCAAAGATCATTGAACTTCAGAATTTCAGGCCTGCTTCAGTGGAGGATATTGCAAGAGTTCATGCAACAAATTATGTATCAGGACTTGAG…
>F01_transcript_10882
ATGCCGGTGGCTGCTTCCGCTATCTACTTCTTGAATCTTCGCGGCGATGTCCTCATCAATCGCCTCTATCGTGACGATGTCGGGGGAAATATGGTGGATGCGTTTCGAACACATATTATGCAGACGAAAGAACTCGGTACTTGTCCTGTGCGGCAGATCGGTGGTTGTTCTTTCTTTTACATGAGAATAAGCAATGTTTACATTGTGATTGTTGTTAGCAGCAATGCTAATGTCGCTTGCGCTTTCAAATTTGTTGTGGAGGCAGTTTCGCTGTTTAAATCTTATTTTGGTGGCCAATTCGATGAAGATGCCATTCGGAATAATTTTGTTCTGATATATGAGCTGTTGGATGAAATTATGGACTTTGGTTATCCACAGAATCTCTCTCCTGAGATTCTA…
>F01_transcript_10883
ATGGATGTTCCCTCTGCGGAACTAAATAAAGAAAGTGAGTCTGATACTTGTCCTTTGTTAATGGAGCGGTCAGAGAACCTCAACAGTAACGAGCATATTATCAATATATCAAATGCTGATCCTTCTTCATCTGTTCCATCTCATGATAGAACTTCTAATGAGTTAGAAACCTCACACCACGAAGAAAGAAATTCCATTACTGCAAGAAATTCTCTTTCTCAACCGTCAACTTCTTCTAATGCATCAAACACTAGGAACTTGTCATTCCCCAGAAGAGGGGAAGCCCGACGCAGAAGGAGTCCGTTGAATTCTGGTTTATGGATTTCTGTTGAACTGGTTCTCACATTGAGCCAGATAGTGGCTTCCATTGTTGTGTTGGCAGTGTCACGCCACGAGCAT…
>F01_transcript_10885
ATGGAAGAGCAAGACCCAGATGCAGACGAGTACAACAATCAAGATTACTCTTTAGAAGAGAAGGGTGGTAAGGTGAGCTGGATTGTGAACAGGGGAATAGATGTGGGAAAGAAAATTTTGGTGACCAGTTTTCTGATATCCTCTGCACCAATAGTTCTACCACCATTAGTGGTTATCTCTGCCATTGGGTTTGCTGTGTCAGTCCCGTCAGGGCTGCTCATAGCGAGCTATGCATGCACTGATAAGCTTATGAGTAAGTTGCTCCCAGGCCCCCAACCTTCTCCTTTTTTGTTGGGATATGGAGCTGAAGAATTTGAGGATGATGAAGGTGGAGAAGGCGCAGATTCGGGGCTTGTGGAACATATTGACATGGAAAAAGAGCAACAAGAGGAATTGGAG…
>F01_transcript_10887
ATGCAGCATCCTTCACCAGTGACCCAAGAATCCAATCCCGTATTCGACTTAGGAGCACGATTGGGTCGTTTAGCCTTCGATCCTAGATTGTTTAATTCAAACCCAGATTCGTACTCCTCGTTGAAGTCGAATTCCGTTTACTTTGATTCATTTGGTCACAGAAGGCGTAAAGTTGTCGCTTCTCTGAGCTTAAGTAGTAAAGGAAGTGCTTCTTCAAGTATCAGTAGAATCTTGAGTGAGTTCAATAGAGCGATCAAGTTCCATTGTGATCGAATCCCAATCGGGTTCGCTTCGGTCCGGGTTGGGTCCAGCGAGAATAACGGGTTGAGAGATGAAAATGGTGGTGTTTTGGAGGAAGAGGGTTTGCCTACGAATGGCGTAGAGAACGAGAACCCGAAA…
>F01_transcript_10889
ATGACATCGCCGCCTTCAAAAATGCCTCTAAGACCTAGAAAAATCCGGAAACTTTCGCCCGACTGCGGCGCGGACTCTACGAGTTCCCAACAAATCGTACTCGCCAAAACCGAGTCTCCCAAAATCGTAACGACAAAATCGGTTAAATCGAGAACCACGCTGCAACAACAGCAAGCCCTAGCCGTACCAAGGATAATCGCAAGACCATTATCGAGCGATGGAGAGGTGGAGATCGCAATTCGCCATCTTCGAGGCGCCGATCCTTTACTAGCCTCCTTAATCGACATACATCCTCCGCCAACCTTCGATACATTCCACACTCCATTTTTAGCACTAACTCGAAGCATCCTTTATCAGCAGCTGGCGTTTAAAGCTGGCACTTCTATCTACACGCGCTTC…
>F01_transcript_1089
ATGTCCGATTCAAAGAAGTCAAAAACCAAAAGCAAAGAGGACATAAACCTCTTACAATCCGATATAGCATCTTTCGCTTCCTCCTTGGGCTTATCCTCGGTTTCTTCCGCTTCAGGATTCAACGACTCCGACTTCCGCAAAGTCGGCCCGCTTAAACATCGCAAAAGCGCCAAAAATAGCAACTCTAAGAACGCAGTAGACGATGAAAAATCTAATTCTGTACAAGACCCCAGGAAGAAAAACAGTCAGAAGTCGAAGGTTAAAAATCTGAAAAAAAATAATGATAAACGATACCGTGAGGAAAACTCTAGCGTGGCAGTGAAGCCAATGAACAATGAGAAAGCTCATTTCGAGGAAGAATCTAAGAAAAACGGTAGAAACTATAATTCAAAGCCGGTT…
>F01_transcript_10892
ATGGATCGAATCTCGGAGTTGCCTTGTGGTATCATTCATCAAATTATGTCTTATCTGTCTCCAATAGATTTAGTTCGCACTACTGTCTTGTCAAAGAAATGGAATGACTTACATAAAGCATTTCCTATCTTGAATTTTGATCATGACAAGTTTTTAGGGAAATCTCGGACCAGTGTGAGCAAATTTAAAAGGTTTCAACGTACAAATACATTCCTAAAATTGGTTGATGTTTCTCTTTATCATTTCTGTCAAAATAAGTTACATTTGCAGACATTTAGACTATCTATAGGACTTTCCGATTTTAAAGGTCTGCCTCCCATTCTTGATGACTGGTTAAGTTTGGCTTTTGAAAGCAAAGTCAAAGAGTTGGCTTTCAATGTCAAACCATCTAACGGTCGC…
>F01_transcript_10894
ATGTTGAGGGTCCCATTCGACTTAGTCATTGACATATTATCACGATTACCGGTCAAGACACTGCTGCGATGCAGGTGTGTATCAAAAGCATTTCGTCGTTTAGTCGACAGTCCATCTTTCGTCGATCTCCATCGCAGTCGCTCCGCCGATAGGAACTCTGATCTTAATTTGTATTTTATCGGTCGGCGTTTCGATATCATCGGCCCGGTACAGGTGGACGCAGTGGATAGGGCTACGCCTACGGTACCTCATTATCAGTCGGTTAGGCGAGGAACTTATTCTAAGTTAATTGGTGCCTGTAATGGCTTATTTGCCGTGATAAACACTCGGACTCGCATGTCTATTGTTGTCGTGAACCCATCAACTAAAAAAGTTAAACGAGTACCGAGATTGTGGAAG…
>F01_transcript_10895
ATGGAGGTGTCTGTGATTGGACATTCGCAAGCAAAGATTGTTGGAGCAGTTGAATCGGCGAGCAGAGAATTAAGGTTTTGTGTACCGAGAAGCAATAATCTCAGCTTTTCTAGACGAAACGGCAGCGTTAGTTTTGTGCGACAAAGTTCGAGGTGGAGAAAATCTCAGCTTCGACTCACTTTAAGAGCTGTTCAATCTCAGCCTGATCGATTCGATAAAGTTTCTGGTGTTACGTCTGCTGCTAAATCGAGATCGCCAAATGGTTTAAGATTATTCGTTGGCCTGCCGTTGGATACTGTTTCTGATTGCAAAACAGTGAACCATGCACGAGCAATTGCGACAGGCCTAAAAGCTCTGAAGCTACTCGGAGTAGAAGGTGTTGAGCTGCCAATCTGGTGG…
>F01_transcript_10897
ATGGCGGATCAGTACGCCTGGGGACTGATATTGGGCGCCGTGGTGAGTTTGGTGGCGGCTTATAATTTGGGACTCTTCGCTTTGTACAATTTGGTCATGAACAGGAGTTGTAAGAGGACTGATTTTCCGGAGGCCGGAAGTGCCTCAGCCATTAATGGCGAGTGTCGATCCCAAACTAACGCCGACGTTGATATCATCATCGTCGGCGCCGGCGTTGCAGGCGCCGCTCTAGCTCACACTCTGGGCAAGGAAGGTCGTCGCGTGCACGTGATAGAACGAGACCTGTCAGAGCCTGATCGTATTGTTGGTGAATTGCTGCAACCTGGGGGCTACCTGAAATTGATTGAGTTGGGAATTGAAGATTGTGTGGAGAAAATTGATGCTCAGCGAGTGTATGGT…
>F01_transcript_10899
ATGGCTGCCAGAAAGATTTCCTCTGGCTTCTTTGCTCTCAATTTACGTTCTTTGGGCCAATTTTATGGGTGGGGCGGGGGGAGAGTGATGAGTCATGATTTCAGTTCATCTGCGGCAACTGAGAAAGCGGTAACCGCACCAGTTAAAGTAGAGCATACTCAGCTTCTCATCAATGGACAATTCGTGGACGCAGCATCAGGAAGGACTTTTAGGACTTTTGATCCTAGGACTGGAGATGTCATAGCTCACGTTGCCGAAGGGGACACTGAAGATGTAAACCGTGCAGTTGTTGCTGCTCGCAAGGCATTTGACGAAGGACCTTGGCCCAAAATGACCCCTTATGAAAGATCTTGTATAATGCTGCGATTTGCTGATTTGCTTGAGAAGCATAAAGATGAA…
>F01_transcript_109
ATGGTACGCTCGGATTTGGATTTGTTAAGAAATCGCAAGAGTTTGCCTTCAACACAACAGGATGAGGATATATGTAGTCCAGCTGATTCTGTAGGATCCTTCTTTAAGGGTTTGTGCAAATATGCGCGTTACAGTAAGTTTGAAGCACGTGGAGTACTGAGAACTGGGGATTTTAACAATTCTGCGAATGTAATTTGCTCACTTAGTTTTGATCGAGATGAGGACCATTTTGCTGCTGCTGGTGTATCAAAGAAAATAAAAATTTTTGAGTTTAATTCTCTGCTTAATGACTCAGTTGATATTCATTATCCAGCGGTGGAGATGTCAAACAGATCAAAACTAAGCTGTGTATGCTGGAACAGTTATATCAAGAATTATCTTGCATCAGCTGACTATGAT…
>F01_transcript_10901
ATGTTGAAGACTGCACCATCTTTTGAAATATATAATACTAGTGATGGCGGACAGGATGGGGAAAACAATAGAAATGAGGATCTGGTTCAGAGAAAAATGGAAGAAGCATTGACAAAAACGGTTACAATTGAAGACAGCATAGATGGTGCAGGAGGAAGTTGTGAGTTTAGTTTTGGACAGAGGAATATGGGCTTGATTGAGGAAAAAGTAGGCGAAGGTGAAGAAGAAGAAGAAGAAGAAGAAGAAGAAGATGATGGAAGACGTAGTCCTCGGATGTACCTTGCTAGCGGATTGGGGATAGAAGTTCCTAGTTCTAATCAGGGTAGTGAAGTTGTCGATCACAGTCTGCCTAATTTTGAGGAAGGTGAAAATGCTGAAGAGTTCTCTGAGAGAATGATT…
>F01_transcript_10902
ATGCTGTGGATTATGAGATTATCGGGATTCTTCTCGGCGGCAATGGTGATGATAGTTCTATCTCCTTCTCTCCAATCTTTTCCACCGGCTGAAGCGATTAGATCCTCTCATCTCGATAGCTATCTGCGGTTACCCTCACAGCTGTCACCGATTGAATCGGTCAATCAGTTTTCATTCCGAAAAGCGTCGGTATTTCGCAATGCAGATGAATGCCGTTCCAATGCCTACAAAATCACCGGAGGAGCCGGCGTTTGCGATCCCTCTCTGGTCCATGTTGCAATTACTCTCGATGTCGAGTACCTCCGTGGCTCAGTCGCCGCCGTCCATTCCATTTTGCAGCACTCGAGATGTCCGGAGAGCATTTTCTTCCATTTTTTGGTCTCAGATACGAAATTGGAG…
>F01_transcript_10905
ATGCAATCTAGGGTTCTTCCATTAGAAGAAAGCAAAGATCCTACTCTTACAACCAGAGGAAATCAAACCAGGCCTTTGCCCTTGAGAGTACTTCAACTGCTTGTTCTGTTTCTGGGAGTTTGTATAGTCTTTTCAGCCATTAGTATTTATACAATTCGCCATTTCGGAGTTCAGAATGTAGTCACAAGTGTTCATTCCAGTTTCATGCCATGTGTTGAGGAACCCAGAAGTTTGGAAGATTGGATCAAGCCTCCATCAAATTTAATGCACAAAATGAACGATAAAGAGCTTTTCTGGAGGGCATCATTTGTGCCTCGAATAAAGAAGTACCCGTTCAGGAGAATTCCAAAGATTGCGTTTATGTTCTTGTCGAAGGGACCGTTGCCACTTGCGCCGTTA…
>F01_transcript_10907
ATGGGGAAGAAGAAATTTATTGACAAGAAGAAAGCCGCAACCTTCCAGTTGCTGGCCCGCGACTCCTCAGATCCCAGTTTCAACGAATCATCTAGTAACGACCGAGTCTTTGTCCGAGTTGACAACAATCCCTATGCTGTTGAAGCCCTCTTGGACGGAAATAACCCCGAAGGTTACAATAATTCTGATTCGGTTTTTGCCGATGCACCTGAAGATGAAGAAGATGTCCCTGCTTTTGGTAACTCAATGCGATTTGAAGGGGTCTTTAGTGGGTGCGTCGGAGCAGCGCCATTGCCGGAGAACATAAGGAAAGAAATTTTGGAGCTAGGTTTTCCTGATGATGGCTATAATTATTTAATTCATCTAAGAGAGATTAGGAATACTGGAGGTGGCTCTGCT…
>F01_transcript_10908
ATGGCAGAGGATGTGGCGTGCTGTGGAACAATGTTTTCGGTGTATGTGGTGGTAATAATAGGTTTAGTGAGCTTCGCCGGGTTGATGGCCGGGTTAACGCTGGGTTTGATGTCTTTAGGCCTCGTCGACCTTGAAGTTCTTATCAAGGCTGGTCGTCCTCAGGATCGTATTAACGCTGCTAAGATATTTCCGGTGGTAAAGAATCAGCATCTTCTTCTATGTACTCTTTTGATTGGAAACTCTCTAGCTATGGAGGCTCTTCCTGTATTTTTGGACAGGCTTGTGCCTCCATGGGCGGCGATCCTAATATCTGTGACTCTGATTCTCCTTTTTGGAGAGATAATGCCACAAGCAGTCTGCACTCGCTATGGCTTGACTGTTGGGGCAACAATGGCACCA…
>F01_transcript_10909
ATGAGAAATCGTCTGGGAGGGTTTTGCTTTTCGGTGGCTATTCTTTTGGTAGCATTATGCATATCATACTCACAAGCGTATGCAGAAAATGAAAAGAAAATCAAATCTGCCGTATTTCTATCTCCAATGTTTGTGCTTGGTCCAGGATCAGTCGAAAACAGGTTTTACTACAATGTTGACTTCCCTAAAGGCCACATTGCTATCAAGAGTTTCGATGCTGAAGTGATTGACGAGGCAGGAAACCCCATTCCCCTTCACGAGACCTATCTCCATCATTGGGTTGTTGCCAGATACTATTCACGTAAGGGTGCACGCATCTTGGAGCGAAACGGTGACAGGCTTCTCAGCAAGTCCGACTTCATGTTCGCAAGAAACAGTGGCGTGTGTAGGAATCTCGGG…
>F01_transcript_10910
ATGTCGACGATGTCTTTGAAGGATTTTCATGGCGGTTCCATTCCGTCTGATCTTCCGTTGCCTTCTGCTCCTGGAGTTATGAAGCCTGGGTCTGGTAGTAGTATTTCAGGTAAGGGGAACAACCTGGTGAATTCTGATGTTCGAACAAGACCAAAATCATCTGGAGCCCATGATCTTGATCAGAAAGCGTCTTTGTTGTCTCATCCTTTACCCATTGGTCGACACTTTGATGAGGATGAACGCAAGCCTTTGAATGGTGTATCACCTCCAAGACAAACAATAAATAATGAAGGTATGGTGAAACAAAGCAATGTGGCATCTGCAAGGTTATATGATAATCCAGTGTCATCTCCAAGTTTGGTTAATAGCAGCTCATCCACATCGAAAAAGGAAGGAAGC…
>F01_transcript_10911
ATGAGAGGAGAAATGGGCTTTGATCGGATTGGGAGATCGAAGTTGGTGTTTCTGGGGTTGGTGAGTTGTCTGCTGATGAGTGGGTTGAGTGAAGGTTACAAGTTTTGGGTAGGAGGAAGGGATGGTTGGACTCAGCATCCATATGAGAATTATAATCACTGGGCTCAAAGACTCAGGTTCCAAGTTAATGATTCTCTCTATTTCAAATACAAGAAAGGAGAAGATTCGGTGTTGTTGGTGAAGAAAGAGGATTACTACAGCTGCAACATAAACAACCCGATCAAGAAAATGGACGACGGAGATTCAGAGTTCAAGTTAGACAGATCTGGTCCGTTCTATTTCATCAGCGGTAACCATGATCATTGCCAAGCTGGACAGAAACTAATCGTCGTCGTTTTG…
>F01_transcript_10912
ATGGGAGCAGAGTCGACTGGATTAATAGTTGGGATCTCCATAGGGGTTGTAATTGGAGTGCTTTTGGCTATATTGACGTTGTTCTGCATTAGGTACCATAGAAAGCGATCCCAGATAGGGAATAGTAGTTCTAGAAGGGCAGCAACTATCCCCATTCGTGCAAATGGTGTTGACTCTTGTTCCGTGTTATCAGACTCAACGATTGGTCCAGAGTCACCTGTGAAAAATGATCACAGTGCGAAGTCCATGTGGTTTGAAAGCTTTAAGAGGAGCAATGTGGTATCAGTTTCAGGAATTCCGCAGTATTCTTATAAGGATTTGCAAAAAGCAACTTGTAATTTTACAACAGTGATAGGACAAGGTGCATTTGGTCCTGTTTACAAAGCTCAGATGTCAACT…
>F01_transcript_10917
ATGATAATTGTTGTCCTTCCTTGCGAAGCCACATCCAGAGCTTGCTGTACTATCTTTTCAGACTGTGCATCCAAAGCACTGGTGGCTTCATCAAGTAGAAGTATTCTTGGATCTCTAATCAAAGCCCTGGCTATAGCAATTCTTTGCTTCTGA
>F01_transcript_10918
ATGTCCTTCCGCAGTATAGTTCGTGATGTGAGGGATGGGTTAGGGAGCTTATCTAGGCGTAGCTTTGAAGTGAGGCTGCCAGGTCATCACCATAGGGGAAAATCACATGGCTCAGTCCATGAGTTGCATGATCAGCCTGTTGTAATCCAGAATAGTCGTTGGGCTGGCCTGCCACCTGAACTTTTGCGTGATGTGATAAAAAGATTGGAGGCCAGTGAAAGTACTTGGCCAGGTCGTAAACATGTTGTGGCATGTGCTGCCGTGTGTAAATCATGGAGGGAAATGTGCAAAGAGATTGTTACAAGCCCTGAATATTCTGGAAAGATCACTTTCCCGGTTTCTCTGAAGCAGCCCGGTGCTCGGGAAGGACCTATACAATGCTTCATTAAGAGGGACAAA…
>F01_transcript_1092
ATGGATTTGGTAGCTAGTTGCAAGGACAAATTGGCTTACTTTCGAATAAAGGAGCTCAAGGATGTACTCACTCAATTAGGTCTTTCAAAGCAAGGGAAGAAACAGGATCTTGTTGATCGGATTATAGCTATCCTCACTGATGATCAAGTCTCCAAGATGTGGGCTAAGAGGAGTGCTGTTAGTAAGGATCAGGTGGCAAAATTAGTGGATGACACATACAGAAAGATGCAGGTTTCAACGGCCACTGACTTAGCATCAAAGGAACTTGTTGTATCGGATAGCAGTAGCATGAAAATTAAAGGGGAAGTGGAAGATTTCTTTCAATCAGATATCAAAGTCAGATGTCCGTGTGGAAGCTCACTGGGAACTGAGTCAATGATCAAGTGTGAGGATTCCAGA…
>F01_transcript_10920
ATGGACTACGAACCATACGATAGCAGTGGGACTGATGATGACCTTCCCCCATCACATCAAAACAGAATCCATAGAGGAGGACGTGTTGCGGGAAATGGAAGACCTCCAGTGGGTTCTGTCCCATACCCAAGGATGTATGGTGACACTGATATGGAGGCTCAAATTCATCAACTAGAACAGGAAGCATACAGTTCAGTTCTGAGAGCCTTTAAAGCTCAAGCTGATGCCATAACTTGGGAGAAGGAAAGTTTGATAACTGAACTTAGGAAGGAGTTGAGATTGTCAAATGAAGAGCACCGAGAGCTTCTAGGCCGGGTCAATGCAGATGACATGATAAGAAGGATAAGGGAGTGGAGGCAGGCAGGCGGCATTCAACCAGGCATGCACAGCATAAATCAA…
>F01_transcript_10923
ATGGCGGCCACCACCACCACAGCAGCCACCGGATCTCACTTCTTCGGGACCCGCATCGCCGACCCAGTACCCGGATCCGGGAAAATCCAGGCGCGGTTCGGCTTCAGCGGCTTTGGGAAGAAGAAATCACCACCACCACCTCCCCCGAGAAAGGCTGGCACAGCGAAATTCGAAAAACCGCTGGTCTGGTTCCCCGGCGCCAAGTCGCCGGAATGGCTTGACGGGTCTATGGTTGGAGACCGTGGGTTCGACCCGTTTGGGTTCGCCAGACCGGCGGAGTACTTGCAGTATGACTTTGACTCGTTGGACCAGAACTTGGCGAAAAATCTGTCGGGTGATATCATTGGGGTGAGGCAGGAGACGACGGAGATAAATCCGACGCCGTTTCAGCCGTACACG…
>F01_transcript_10924
ATGTCGACGCAGAACCGGCGGTCGTCGTTTTCGTCGTCAACGTCGTCGTCTCTGGCGAAGAGACAGGCCACGTCGTCAGCGGAGAACGCGGGCAAGTTCACGGCGGTACCGCCGCATGCGACGAAGAAACGAGCGCCACTCGGTAACATTACGAATCAAAGGAATGCGGCTCAGAATAGTTCGAAAAACTCGCTTTCTTCTTCGGCTTTGGTACCCTGCTCCAATAAAATTGCCAAAGCAAAGAAAGCAACTCCTGTTAGTACTGGTAAAACGGGTTTCCCAGGGAGCATTATACCCGCATCAACGAGCACGAAATCTAGTTCAGCTGTTCCTTCAAAGGTTTCATCATTAACGAGGAGAGACGAAAGCGTTCCCAGTGTCGTTGCTCCTGCTCCTGCT…
>F01_transcript_10926
ATGAACATTCAGCTAACACGTTGTTGTACTGAAGTCATGGATGCTCTTACGGGCTGCTTGTGCATGAAGAATTACAGACAAAGACGTGGCTATGAGAAGCCTTCGCGCCTTGCTTCTGAGACGCCATTTACTGTTAATGAGGTAGAAGCATTGTATGATTTGTTCAAGAAGATCAGTGGCTCTATATGTGATGATGGTCTTATTAACAAGGAAGAATTCCAGCTTGCACTATTTAGGAACAGCAAGAAGAAGAATCTTTTTGCGGACAGGGTATTTGACCTGTTTGACGTCAAGCACAATGGGGTAATTGAATTCGGAGAATTTGTTCGGGCACTAAGTGTCTTCCATCCTAATACTCCCGTGGAAGACAAAATTGCCTTCGCATTTAGATTGTACGAT…
>F01_transcript_10929
ATGAAGAGAAAGAGAGGGCACAAGAAAGGAAAATCGAAAAAGTCCCATAAGATAGCTAAAACCGAGGCAACACCAAATGTCAGTAGTGCAAATAACACTGAGGATAACTATAACAATGAGGACGATTATGGAAATGATGAATACGAGTCACCAATGGAGGTTGACACACCTTCTTCAAATGGAACCGATCAGCAAATCAGTGTACTGAGTCAAAACCCTGAGGGATCTAATGATAAGAATGTGGAGAAGCCAGTTGGCCGTGTGAAAGTGAAGTTGAAGCCATCCAAGGTGTTGGATTCTTCTCATAGTGACACTGACAGGAGTAGTTCTCAAATGGGTTTGGAGAGGCAAGGTGGGGTCAGTGATAAAATCGAGGATGGTGCCATTTCATTGACCGAA…
>F01_transcript_10932
ATGGCTGAAGTTGAACAATCCTTTGTTGAACATGACGGGAATCATGAAGGAGATCAGATGCCTGAGAATCAGGTTCCTGAGGATCAATTACCTCAGGATCAAGTACCTGAGAATGAAGTACCCGAGTATCAAGTAGCAGAATATCAGATACCTGAATATCAGTTACCTGAGGATCAAGAACAGGAGGATCAAGTGCCTCAGGATCAAGTGATTGAGGGTCAAGTACCTGAGGATCAAGTACCCCAGGATCAAGTGCCTGAGAACTCACAGTCTGAACAAAAACAAGAGCAGAAGGATTCAGATGCTGGAGGAGGCGAGAAGAAGTGGCCTGGGTGGCCTGGAGAGAGTGTGTTCAGGATGTTAGTTCCTGCGCAGAAGGTTGGTAGTATAATTGGTCGC…
>F01_transcript_10933
ATGGCTGCTGCTTTTGCACCAGCCACTCCTCTCCGGTTCCGACCATACTCTACTCTCCGGCTTCTGTCGTTGTACCCAAAAAAACTAACAGAAAGCAAGCATACTTTCTCTCCGCTTTTACAACGCCTGCCAATCACACGCCGGAGATTCTTCTGCTCCGTGATTTCAGGAGCTATGCAGTCTGGCGAGAGGACTGAATTGATTGAAAAGCAGAAGAGCGAAATGGGAGGTAAAGTTGGGGAGTTCAGAAAGAAGTTGAAAATCGTGGATATAAAGAGTGGACCCGAGGAAGGTTTGAATAGGGTTGGAGAGACGCTCGTTGTCATGGGATGGGTCAGGACTCTTCGCGCCCAGAGCAGCGTCACATTTATCGAGGTTAATGATGGTTCATGCTTTTCA…
>F01_transcript_10934
ATGGTTGGCATGTCACAGGTAAAACGTATGGTAGTAAGCACTTATCAGGCGGCAAGTGGTGCTGGTGCTGCTGCTATGGAAGAGCTCAAGCTACAAACTCGTGAGGTATTGCAAGGGAAATCACCGACTTGTAATATCTTTAAACTTCAGTATGCTTTTAATTTGTTCTCACACAATGCACCCGTTCTCTCCAATGGGTACAATGAAGAGGAAATGAAAATGGTAAAAGAAACAAGGAAAATCTGGAATGACTTGGATGTTAAAGTGACTGCGACATGCATACGTGTTCCAGTCATGCGAGCACATGCCGAGAGTGTGAATCTTCAGTTTGAGAATCCCCTTGATGAGCACACTGCAAGGGAAATATTAAAGAATGCACCTGGGTTAGTAGTTATTGAT…
>F01_transcript_10935
ATGGATTTGAAGCTCTTGAAATTCAAGATCCTCCACGGGTCTATAGCGAGGCGCGTGCTTTTACGCGGTTTCATGATTACCTTGGCTTTGTCAGTCATTCCTTTACTGCAAATGTTATCTGGATATGGTCCTGTTACGCTCAATGCGGTTAGCTACAATGACTGTGATCTTGAGTCCGGTAATGCAAATCCCTATTTGATCTTTGATCGGATATTTTATCCAATATGGGGTTCTTTCGAGTCGATGCAGTGCAAGGAAACTGCAAATTTGACCAGTAATGTGGTTAGAGAGTTGATGGGTATGAAAATGTTGACTAATGATGCAAAAGCTCTCTGTGTTGACCGAGGTTCAACCTCGTCTATGCATGCTTTACGAGAACTAGGATTTAGCAATGTTTGT…
>F01_transcript_10937
ATGGGTGTCCCGGGAAAATGGATCAAGGCATTGGTTGGCTTAAAGAAATCAGCCTCATCAGTGAAGGATGAAAACAGGACAGCAGCTACCAAGTCTTGGCACCAGGGAGGGAACTCTATTGAGATTGATACTGATAACCTTCAAGATGAATCTGATACTGTTGCTACTCCACCACTTGGAGATGCTAATATAATTGCAGCAGATGCAACAGGTTCTCCTTCAGGTTCACTTCAAGTACAAAGTGCAACTCATAATCAACAAATTATAAGAGAGGAATGGGCTGCCACACGCATCCAAACGGCTTTCCGAGGATTTTTGGCTAGAAGAGCTCTACGAGCACTGAAAGGATTGGTAAGACTTCAAGCTCTTGTCAGGGGTCATGCTGTGAGAAAACAAGCT…
>F01_transcript_10939
ATGAAGCAGCTTTTGTGGGTTGGGTTTGTAATGGTGGCTGTATTTGGGAAATGGGTTAATGGGTATTTGGAGTTTAATGAAACAGAGCTGTCATACATTGAAGATTATCAGGCTCTTAATGCTCATGGTTATGGTGGTATTGGTAACTCCTCTTTTGGAGATTCAAAGGCTTATTCACCTCTCATGGTACCACTCACTCTCATTAAAAGTGCTGCTGCTAAAGGAGCTGTGTGTTTGGATGGAACATTGCCAGGATACCATTGGCATCGTGGTTATGGGTCAGGTGCACGTAGTTGGCTCATTAATTTGGAGGGAGGAGGATGGTGTAATTCCATCAGAACTTGCGTTTATCGTAAGAAAACTAGGCGTGGGTCGTCCAAGTACATGGAAAAACAGATA…
>F01_transcript_10941
ATGAGCATTGTACCAAAAGAGTCGATTGAAGCAATTGCACAGACCATCGGATTCACGAATTTCTCCTCCGATGTTGCTGTTGTTTTAGCTCCCGAAGTAGAGTATCGCGTCCGTGAAGTTATGCAGGAGGCGATCAAATGTATGCGGCACTCGAGAAGAACTGTTTTGAAAGCTGATGATGTTGGTAGTGCACTTAATCTTAGACATTTGGAGCCAATATATGGATTTGCTTCTAGCGATCCTTTGCGATTCAAGAGGGCTGCTGGGTTTAAGGATTACAACGTTGATGATAAGGATGTTGAATTCAAAGATGTGATTGAAGCACCACTACAAAAAGCACCGCTTGATACATCAGTTACTGCTCACTGGTTAGCAATTGAAGGTGTCCAACCTGCAATT…
>F01_transcript_10942
ATGTGGGGACGATATCGAGAATCTCTCTCTATGTATAAGCGAATGGCATCTAGAGATTATACAAAGGTTGCTGATCCAGAGGACAGCTCAGCTCCTCTGCAGAACAGTGTGGATGTAGTAGAAATTACAAACCCTTCATGGAGATTGTCTTTTCCCCATGTACTAGTGGCAACCCTATCTTCGTTCTTATTTGGCTATCATCTTGGAGTTGTTAATGAACCTCTTGAAAGCATCTCATTGGACCTCGGTTTCAATGGAAATACCTTAGCAGAAGGTATGGTAGTAAGTACATGTCTGGCTGGTGCCTTAGTTGGATCCCTACTTAGTGGTTGGATTGCTGATGAGATTGGTCGTCGTAAGGCATTTCAGTTGTGTGCTTTACCCATGATCATTGGTGGT…
>F01_transcript_10943
ATGGCAGCAGCTATAGATATGTACAATAGCAGCAGCACAACACAGATCTTCTCAGATCCTCTCAGCCAGGAGCTTATGAAAGCACTTGAACCTTTTATGAAAAGTGCTTCTCCTTCTCCTTCTCCTTCTGCTTCTTCTTCTGTTTCTTCTTTACCTTCTCCTTCTTCTTCTTATTTCCCATTTTACCCTCATACTCAACCTATTTCTCCTTTTTACCCAGAATTCAGCAGCTCCCCATCAAACCCCCAGTTCTTTTCTCAAGGGTTTATGGGTTTTGAGCATAATCATCACCAATTCCCAACCCCAATTGGACTTAATCACCTTACCCCTTCTCAAATCCTCCAAATCCAAACCCAAATCAATCTCCAACACCAACAACAAATCCCAAAAGCACTTTCC…
>F01_transcript_10944
ATGGAGGGAGGGACAGAGGAGAAGTTTTTGCAGAAAGCTGATAACATCAATGAGGAAGAGCTGAGCCTGAAGGACAGAGTGTGGAATGAGTCCAAGAAGATGTGGGTTGTAGCAGCTCCTGCTATTTTCACTAGATTTTCGACCTTTGGGTTAAACCTAATTAGCCAAGCATTCATTGGCCATATTGGCTCGGCCGAACTGGCTGCATTTTCGCTCGTGTTTACGGTCCTCCAGAGGTTCGCAAATGGTATCCTGTTGGGCATGGCAAATGCGTTGGAAACTCTATGTGGGCAATCATACGGAGCAAAACAATACCACATGCTCGGAGTCTATCTTCAAAGATCATGGATAGTATTGAGCATGACTGCAGTCCTTCTTCTTCCTCTCTATATCTTCACT…
>F01_transcript_10946
ATGGCTGAAACCACTCAACTTACAAGGATAGGGCTCGCTGGTCTGGCAGTTATGGGCCAGAATCTGGCGCTCAACATCGCTGAAAAAGGGTTTCCTATTTCGGTTTACAACCGAACCACTTCCAAAGTCGATGAGACTGTTGAACGAGCCAAGAGGGAAGGAGATCTTCCCCTGTTCGGTTTCCATGACCCCGAAGCCTTTGTCAAGTCGATCCAAAAGCCTCGCGTGATTATCATGCTTGTTAAAGCCGGGGCGCCTGTTGACCAGACCATAAACACCCTCTCAGCCTACATGGAGAAAGGTGATTGCATTGTTGATGGCGGTAATGAGTGGTATGAAAACACCGAGAGGAGAGAGAAAGCAATGAACGAGCTTGGATTGCTCTACCTTGGAATGGGA…
>F01_transcript_10947
ATGCATCTTCTTCGCGCTCCATGTTGGTCGCATCTCTCACTGAGAGGCTCAAAATCGCCATCACTAGCTGCGTTACTTTCACCTGCCAATTTCCTTCAGTCATCAGCTGTCAGCTACTCTCTTCGGCCACCGAAATTAGAAAGGTCTATCTTCAGCTGTGGCTCACCTAGAGCTGCTTCTGTTGAAGCTGGTGGTTCTACATTATCAACTGGAACGGCCGAGACTGATGTACTGAAAGCGTTATCTCAAATTATTGATCCAGATTTTGGGACTGATATTGTATCCTGTGGTTTTGTAAAAGATCTGCACATTGATGAAGCTTTGGGGGAGGTTTCCTTTCGGCTAGAGCTCACGACCCCAGCATGTCCAGTCAAGGACATGTTTGAACAAAGGGCACAT…
>F01_transcript_10949
ATGGCAAATTCCTGGAAGAGCGCTTCACTGTTTTATATTACGATCATCACCGTCGTTTGCTTTTCGTCTACATTGTCACTTGCATCATCTCAACCGTTCAAATTCAGACGACCACCACGCTTTCTAGGGAAATTCTCGCGCCAAACAGAACCTCCACGTGCAGCGAAACAACAGTACCAGTACGAGACTAGATATTTCCAGCAGCAACTTGATCACTTCAGCTTCGCCGAACTTCCGACGTTCTCGCATAGATACTTGATAAATACCGAGCACTGGCTGGGCCCCGATCGCCGGGGTCCGATCTTCCTCTACTGCGGAAATGAAGGCGACATCGAATGGTTCGCTGTTAATACCGGCTTTGTTTGGGAAATCGCTCCCAAGTTTCGCGCCATGGTTGTT…
>F01_transcript_10950
ATGGGCTTTGATATTGCAATGGAACGGCATAGCTGGTCACATGTTGGATTTATCTTTTTCTCAATTTTATTCATAGGAGTTGCAAGGGCAGTGAATGTCTTTTCATGTGCATATCTTGTTAACTTGGTTCGCCCTGTACATCGTCAAATTCCTTCGAAATATCAAAAAGCACTTTGGTATAGCGGACTTCGTGGTGCAATGGCTTTTGCTCTTGCATTGCAATCAGTTCATGATCTTCCTGAAGGGCATGGTCAAACTATATTTACTGCAACTACTGCAATAGTTGTTTTATCGGTGCTACTCATTGGAGGTTCCACTGGTACTATGCTGGAAGCTTTGCAAGTTGTAGGTGATGGACTCGATGGCCCTCTTAGCGAGAATTTGGAGGGTAGCAATGGT…
>F01_transcript_10953
ATGGAATTTGAAGCCACAAATGACTTCAAGGAAAATATGATGATGAAAGCTTCTGGGTTGGTAGCAGTAGAAGAGAACATGTCCAATTTGACTTCTGCTTCTGGTGAAGTAAGTGCTTCTTCAGCTGCTTCCAGATCAGTTGACGAAACTGCCACCAACATGTTCACTCATCATCAACCTCCTCCTCCCAAGAGAAAGAGAAATCTCCCCGGAAACCCAGTAGACCCGAACGCAGAAGTGATAGCTTTGTCACCCAGAGCACTGTTGGCGACAAACAGATTCATATGCGAGATCTGCAACAAAGGGTTTCAAAGAGACCAGAATCTGCAGCTTCACAGAAGAGGACATAATCTGCCATGGAAACTGAAGCAAAGGTCAAGCACAGAGGTTGTAAGAAAG…
>F01_transcript_10955
ATGTTCATTGAGAACTTTAAGGTCGAGAGCCCCAACGTTAAGTACACAGATGACGAGATTCATTCTGTGTACAACTACGAAACCACTGAGCTTGTTCATGAGAACAGAAATGGCACTTACCAGTGGGTTGTAAAGCCGAAGACTGTCCAATATGAATTCAAAACCGATGTTCATGTCCCGAAACTCGGGGTCATGCTTGTGGGGTGGGGTGGAAACAACGGTTCTACTTTGACTGGTGGCGTCATAGCTAATCGGGAGGGAATCTCGTGGGCCACAAAAGACAAGGTTCAGCAAGCCAATTATTTTGGGTCGGTCACTCAAGCATCGTCAATTCGAGTTGGATCTTACAATGGCGAAGAGATTTACGCTCCATTCAAGAGCCTTCTGCCTATGGTGAAC…
>F01_transcript_10957
ATGTCCGAAAGCGACGCCGTTTCGCAAACGTTCCGCGCTCTGGTAGAGAGCGCGGACCGGAAATTTGCAAGAGTGCGGGACCTCCCTTTGTACGGGAACCGATCGCAGAACCAGCACAATTTTCATAAGGTATTCAAGGCGTATATGCGTCTTTGGAAGTTTCAGCAAGAGAACCGGGCGAAGCTGGTGGAGGCCGGTCTGAACCGGTGGGAAATCGGCGAGATCGCGAGTCGGATCGGTCAGCTTTACTTCAACCAGTACATGAGGACAAGTGAGGCTAGGTTTATTGTTGAGGCGTATGTGTTTTACGAGGCGATTCTGAGTCGGAAGTACTTTGAGGGAGCGAAAGTAAAGGAATTAGGAGTTAGGTTTAAGGAGCTGAGGTTTTATGCACGGTTT…
>F01_transcript_1096
ATGCATCCTTCCAGAAGGCATGAAGATTATGTGAGAATATCACCATCATCTAGACCACGTAGTAGTAATCTACGTGGAAGAACTGAAATGGGTCACCACCCTTATGTGGTTCAGCACCGAGATGCACCAGATAGGTCCCGTGGAAGCCCTAGCCCAGCGCATAAAGTGGAAGGGTCTAGAAGGGTTTTAGATGGTCAGAGATTGAGTCGATCAACTGAGAGGAGGGATCATGGTTGGCAGTTGGTTGGAGCAAGGACTGAAAAAATCAGTTCAAGGTCTCCTCAATATGGCCAATTTCTTAAAAGGCCAAGCATCAATGATAATGATGAGGAAGTATTGAAGAGGGGATACGGGTATCCGGAGGATGTGGAATTTGATTATGGTGCTAAGTCCAGATTA…
>F01_transcript_10960
ATGAAGATGATTATGCGAAACTGCCGAAAGCATTGGAGGGGCTTCACGAGAAATACTCGGCTACTTGCCGATTGTTTCAAGTATCAGGAACTCCTGTTCGCAACATCCGGGTTCTTGGCTGAGAATTTGATCGGAAAGGGAGGAAGTAGTCGCGTGTACAAAGGTTGTCTCTCCGATGGCAAGGAGCTTGCCGTAAAAATATTGAAGCAATCCGAGGATGTAATAAACGAATTTGTACTCGAAATTGAGATCATTACTACATTAAATCACAAGAACATTATTTCCCTTCTGGGATTCTGCTTTGACGACAACAATCTTCTCTTGGTTTACGATTTTCTATCAAGAGGAAGCCTTGAAGAGAATCTTCATGGCAATAAAAAGAGCAAAAACGGGTTCGGC…
>F01_transcript_10961
ATGGGAGGTGGCAGTCTCATTGACCGGTTCAACAGCTGCTGCTCAGCCTCCTCCTTCTCCAATTGTTTCTCTCATTTCTTATCCTCAGCTCTTAGAGCCAAAACCCTAACTTCTGCATCCGTTCGTACGAATTATGGCGACGGACTTGTACGGCGGCTCGGTCTCTTCGAACTCATGCTCATCGGTATCGGCGCCTCCATTGGTGCCGGAATATTTGTTGTCACCGGCACCGTCGCTCGCGACGCTGGTCCAGGTGTTACAATAAGTTTCGTACTTGCTGGAGCGGCATGTGTACTGAATGCACTTTGCTATGCTGAGCTGGCATCTCGTTTCCCTGCTGTAGTAGGGGGAGCATACTTATACACATATACAGCTTTCAATGAACTTACTGCCTTTCTT…
>F01_transcript_10962
ATGGCGGAATACATCTATTTCTTGAACAAGGATGCTCTAATAATAAAGTCCCCAAAGAAATCTCCATTGTTACTAAAGATGATAGTTTTACTCTTTGCAATGATTTGTGGCATTTTTGTATGTGCAACCTGCTTAAAGCAATTAACCACAGTTACCAAACTTAAGTATCAGAATATCCAAGTCTTAGAGAGACCTGTTCTGGACTCTACCGTCAACCAATCTGCATTTCATCACAGTAACAGCACCAACCAGCTGGAAGTCCCCCGTGTTCATTATCCACAACCTCGAACGTTTAGCAGGGCAGAATGCATGGAAAACCCTGTACGATTATTTGCCATATTATCAATGCAAAGATCTGGGAGTGGATGGTTTGAGACGTTGTTGAATAGTCATATCAAT…
>F01_transcript_10968
ATGGCAACTCCAGTTGAGCCCCCAAACGGTGTGAGGTCGCAAGGAAAACACTATTATTCGATGTGGCAAACCTTATTTGAGATTGACACTAAATATGTGCCTATAAAACCTATTGGTCGGGGGGCATATGGTATTGTATGCTCTTCTCTAAACAGAGAAACTAATGAGAAAGTTGCGATAAAAAAGATAAATAATGCGTTTGAGAACCGGGTTGATGCTCTAAGAACTTTGCGGGAACTGAAGCTTCTTCGCAATCTTCGGCATGAGAATGTGATTGCTTTGAAAGATGTAATGATGCCTATCCATAGGAGAAGCTTCAAGGATGTCTATCTGGTTTATGAACTCATGGATACTGATCTCCATCAAATCATTAAGTCTTCTCAGGCACTCTCAAATGAT…
>F01_transcript_10969
ATGGTTGGAACTAATGAGGCAACGAATAATAACGCCTACACAAACGGGTTGGTCCAAAACCCGAATGGTGCATTAGAGGAAAAGCTAGATGAGCTTCGTCGTCTAATGGGAAAAGCAGACGGTGATCCATTGAGAATTGTTGGCATCGGTGCAGGTGCATGGGGCAGTGTTTTTACTGCTATGTTGCAAGACAGCTATGGGCACTTAAGAGAAAAAGTTCTTATTAGGTTATGGAGAAGACCTGGAAGATCAGTTGATAGAGCCACAGCTGAGCATTTATTTGAAGTGATCAATTCAAGGGAAGATGTGTTGAGGAGACTGATTAGGCGATGTGCATATTTGAAATATGTCGAGGCGAGATTAGGTGACAGAACATTATTAGCAGATGAGATATTAAAA…
>F01_transcript_10970
ATGGGTAAGGGACCGTTGTCGTTCGGCCATAATTTATGCGGGCGGCGCCGCCCAAAGAAAAGTGCCGAACTGCCGCTGATACCGCAACCGCCGCCGCCGATGATTTGGTCTTCGGCTTCCCCGTCGGCGCAAAACGTGGATGGTGCTGGTGCCATGGTGGTGGCGAAGGGAAAGAAGAAAGTTGGAGGAGCGCGGCTGTGGATGAGATTTGATTTGACGGGAAAATCAGAGCTCGTGGAATGCGATAAGAGTGTCATCATACAGCGAGCTGGAATTCCCGCCAGAGATTTGAGGATTCTTGGGCCTGTATTTTCTCAGTCTTCTAATATTCTCGCTAGGGAGAAAGCCATGGTTGTAAATTTGGAGTTTATAAAGGCAATAGTTACAGCCCATGAAGTA…
>F01_transcript_10971
ATGGATTTCCCTGAACAAGACGTCGACATCTTTGGAGAAGAAAACGAAAATAATCATGAACAACGAGATGGTACTCACGGTTCGGGTTCATCGTCCCCGTCATCGTCCTCGTCGGGTTCGTCATCCCGATCGTCGTCGTCGTCATCGGCGTCTTCTTCATCCAACGCTAGCGATGGCGGAGGCAGTAGCAGTGCGAGTGGAAGCGCGAGTAGCGCAGGAGAAGAAGACGAAGTAGAGAAACCTAATAATATTAGTAGCAGTAATTATAACGACGACGACGACGATGACATTACTAACAATAACAAGGGTTATTATGAAGCGTATGAAGAGGATAAAGATCTTTTTGGTTCTGATAATGAAGATTACTGTAAAACTCGTGCTGTTAGTCCTTACCCTATT…
>F01_transcript_10972
ATGGACAAAGGAACACCTTCTAGCCTCTTCGTTAATGATGGGTCATTCATGGAGAGGTTTAAACAGCTTCAACAAGACAAAGGAAAGGAGAGGGATAGAGAGAGAGGCTCAACATTAGTAGAGGACTCTAAACCCATCAAAATTGTATCAGGGACTTCAACTCCTAGTGTATCTATAAAAAAGCCTGTTGTGGACACACGGAAGACTGCCCCAACTGCTTCTGGTGGGAGACTTGCCTTCAGCTTGAAACAGAAGACCAAACTTGCAGCTCCTCCTGTTAAATTGGGTGCTGATGAGGATGAAGATGAAGCAGATGCTGAAATTCATGCAGGCGATGCACCAGTGAAACGACAGAAATTGGGTGACTCAGAGTCATCTAAACAGTCCTCGGGACAAACT…
>F01_transcript_10974
ATGGTTTCTCTTGAGGAATCTCATCCTGGTATGAACCGATTCCCCTTGAGGCGAAACCATTATGGTCTGTCTTCAGCCTCCACCACCAAAGTCCATCGCAACACGGGCCGATCGATGCGTACGCGCCGCTCAAACTTCTATCAGAATGAGAGCAGCTGTTCTTTCACTACGGTTCCCGATTACTCGGGATATATGTCCGAAAACTTGACGGATTCCGTTGTTGACATGCGGCTCGGCGAGCTCGCATCCAAAGCCAGCAACACTAAGTCGGTCAAGTCCAATTCATCAGACGATGACTACCTCAATTTCTCGCAGACCTTCAGTGATTTCTCCGTCTGTAGCAGCGATATCTCCGGAGAATTACAGCGCCTCGCGAGCTTACCTTCCCCCGATACTCTC…
>F01_transcript_10976
ATGGCGTCGGAGCAGTCCGTACGGTTATTGGCAACGTGCTTGATCGGAGGGGCGTTGGTCGTGGCCGGAGTTTCATTGCTTAATCAATATTTGGCTCCGAATGGGAAGCCTCTGGGACTGGGATTTGGAAACCTACAATGGAGGAGAAGGAAGAAGAAGCCAGTACGTGTATACATGGATGGTTGCTTTGACATGATGCACTACGGCCATTGCAACGCACTCCGCCAGGCTCGTGCCCTCGGCGACCAGTTGGTGGTCGGTCTTGTAAGCGACGCCGAAATCATTGCCAACAAGGGCCCTCCGGTGACTCCACTTCACGAGAGAATGATAATGGTTAATGCTGTGAAATGGGTGGATGACGTCATTACCGATGCACCGTACGCAATTACTGAAGATTTC…
>F01_transcript_10978
ATGTGGGTCTTGCCCCCATTGAGGATTTTATCGAAAAATTATAACTCCATTCCTATAATCCTGCAAATTCTTTATCAGGTACTCAACTGGCTGGAGACTCAACGAGCGATCAAGAGCATTGGACCAACCATCCCGTCGATGTATTTAGACAAGTCATTGGAAGATGACAAAGGCTATGGACTCAACCTATACAAACCGAACACCGAAATTTGCATGAATTGGCTAGACTCAAAGGAAGAAGACTCGGTTGTTTATGTTTCCTTCGGAAGCTTAGCTGCTTTGAGCAAGGAGCAGATGGAGGAACTAGCACAGGGGCTGAAGAAAAGCAACAACTACTTCTTGTGGGTGGTTAGGGATTCAGAAGAGAATAAGCTTCCTAACAGTTTTCAAGAGGAAATA…
>F01_transcript_10979
ATGAAACACGGCGTCGGACCAAGGCGGAGACGACTATCCGTTCAGTCTATCCTCACCGTCTGCTTAATCTGTACAGGGGTCGCTCTGCTGATGCTGATACTTACACTGAGACCAGCTGATCCTCCGGCGACTCTACACTATTTGCGCCGAAACAGGAAACCCGACGGAGTTTATTTACCGGAGATTGACACTCGTGTTATCGAAGAGATGTCAGGATCAAAACCTAAGACGGAATTGGAGCCGGAGCTGGAAGGGAAAACTAAATCGTGCTCGACGGTGGAAGAAATGGGAGAGGAGTTTAAGGGAGGAGGCTGGGAAGAAAGTCTGAGAGTTCGAAAACTAATTCGAAATCACTTCGATTTGAACGGGGCTTCAAGAATTCGGGATCTTCCTCCAGAT…
>F01_transcript_10981
ATGGCGAACAGTGGACAATTGCAAGTTTTGAACGCGCTTGATGTTGCGAAAACTCAATGGTACCATTTCACTGCCATCATAATTGCAGGGATGGGTTTCTTCACCGATGCTTATGATCTCTTTTGTATTTCGCTTGTTACAAAATTGCTCGGACGCATATACTACCATATACCTGGCTCAGACAAGCCTGGTTCATTACCTCCCAATGTATCAGCCGCGGTTAATGGGGTCGCATTCTGCGGAACATTAGCCGGTCAACTTTTCTTTGGTTGGCTTGGTGACAAATTGGGTAGAAAGAAAGTATATGGGTTGACACTTATGCTTATGGTCATATGTTCAGTTGCCTCAGGCCTTTCCTTTGGTCATACACCGAAAGGCGTAATGGCAACTCTTTGTTTC…
>F01_transcript_10983
ATGGCTTTTTCAATGTTTTCAACTCCCCAACCTCAGCAACCCCAGCCTTTCTTTCAGCCCCAACAACAACAACAACAACAGCAACAGCAGCCATCTTTTCAGAGCAGCCCACTGTTTTCGCAACCACAGCAGCAACAATATCCACAACAACAGCAAGTCCAGCAGCAGCAGCAACAACAACAACAACAGCAGCAGCAGCAGCAGCAGCAGCAGCAACAATTGTTTCTTTTTACTAACGAGAAGGCACCCGCTAGTTATAGTACCAAATGGGCAGATCTTCATCCAGATTCTCAGAAGATGCTTCTTCAGATCGAAGAGAGAATATTGGAGTACAGAGATGAGAGCCAGAGGTTAGACCAATGTAGTCGCCTTTATGATTCTTCAGTTTCCAGTGAGGCG…
>F01_transcript_10985
ATGAAAGAAGACATAAACTTTTCTTCGGTTTCTAGTTCCCAAGATGGGTACAACATGGGATTCTTGATGCTGGTTTGCACGGTTCTGTCATGGATTTTAATCCACAGATGGAACCAGAGGAACCAGAAGGGTCCGAAGACATGGCCGATTGTCGGAGCAGCAATAGAGCAGCTGGTGAACTATGATAGAATGCATGATTGGTTGGTCAAGTACCTGTCCGAGTTAAGGACCGTCGTTGTGCCGATGCCGTTCACCACGTATACTTACATCGCGGATCCTGCTAACGTCGAACATGTACTAAAGACCAACTTCGCCAATTATCCAAAGGGTGAGACTTATCATTCATACATGGAAGTTCTGCTGGGAAATGGAATTTTCAATGTAGATGGAGAGCTTTGG…
>F01_transcript_10986
ATGGCAAAGCCAGGAGACAAAAAAGAAGAAGCCATTTCAATGGCTTCGAAGCTCACACCACCTGAAGTAAACATGGAGCTCCACGTCATCAACCGAGAAAAGCTTTTGAAGTCACTCCATCAACATCTCTCTGAGACATCTCGTCCCTTGCATGGCTTCGTCTTTCTTGAGGGAGGCAAGGAGCAGACTCGCTATTGCACCGATCACCTCGAGCTCTTTAGGCAGGAGAGTTATTTCGCCTATCTGTTTGGAGTGAAAGAGCCTGGCTTCTATGGAGCTATTGACATCGCAACTGGGAAGTCCCTCCTTTTTGCACCTAGATTACCTTCTGAATATGCTGTTTGGATGGGGAAAATAAAGGAGCCATCTGACTTTCAGGAAAGGTACAAGGTTAGCATG…
>F01_transcript_10988
ATGAAGCAGCGGGAACCTCCCAAACTACCATGCAAAATTGAGTCAGAGGTAGATAGAATCAGCAACTTGCCAGGACATGTTATAGATCAAATTTTGTCACACTTGTCAATTAGAGATGCAGTAAGGACAAGTGTTTTGTCGCGGAAATGGAGGTATAAATGGGCAGCAATTCCAAGTCTTGTGTTTGACAATCAGTGTGCTTCTGCTTCTCCTCAAGATCAGACTCTCATTAAGCATAGGCTTGTTAACATTGTCGATCATGTTCTCTTACTTCACAATGGGCCAATACTCAAGTTCAAACTCTCTCACCGGGATCTTCTAGGTGTTACTGACATTGACCGGTGGATACTTCATGTATCAAGAAGCTCTATCACTGAATTCATACTTGAAATATGGAAG…
>F01_transcript_10989
ATGGAGATTGGCTGGCCTACTAATGTCCGTCACATTAGTCACGTGACCTTTGATCGATTCAATGGATTTCTCGGCCTTCCGACTGAATTCGAAGTTGAGATACCGTGTAGAGTTCCAAGTGCTAGTGTTAGTGTGTTTGGCGTCTCAGCGGAATCAATGCAATGCTCTTATGATTCAAAGGGAAATAGCGTCCCAACTATACTATTGCTAATGCAGGAGCGACTATACTCACAAGGAGGATTAAAGGCAGAAGGAATTTTCAGGATAAACCCTGAGAACACCCAAGAAGAAGATCTAAGGGACCAGTTGAACAGGGGCATTGTGCCGGATAATATTGATGTTCACTGCTTGGCTGGCCTTGTAAAAGCCTGGTTCAGAGAATTACCTTCAGGAGTGCTC…
>F01_transcript_10993
ATGTTGCATTTTGCTATCCAATTGGCAAAATCAAATGATGTGGAACATGTATATGTTCATGTGCATAGAGACAACATACCGGCACTGAATCTGTACCAGAAAATGGGTTTTGAGATGGTTGGAGTTGCAAGCTCTCAAGTGTCAGATAACACCGAGTTACTGTGTTTCAGATATAGGAATCATTTCAACACCTGTTGA
>F01_transcript_10997
ATGAGTTTTGTTTTCCGAGGAGCTAGAGGAGATATTGAAAGTGGATTTCCAGGCTTTGTTTCTCAACGGCCTGCAGTGCGTATCCATGCAGCCCGACCAGTTGGAATGAATTCATTTGCTTTTCTTATCACAGTTCTTCTGCTGTTTATGATCTTAAATTCTCACCAAATGTCGCCAAACTTTCTGCTATGGTTGGTTGTGGGTGTCTTTTTAATGGCTACAAGCTTGAGGATGTACGCAACTTGCCAACAGCTTCAAGCTCAGGCTAGAGCTCATGCCGCTGCCGCCAGTGGCTTGCTTGGTCATACTGAATTGAGGGTTCGCCTGCCACCATCAGTTGCCTTTGCAACAAGAGGGCGTCTTCAAGGGCTAAGGCTTCAGCTTGCACTTCTTGACAGA…
>F01_transcript_10998
ATGGGTGGAGCTCTTAATTTTTATGGTTCTTTCTTTTCCTCTGTTGTCGTCCTCTACCGTCTGCAGTTTGTAGATATTCAGGTACTTGAAGCAGAAAGTAGGGGAGGAAAAGCAAGCTTGATAATGGACATTCAGAACTCCAAGGTAGTACATTACCTTTCGGAAAGAGATAGAATTAGTAATCTTCCGTGGCGTGTCTTGGACAATATTCTTGGTCGTCTATCGACGATGGATGTAGTGAGAACAACCATCTTATCAAAAGCATGGAGAAATAAATGGATTAATATTTCGAAACCGGTCTTTGACGATAGCTGTAAGGTCAAATCAGGAAATCATGATGGAGTGCATCCTGTATCGAAGTTCATTTATCATGTATTGTTATCTCATTGTGGTCCAACA…
>F01_transcript_11002
ATGAAGAAGAAGACGAAGAGGGTTGGGAAGTATGAGGTTGGACGAACCATTGGTGAAGGAACCTTTGCCAAGGTTAAGTTTGCACGAAATACAAATACAGGAGAGAGTGTAGCCATGAAAATTATGGATAAAAGTACAGTTCTTAAGCACAGAATGGTTGATCAGATTAGAAGAGAAATATCTATTATGAAGATTGTCAGGCATCCCAATATAGTCAGGCTGCATGAGGTTTTGGCAAGTCGGACAAGGATATATATTATACTTGAGTTTGTCACTGGTGGAGAACTCTTCGATAAAATTGTTCACCAAGGAAGACTCCCTGAAAATGATTCTAGGCGATACTTTCAACAGCTTATAGATGCAGTTTCTCATTGCCACAGTAAGGGCGTGTACCACAGA…
>F01_transcript_11005
ATGGAGTACGAGAGAATACACAAGGTTCAGACTGGTATAATATCACCAAGTAAGCTGAGGATGAAGCTGATTGGGCCTCACCATAGCAGAAGGAAGGATGGATCAAATAGTAACTCCTCTAGAACTTCTCCTTCCAAACTTGACGATTCTGAGTTTGTTAAAAACAGCTTGTTAGCTTCCGAAGATGGAGATTTTATTCATGAAGTTCCAAGCTTAGAACGTGCTTCTGGGGAAGTATCTGGTGAGGTTGTCTTAAATCACAGCCAAGGCGGCCAACCTTCTACCCTCCCTGTTGAAACAACGCCAAGAGATAATACCAATGTGGGTCGAGTCAAAAATCATCAGCTCTCTAGAGTAGATAATCACAATGGAAATTCAAGTGCTGTTCACCCAATGAGA…
>F01_transcript_11007
ATGTCTACAATCAATCTCTATTGCTCCTCCTCCATGGATGCTCTGTCCCGTTCGCAAGCTTGCGGTGGTTTGCGTATTGCGAATCGGTTTTCAGCATATACGGGATCGATTTCGGCTAGAAAATGGTGCTTAAGTTTTAGAAATCTCGGTAGAGTTGAAGCTGCGGTGATTTCTGGAGAAGGAGACCTTATATCGTATCCAAATAATAATAGAGTCCCTGACTCAACTGGTATCGAGATACAGCCAGATACGATAGGTTTAAGAACTCTTGCAGCTGAAATAACTCCTACAACTAACAATTTCTTTGCTACTGATGATGAGTATGACCTGGATCGTCCTACGGAAGGGTTTAGCTCCATTGCCGAGGCCGTGGAAGATATTCGTCAAGGAAAATTAGTT…
>F01_transcript_11008
ATGGCGACACTGGAAGCCATAGCAGAAGCGATAAACCTAATCGACACCAAGAAGGAAAATTTGAAGAAAGCTTACGATGATCTCCAGACCCATTCCTCTCTTCTCTCTTCTTCTTTCTCCCTCTCGTGGTCCGATTTGGACTCCCACTTCTCCCAAATTCAGAATTCTCTGAATCAACGGTTCCGCCTTCTCGAATCGTCCTTGTCGACTCAGTACCATTCGACGCCGGCCCAGTTGGATTCTTTAACTCGTTCTCCGTCTGCTCCGGCTGGGGAACCGGGTTCGTCTGACCCGCATAGTTCCGGGAAAGATGATTCGGACGCGGTTCGGCCGGAGTTGAGTTTATCGACTCAGTCTCCTTCCGGCTTAGCGCAAGACCCTTCGTCTTCTAAACAGCCG…
>F01_transcript_11009
ATGGCGGCAAACAAAGCTGGTTCCGACGTTTCAGACGGTCCGGTCCTGAGCGTAATCAACAAGCGACTCCGCAACCTGCGCAAGAAGCACAACCGAATTATCCAAATGGAGGAAGCCGTTGCTCAAGGAAAAACCCTAAACAAAGAGCAAGAGGAAGTTCTCCGTTCGAAGCCCGGCGTTGTCGCTATTATTGAAGAACTGGAGAAGCTTCGCAGCCCGATCTCTAACGCTCTTGCTGAGGAACTGGCAATCCATCAGAGCCCGTCGTCGGAGCCCGCCACTCTGGCTGCCGATGAAAGCAAAGCGGTCGAGAGCAGAAACGATGAAAGTAACAACGACTCTGTTTTATCTGATCTGCTCAATTTGCTGTATTTCGGGTCGTTGTTCGACGTGAAGTCT…
>F01_transcript_1101
ATGCAAAGCACCAACATTATTTTCCTCGTTGTTACGTTTCTCTCCGCCACTATAACCACCGCTCTCCACCATAACCACCACCGTCATCTCCTCCACCAACCGTTCTTTCCCGTGACCACCACTGTCTCACCCGTCCAACCACCGTCACAATCACCATCACTGTCACCGTCACTACAACCTGCGGACACCCCCCACCCCCAGCAACAACTTCCGAAATACCCGTTTTCCACCACACCCAACACTCCACAAAAACCCTTCTTCCCATCCTACCCTTCACCGCCACCTCCGCCGCCGTCCACCTCCTTCCTCTCCTCCTTCCCTGCAAACATATCTTCTCTCCTTTTCCCCCACCGGCCCTCCTCTTCCGACCACCGCCATGCCATCATCCTCGCCGTCAGC…
>F01_transcript_11012
ATGAGCGATTTTAATCTCGCTCTGGTGATCGTCGCTATAGTGGTATGCGTTCTGGTTTTCTTGTTCAATGTGTATCTTCTTGTAAACTACCAGCATCCAGACGATGTCAACCAGGCGTATTTTCCTAAATTCGTCGTCGTTTTGGGGCTCTCTGTTGCTGCAATTTCCATATTGATGTTACCGGCTGACGTGGCCAATCGTCAAGCTTGTAAGCGCGCGATTTACAGTGGCGCTTGTAACCTCACCTTGCCGATGAAGGATCTATGGCTCGCTGTTTATATTGTTGATGCGGTGCTCGTGTTCTTCATTATTCCCTTCGCTATGTTCTACTATGAAGGCGACCAGGATAAGACTATCGGAAAGAGGGTTAAGAGCGCTTTGTTGTGGGTGGTAACAACG…
>F01_transcript_11013
ATGGCTCACGTTAGCAACACAGCCGTGGATCCAAGAAGTGGATTCTGCAAATCCAACTCCATCTTCTACAGCAAACGTAAGCCTATAGCTCTACCACCAAACGATTCCCTGGATGTAACGACGTTCATCTCTTCACGAGCCCACAATGGCAAGATCGCCTTCATCGACGCAGTCACCGGCCGTCAGATCACCTTCTCCGACCTCTGGCGTGCTGTAGATTCTGTCGCCACCTGTCTTTCCGACATGGGAATCAGAAAAGGCCAAGTCATTCTCCTTCTTTCTCCTAACTCCATTTTCTTCCCGATAGTCTGCCTCGCCGTCATGTCTCTCGGTGCTATTATCACCACGACGAATCCTCTTAACACCCCCGGGGAAATCGCCAAGCAAATCGCCGATTCG…
>F01_transcript_11017
ATGACTTCGGTAAAGAATAATTTCTTGCCTCCAGGTTTGGTTTCAAACCTGGAAGAAGTTCTAATGAACAAGAAGAAGAATAACAACGATAGTGACGACAAAAATGGAGACGATGATGACCAATCTAACAAGGAGAAAGCCGACGAATCGACGGAGCCGTCTACTTCAGATTCTGTGGAGAATTCGGATAGTTCGAAGCCTATAGTTCTCGTCACTAATGGCGATGGAATTGAGTCTCCTGGACTTGTTTATCTCGTTGAAGCTTTGGTTCGTGAAGGCCTTTACAATGTTCATGTTTGTGCCCCTCAATCGGATAAATCAGTTTCGGGTCATTCTGTTACTTTCCAAGAGACAATTGCTGTGAACTCTGCAGAAATTAACGGCGCCACAGCTTATGAA…
>F01_transcript_11018
ATGGCGATCATAACAGAGGAACACGAAGAAGAACCCCACCAACAACCGTTAAGACAACAAAAATCACCCAAGAATGATTCAAAAACTGAAAAGAAACCCCAAAATTCGAATCCATTCATGTTCTGGTTCTACTTGGGTATCTCTATCTCTCTCATAACTCTCATCTCCATTTCATTCTCTTCTATCTTCTACACTCAAGACCCCAAATCATGGTTCCTGAGTCTGCCCAACTCTCTGCGCTACCATTACTCCTCGGGTCGGGTTGTCAAGATCCAGACAAACCCTAATCGATCTCCCTTAGAGCTTTTCACCGTTCAAAAGGGTCCCAAATCGACTGACAACGTTCTAATCATCCACGGATTAGGTCTCACCTCGTTTGATTTCCGTGGAGTGATGGAT…
>F01_transcript_1102
ATGAGTATATGGAACTACGTCGTTACGGCTCACAAGCCGACGAATGTCACTCACTCATGCGTCGGAAATTTCACCAGTCCGCTGGAGCTCAATCTCATTATTGCGAAAAGCACCCGCATTGAAATAAATTTGCTGACTCCTTCTGGACTACAGCCAATGTTGGATGTGCCGATATATGGAAGAATTGCGACTCTTGAACTTTTTCGTCCTCATGGCGAAGCACAAGATTTTCTTTTTATTGCAACGGAACGATACAAATTCTGTGTTCTTCAATGGGATGCCGAGTCATCTGAGCTCATCACAAGAGCCATGGGAGATGTCTCTGATCGTATAGGTCGTCCTACAGATAATGGTCAGATTGGTATAATTGATCCTGATTGTAGATTGATTGGACTGCAT…
>F01_transcript_11020
ATGATGAGCTGTTCCGTGAAAAGTTCAGTAACCGTGACCTCGATCAAAGGATCGGATTCAATTTTGCGTAAGAAATCGCCACTGTTGCAATCGAACCGATCTTTCTGTTTGCCACCTTTGCCCTCACGGAACAATTCAAAACTATCGCTTTCGATCGCAAAACCCCTTCATCTGACGACAATCTCGAGGTTTGATCCTCTAAAAACCCTAAAGCCAGTGGTCAAATGCCAGGCGTACGAGGCTGATCGCTCGGAGCCGATTAAGGCGGAGGAAACAAAGGCTGAGGCGGCGAAGAGGTTGAAAATCGGAGTTTACTTCGCGACGTGGTGGGCTTTGAACGTGGTGTTCAATATTTACAACAAGAAGGTGTTGAATGCGTACCCGTATCCATGGTTGACT…
>F01_transcript_11024
ATGTACCCAGAAACTAAGCTGAATCCCGGTGACAATCAGAGCAAGGCGGCAAAGGCTACTTCAGAGCTTGTCGATAGGGAATATCTTGAGTACAATAATCCAAACACAGTGTTTATAGAAGAAGCTTGTGATGATCTTGGAGGAGAATTCTGCAAACCAGATCATCAGTAA
>F01_transcript_11029
ATGCATTGCCACACCACTCCTCTCAAATCATCACTCCATTACCATGACCACACTATCTTCCCACATCCCCTAAACCCTACACTGGTTTCCTTCCCTATTATCCCGCCAGTTTCACCCAGAACCAGGGCCACCTTCTCCTGTAATGGCATTCAGACCTCACCCCTCAAGAGCGCTTCCGGTTCTTACAACGCCGCCGTCCAATCCGATTGGAATTTCAGCAGTAGCGCCGTCAAAAACATCGATGTTGCAACCCTCGGAAATCTCTGCGTCGATATTGTTCTTAATGTTCCCGTATTGCCCCCGTCTTCTCCCGACGCCCGCAAAGCTTACATGGATCACCTATCCGCTTCTCCGCCGGATAAGAAATTCTGGGAAGCTGGCGGAAACTGCAATGTGGCT…
>F01_transcript_1103
ATGCTACACCAGGCCTGGGAAGATACCCCTACTTTCAAGAGAGAGGTTGTGGCTATTGCAAGTGCTGCACTAGATGGGTTTAAGAACGAGGCAAAGAAGATGGTGGTTGCACTGGTTGACATGGAGCGAGCTTTTGTACCTCCTCAGCACTTCATCCGTTTGGTGCAGAGAAGGATGGAAAGGCAGCGCCGCGAGGAGGAGGTGAAGAATCGATCATCGAAGAAAGGTCACGATGCAGAACAAGCAGTCTTGAACAGGGCAAGTAGTCCTCAAACAGGTGGTCAACAAAGTGCTGGGAGTTTGAAATCAATGAAAGAAAAAACCAGCAAAGGAGAGAAAGAAGCAGAAGAGGTCTCTGGTTTGAAAACAGCAGGGCCTGAAGGAGAAATAACAGCAGGT…
>F01_transcript_11032
ATGGTGGGTATGGTGAGCGAGAAATCAGAGAAACAGTTGTTGTCTAAAATGGCAACGGGTAGCGGACATGGCGAAGACTCGCCGTATTTTGATGGGTGGAAGGCGTATGACAGTGATCCATACCACACTGTCAACAATCCTGAGGGAGTTATCCAGATGGGTCTTGCCGAAAACCAGCTTTGCTTTGATTTGGTTGAAGAGTGGATCGGAAAAAACCCACAGGCCTCCATTTGCAGTGCCCAAGGTGTGCATGAATTTGGGGAGATAGCTCTTTTTCAAGATTATCATGGCTTGCCAGAGTTCAGAAATGCTGTGGCAAACTTTATGGCAAAAACGAGAGGGAACAGAGTTGAATTCAACCCTGACCGTATTGTAATGGGCGGCGGAGCCACCGGTGTT…
>F01_transcript_11033
ATGACGTTAGCAGGAATGGCGCGCATGGCACTTGTTGGCTCCACCAAGGTTTTCGCTTCACAAGTGCCCTACATGCACACCTTCAGTACTCCTATCATTCGACAGATGAGTACTGAGGCACAAAGCATCACAGCTCAGCTTCGTAATTCTGGCTTGCTACGGACTCAAGGCCTTGTTGGGGGGAAATGGAGTGATGCACATGACGGGAACACATTAAAGGTTCACAATCCAGCTACTGGTGAAGTTATAGCAGATGTTGCATGCATGGGCACAAAGGAGACAAATGATGCAATATCTTCTGCCTATGATGCATTCGGTTCTTGGAGCAAGCTCACTGCTGTCGAGAGGAGCAAGTATCTGCGGAAATGGTATGATCTAATAATGGCCCATAAAGAGGAG…
>F01_transcript_11038
ATGGAACCCAAACACCCTTCCTTCAGTGGCGACAATCTTCTCTTCTACGACGACGATCACTACCCTGTGAGTTCTTCTTGTTACAAAGTCTTGAGTGAAGTCAACGTGCGTCAACTCATGGAAAATGATATCAGCAAGCTACAGACAGTCTTCTCCATATCCAGGTCAGCGGCGATCATCTTGCTCTTCCACCACAAATGGGATATCGATCGCTTCGCCGATTCTTGGGTGGCCCATGAAGATGCTGTCTTCACTAAATTCGGGATATTCGACAAAGGTAAACCTAAACGACTCCGTTATCTGGGTGATGATGATGAAAATGCTGGTTTTGAGTTTGATATGAGTGTTATCTGTGCTATCTGTACGGAATCTTTTGATTATGATGATTCGATTATTTAC…
>F01_transcript_11039
ATGGCTGCTGCTTTTGCATCAGCCACTCCTCTCCGGTTCCGACCATACTCTACTCTCCGGCTTCTGTCGTTGTACCCAAAAAAACTAACAGAAAGCAAGCATACTTTCTCTCCGCTTTTACAACGCCTGCCAATCACACGCCGGAGATTCTTCTGCTCCGTGATTTCAGGAGCTATGCAGTCTGGCGAGAGGACTGAATTGGTTGAAAAGCAGAAGAGCGAAATGGGAGGTAAAGTTGGGGAGTTCAGAAAGAAGTTGAAAATCGTGGATATAAAGAGTGGACCCGAGGAAGGTTTGAATAGGGTTGGAGAGACGCTCGTTGTCATGGGATGGGTCAGGACTCTTCGCGCCCAGAGCAGCGTCACATTTATCGAGGTTAATGATGGTTCATGCTTTTCA…
>F01_transcript_11043
ATGCCGAGGTCATCTTTTAATGTGGAGCTTGATGCTGCCAATGCAACTTGGCTGCAAAATGATGTGGCTTTGCTGTCAACGAAAACTGGAGAGCTCCTTCTCCTGACTCTTATTTATGATGGGAGGGTGGTGCAGAGACTTGATCTTTCCAAATCAAATCCTTCAGTACTTACTTCGGACATGACGACAATGGGAGACTCATTATTTTTCCTGGGTAGTAGGTTGGGGGATAGCTTGCTTGTGCAATTTACATGTGGATCAGGAGCCTCAATGTTGTCATCCGGATTAAAGGAAGAGTTTGGAGAGATTGACGGCGATACACCTTCAGCAAAGCGATTGCGGAGATCGTCTTCGGATGCCTTGCAAGATATGGTTGGTGGTGAGGAGCTTTCGTTATAC…
>F01_transcript_11044
ATGCTTGGATCAATAGCTGCAGTTCTTTCAAGCCTCTTGGTGGAAATTGTGGAAGCAGCAACTTTGCGTGACGGTCTGAAGATTGCTTTGGAAGCGGGTCTCACTCCTTCAGCCATTGAAACCAACTCTATGTCGCTCGCCAATCTCATCAACAACACTTCACAATCTCTAGGTGAAGTGGATCTAATAGGCCAAGACATAAAAGACTTGTTAGTTGTAATTCCATTAAGGTGTTTTTCATTCCTTGGTCTTCTAACTCAGTAG
>F01_transcript_11045
ATGGAGGACGACAGCAAGAAGAATCCGCCTCCTAAAGGAGAAGTCGAAGAAGAGAAGCCGCTGAATCAGGAAACTAAAACAGAACTGGTAACAGAAACTGAGCCTCCGGCGAATACTGGAGGAGGAGGTTGGGGGGGCTGGGGGTTTTCTCCTCTTTCGGTTTTCACAGATCTTCAAAAGGCTGCTCAAGAGATCTCCCGCAATGCTACTGTGGCTGCAGAGAAGGCAGCACAAAGCATTGCAGATATTCAAAATGTTCCTGAGGAATCAGAATCTTCTAAGGAAGAAGAAAGAACAGAGAAATCTGCAGTGGAGAAAGTAACTGAAGATGATGACGATGAGAAGAAACGAAAATCTGCTTTGGAGAAACTGGAGAAAGCGAGTGAAGAATCCTTACTT…
>F01_transcript_11046
ATGGTGAAGATCTGTTGTATTGGAGCCGGCTATGTCGGTGGGCCCACCATGGCTGTGATTGCGCTGAAGTGCCCTGAGATCGAAGTAGCTGTTGTTGATATCTCAGTCTCACGTATCAACGCCTGGAACAGCGAGCAGCTTCCGATCTATGAGCCAGGTCTCGAAGATGTGGTCAAGCAGTGCAGAGGTAAGAACCTCTTCTTTAGTACTGATGTGGAGAAACATGTTGCAGAGGCCGATATAGTCTTTGTCTCTGTCAACACTCCGACCAAAACCCAAGGTCTCGGAGCTGGGAAGGCTGCTGATCTGACCTATTGGGAGAGTGCTGCACGTATGATCGCTGATGTGTCCAAATCAGACAAGATTGTGGTTGAAAAGTCGACTGTCCCAGTCAAAACA…
>F01_transcript_1105
ATGGAGGTACTAAAGCATCAACCGCAACAGGAAGACGAGCAACAGTTATTATGGAAATCAAAATCGGCGCCGGAGTCTATGGTTACGGTGACGCTCGGTAGAGTAATGGCTACGCTCCTTAGTGCACGCCCTAAAAAGCTTCATGACGCCATTTCTCGCCTCTCTCCCTCTCCGAAAACGACGTCACTCGATTCATTGGATGAGTCTCTGTGGTTTCTTCACAAGTACGTAAGAGACGCTGCTGATAGAGGGGAGAAATTGGACGATGTTCTCGTTCCTTTGATTGAACATTCACTGAGAAGCAAGGAGTCAAAGCGTGGTGGTCAAGATATGATAATTTTAAATTGGTTCTTTAAAGATGAACATCTCTTTGATGTTTTGGCCAAGGATCTTGCTAGC…
>F01_transcript_11056
ATGGCGGAGGAAACAGAACAAGCGAAGACATTTAAGGAATTAGGGTTACGGGATGAACTGATTGAAGCTTGTGATAAGTTGGGATGGAAAACTCCTTCAAAGATACAGGCTGACGCCATTCCTCATGCACTAGAAGGAAAGGATTTGATTGGACTAGCACAGACAGGATCTGGTAAAACTGGAGCGTTTGCACTTCCTATATTGCAGGCCTTATTAGAAATTGCAGAAAATCAACGCACTGTTCCGGCATTTTTTGCTTGTGTGCTTTCTCCAACTAGGGAGCTTGCTATTCAGATTGCTGAGCAGTTTCAAGCTTTAGGATCTGGAATTAGCCTCAGCTGTGCAGTGCTTGTTGGAGGAATAGATATGATGCAGCAGACTCTTGCTCTTGGGAAGCGT…
>F01_transcript_11058
ATGGCGGAGGCAGAGGCAGTGGTGTCGACACCGGCAACGCCGGGGACGCCGGGCGGACCACTGTTTTCGTCGGCAAGAGTGGACTCGTTGTCCTATGACCGCAAATCAATGGGAAGATGCAAGTGCATGCCGGTTGGTACCGCAGCCAGCTGGGGTCCACCTCACACCTGCTTCACCGATTTTCCTACGCCCGACGTGTCTCTCACCCGCAAGCTGGGAGCAGAGTTTGTAGGAACATTTATCCTGATATTTGGAGCAACAGCTGGACCCATAGTGAACCAAAAGTACGGTGGAGCCGAGACACTGATTGGAAATGCGGCATGCTCAGGACTGGCAGTGATGGTAATCATTCTATCCACAGGGCATATATCGGGCGCTCATCTGAATCCGGCATTGACC…
>F01_transcript_1106
ATGGTTATTTCCGGTGAACCTATGGAGAAACTATTCCTTTGGGGCCATTCTGCTTGCAAATTGGACACAGATTTCGATAAGGTTCTTATATTTGGTGGTTTTGGGGGCACGGGAAGACATGCACGAAGAAACGAATGTTTACTGCTTGACCCATCACAAGGGACTTTAAAGTCGATTTGCACTGATGTCAGTCCATCACCTCGCTTGGGTCACACATCTTCTTTGATCGGTGATCGCATGTTTGTTATTGGCGGCAGGGCTGATCCTCTGAACATCCTAAGTGATGTATGGGTTTTCAATATAGCTGAGAACCAATGGAAGCTATTAGAGTGTGGTGGCAGTGTATTTCCACCCAGGCATCGGCATGCTGCAGCTGTTGTAGACTCCAAAATATATGTC…
>F01_transcript_11060
ATGGCTACATTTGCTGATTCTTTCCTCGCAGACCTGGAGGAGTTATCTGGAAATGAAGCTGAGGTTAACGAGCAAGATGTTGATACTGAAAATATTGAGGAGGACCTTGATGAAGACATGGTGGATATAGAAGCTCTCAATTATGACGATTTAGATAGTGTGTCCAAGCTGCAGAAAACTCAGAGATATGTTGATATAATGCAGAAAGTGGAAGATGCACTACAAAAAGGTTCTGATATGTCTGATCAAGGAATGGTATTAGAGGATGATCCTGAGTATCAACTGATTGTGGATTGTAATCAACTGTCTGTTGATATCGAGAATGAGATTGTTATTATTCATAATTTTATACGTGACAAATATAGATTGAAGTTTCCAGAGCTTGAATCGCTGGTGCAT…
>F01_transcript_11061
ATGGCCACCCTTCATTACTCGCTCTCTTCCCTGATCTTGAAAAAACTAACAAAGGTATACCCCTCAAGGAAAACTCGTATATCCAATTTAACCAATCAGATTAAGCTCCCAATGACGAGTTCCAATTCACATAGCAAAATGATCCACCAGGTTCCTGGGTTAGATTCCAATGAAATGGGACAAATTGTAGAGAAAACATTTGAAAGATACACATCAAAGGCATTCAAGAGGAAGGGGAAAGGGACCGCTATAGTTTGGTTTAGATATGATCTGAGAGTTTTAGACAATGAAACTCTTTTCAAGGCCTGGCTTTTCTCTGGAATGCTTTTGCCTGTTTACTGTGTGGATCCCCGCCTCTTTCAGACTACCCATTATTTTGGTTTCCCAAAAACCGGAGCA…
>F01_transcript_11065
ATGGCGGGCAAGAAGAGAAGAAGAAGAGACGAACGACCCACCATCCACCCGCGAAACAAGTACTCCGAGAGCCCACCGGATTTCGCTCAGTTGGCTTCTCTCTATCCGTCTTTCGAACCCTACGTTTTCTACTCTCGTGACGGTCGACCCAGAATCGACTGGACCGACTTTAACGCGACCCGGGAACTCACCCGGACCCTCCTCCTCCACGATCATGGCCTCAATTGGTGGATTCCTGATGGACAACTGTGCCCTACAGTGCCCAACAGATCCAACTACATTCATTGGATCGAGGATCTTCTCTCTTCTGACATAATTCCAAAAACCAACACAAACAATGGTGATAATGTGAGAGGCTTTGATATAGGAACGGGAGCAAATTGCATCTACCCACTTCTT…
>F01_transcript_11071
ATGGTAGAGATGTTGACGATCATTGTGGAGCTTGCTAGAGGGGCGCCACGCGGTCCTGGTGGATCTCGGGAATATCTTGGTAGAGGTCCTCCTCCTAGCCAAGGCCGCTGTTTCAACTGTGAGATTGATGGCCACTGGGCTCGAGACTGCAAAGCTGGAGACTGGAAGAATAAGTGTTACCGCTGTGGTGAGAGAGGTCACATAGAAAGAAATTGTCAAAATAGCCCAAAGAAACTGAGGTGGGGGAGGAGTTATTCACGTTCACCATCTCCTCGCTGTGGTAGAAGCAGGAGCCGCAGCTACAGCAGAGGCTGTAGTGAGAGTCGATCAAGATCTCCTGTGAAAAGAGAAAGAAGCATGGAACATTTTGACAGGAGATCAAGGAGCCCTCGTGACAGC…
>F01_transcript_11080
ATGGCTAATGCATCCGGGTTGTTTACGCCATCAGTTCCGAGCCTGAGAAGGAGGGCTCAGCCTCCAATATGGGTAAATCGATCTGGGTTTTGCTTATCCGAGAGAATCTTTAAAAGGGTATTGTGCTCCAGTACAATTGAAGGTGCTGAGACGAGTACTCGTTCCGAATCTAGAGTTCATAGGCTCATCAGTAGAGGATGCAAATTAATTGGGTGTGGGTCAGCAGTTCCACGTCTTCAACTTTCAAATGATGATCTTGCAAAAATGGTTGACACTAACGATGAATGGATTTCTGTTCGAACAGGCATTCGTAATAGGCGGGTTCTATCAGGAAAAGAAAGCTTGATTGATCTAGCAACAGAGGCAGCAAGAAAAGCTCTTGAGATGGCAGAAGTTGAG…
>F01_transcript_11084
ATGGGGTATCTCAATTCAGTCTTGTCATCTTCAAGCCAGGTTCACGCTGATGATGCGCCGGTTACCGGAGGAGGCCAGAGCCAGAATGGAAAGTTCAGCTATGGATATGCAAGCTCTCCTGGGAAAAGGTCGTCAATGGAAGACTTCTATGAAACAAGAATCGATGGTGTCGAGGGAGAAATAGTTGGCCTCTTTGGAGTTTTTGATGGTCATGGGGGTGCACGGGCAGCTGAGTATGTGAAACAGAATCTCTTCAGTAATTTGATCAGGCATCCAAAGTTTATTTCTGATACCAAATCTGCTATAGCTGATGCATACAGCCATACAGACTCTGAATTCCTGAAATCTGAAAACAACCAGAACAGAGATGCTGGATCAACTGCCTCAACAGCCATTCTT…
>F01_transcript_11086
ATGGCAGCTGCTAGAGGAGGAAGATGTTTGTTGAGTAGAGTCTGGAGGAGGAGTTATGGAGCTCTACCTGAAGGAGCCACTGCTTCCACTTCTCAACAACTCATCAATATGGAGTATGAATACAGCGCTCACAATTACCACCCAGTTCCTATCGTATTCTCTCAAGCCAAGGGATCTACTGTATGGGATCCAGAGGGCACCAAATATCTGGATTTTCTTGCAGCTTACTCTGCTGTTAACCAGGGACATTGTCATCCAAAGATCATGAAAGCACTACAAGAACAGGCAGAAAAGCTAACACTCAGCTCTAGAGCCTTCTATAATGATAAATTTCCAGGATTTGCAGAGCGTCTAACAAGCATGTTTGGCTATGAAATGGTATTACCTATGAACACAGGT…
>F01_transcript_11087
ATGGCGATGCAACAGAGCATTGTCGTTTCAATCGTCTTCCTTATGTTGCTATTGATTATCCTTCTCATCGTCATCGCCTGTAGGCCATGGCGATATTTCTTCTCTTCTTCACGCTCTCGCTCCATCATCAAGGTTCCGTCGTTTTTGGTAGAAGAGTTGGAGAGGCCCCTCGTGTCAGATGAGGGGGGTGTGGTTCGAGATCAAAATAATGATTTGACTAGAAATTATGATGTAGAGGAAGCTTACTTTCAAAATGAAGGGCTTTTGCGCTCACCTAGAACACAGGGACTTATTCATAAACCGAGGGTTACCTCTGCATCCCCCCCTGTGACTCAAGGTGATAGCTTGGTCCTAGATGTTATAACCGAGACTTTGGAGGACATATCAGTTGGTGAGACA…
>F01_transcript_1109
ATGCTTAGCTACTTCTTCTTCTTCTTCTTCATCTTATCCTGCGCACCTCTCCACTTATCCTCCACTCGCATTGCCACCCGTCGGATTCTGCATCAACCATTCTTCCCACTTGATGCCGTCCCTCCCTCGCCTCCTCCAGCTCCTCGGCTTTCTCCTCCAGACCCTAAACATCCCTCTTCTTCCAGTTCTACCCCTCCTAATTCCCCCTTTTTCCCCTCTTACCCTGCCTCTCCTCCTCCGCCGTCTCCTTCTAGTTTCGCCTCCTTCCCCGCCAACATTTCCGACCTCGATCTCCCTCACTCCGCGAAGCCCAAGCCAAATTCCCAGAAACTCGTCATCCTCGCTATAGCATCCGTCCTTTCAGCTCTCGTGGTCGGAGGCATTTTGGTCTTTTTGTAT…
>F01_transcript_11092
ATGAAACAAACTGTTGGAAATGCCTGTGGAACGGTTGGACTTCTTCATGCTGTTGGGAACATCACTTCACGGGTTAAGCTTGTTGAGGGATCATTTTTCGATAGGTTTTACAAGTCAACAGCGAGCATGGATCCAATGGAGCGGGCACTATTTCTTGAGAATGACAGAGAAATGGAAGAAGCCCATTCGGTAGCAGCCAGTGCGGGTGATACTCCGGCTTCAGATGGTGTGAACGACCATTTTATCTGCTTTGCATGTGTGGATGGACAACTTTATGAACTTGATGGGAGGAAATCTGCACCTATATCCCATGGTCCTTCCTCACCAGGCACCTTATTGGAGGATGCGGCTAAAGTCATACGGGGCATGATCGAGAAAAACCCCAGCTCCCTCAATTTC…
>F01_transcript_1110
ATGAGATCTTTAGGTGTCTTAGAGCTAAGGAACAACAACATTTCGGATTCCATTCCATCAAATATTGGAGAATACCCGAATTTGAGGAACTTGGATTTGAGTTTCAACAATATCAACGGACAGATTCCAGATGCCCTATTCAATTTGAGCTCGCTAACTCACGTGTTTCTCGGCAATAACAGATTAAATGGTACCCTGCCTGCAGCAAAAAGTCCGACTCTTCTCAATATAGATGTTTCATACAATAATTTAGCGGGTAGCTTGCCTTCTTGGATCAATGAAGGAAATCTAGAGCTTAACTTGGTTGCGAACAACTTCACAATCGAAGGTTCTAACAGCAGTGGTTTGCCATCTGGACTGGAGTGTCTCCAACGGAACTTCCCTTGCAATCGGGGTTCT…
>F01_transcript_11102
ATGTTGGCCCCAAGATCTTACACCCGCGAAGATGTGGTTGAGCTTCAATGTCATGGTAGTGAAGTATGTTTACGTCGCATTTTAAGAGCTTGTTTAGAAGCTGGGGCCAGACTTGCTGAACCAGGTGAATTCACCCTTCGTGCCTTTCTCAATGGCCGCCTGGATCTATCACAAGCCGAAAATGTTGAAAAATTAATTTCTTCAAAGTCTGTGGCTGCTGCAGATGCAGCTTTGGCAGGAATTCAGGGAGGCTTCTCTTCTCTGGTCAAATCATTGAGGGCACAGTGCATTGAGTTGCTTACGGAGATTGAGGCTCGTTTAGATTTTGATGATGAGATGCCTCCACTAGATTTGAACGCGATAATGGATAAAATCCATGCCATGTCACAAGATGTAGAA…
>F01_transcript_11103
ATGGGTCTTTCACTGTCGTTACTTTCATCTGCGTGGAACGAAATCCTGAGTGCCACATTCTTTGGTTATGCAAACACCATTGAAAGGGTTATTAAAAGGTCCGCAAGCTTTATAAGAACAAGAAGCTTCAAAAAAGAAGATTCAGAGGCCATTAACAAATCCAACGGCTCAGATGAAACATTGATAGAGAAATCTCCCAAATCACCAAAAGAAGTATTGGACGAAAAGGGTCTAAATCCGACATCTTTGAAGGATAAAGCTTGTGAGCCGATTGTTATAACGAAACCCACAATACAACTGCCTGAGCCGGCTGTATTCTTTTCTCCACGGTCTCCAACCGAGCTTGATGCAGCTGCCACCAAGGTCCAAAAGGTTTACAAGAGTTACCGAACGAGAAGG…
>F01_transcript_11109
ATGGCCATGACCGCCTCAAACCTCGTCATTCTATCTTTCCTTTTTCTTCTTTTCTTCTCTAGGGTTAGGGCTGACGCTGATGTTTCCATCCATGGCCACGATGCCCCCCTCATCACCCAAGTTACTGGATCCGATGCCTTAGATGCTTCCTCTCTCAAGATCGAATTGGACCAATTACACTCCAAGATCCATGCCCTTGAATCCCTTGCCGATGAGAAAAACCGAGAACTGAAAAGCAAGGAGGAGATTCTAGCACAGAAAGAAAAACTCATTCAAGAGAATTCTGATGTTGTGGCATCGTTGCAGAAAGAGCTGTCATCGCTCCAGAAAAAGGGTACATTGGATGTTGCAGAGCAGGTCGAAAAGGCTCATGCACGGGTTATTGAACTTGAGAAGCAG…
>F01_transcript_1111
ATGACGAAACGGGTAAACCACAAGGAGTCGGGGTTCGGACCTCGGGTGGGGATGACTCGAGTAACAAGCCGGATACTTCACGAAAAAAACTCGTATAATTCGAACCGAAGCTCCGGGGAATTCTCCGAAGATAGCTGTGGAAAGGAAAAAGGTATTCCTAGAGTTTCGGATAATTTGAAAGATGCGTTGTCTACATTCCATCAGACGTTCGTCGTGTCGGATTCTACCAAACCCGATTACCCGATTACGTATGCAAGTGCCGGGTTCTTTAAGATGACCGGTTATTCCTCTAGAGAAGTCGTTGGAAGAAACTGTCGGTTTTTGCAGGGAGCGGGTACGGATCCGGAGGATGTGGCGAAAATTAGAGAAGCTCTACAAAATGGAGAGAATTATTGTGGG…
>F01_transcript_11112
ATGGCTGCTGCAGCCCAATCTTCGCAGTACAAACCCTACCGTCTTCTAAAAACCCTGACAGCCCACAGCCGAGCTGTTTCCTGTGTGAAGTTCTCCAACGATGGAACTCTCTTAGCCTCTGCCTCTCTTGACAAAACAGTAATATTATGGTCAGCGTCCACATTCTCACTCGTGCATCGTTTTGCTGGTCACTTGGAAGGCATATCGGATCTTGCTTGGTCCTCTGACTCTCATTACATCTGCTCGGCTTCTGATGACCGTACATTACGCATTTGGGATGCACGCGCTGCCCCCTACGAATGCCTTAAGATACTTCGTGGTCATTCAGACTTTGTTTTCTGTGTAAACTTCAATCCACAGTCAAATCTTGTTGTGTCTGGTTCGTTTGATGAAACAATT…
>F01_transcript_11113
ATGAATCTGAATAAGGAGAAAGGATCCACGTCAACGGCGAGCTCCGATTCCGTGGTTTCCGGTCAGTTTCCGGTGGGTCTACGGGTTCTTGTTATCGATGATGATCCCACTTGTCTTAAGATCTTGGAAAAGATGCTAAGAACTTGCCTTTATGAAGTGACGCAAAGCAATCGAGCAGAGCACGCGTTATCTTTGCTTCGAGGGAACAAAAATGGGTATGATATCGTTATAAGCGATGTGCACATGCCTGACATGGATGGATTCAAGCTCCTTGAGCACATTGGGCTCGAGATGGACTTTCCTGTAATCATGATGTCTGCCGATGATAGCAAAGCCGTGGTCATGAAAGGTGTGACACACGGTGCGTGCGATTATCTGATTAAACCGGTTCGTATTGAG…
>F01_transcript_11115
ATGTCTTCTCAGCAAATAAGGCAATTTCAGATGTTGGGTGGAGGCGGAGGGCGCCCGGGAGAGTACAATGACACAACTTTTACAAAGATATTTGTGGGAGGTTTGGCTTGGGAAACGCAAAGAGATGCCATGAGGCGTTATTTTGAGCAGTTTGGGGAGATCCTTGAGGCTGTTGTTATTACAGACAAGAATACTGGAAGATCCAAGGGCTATGGCTTTGTTACATTCAAGGATCCAGAGGCAGCCATGAGAGCATGTCAGAATCCATCACCGGTGATTGACGGAAGGAGAGCGAACTGCAATCTTGCATCCCTTGGCGCAAACAAAACTCGTCCACCAGCTCCTCACCAAGGCCCAGGAAGGTTCAGAGCAACACCTGGATTGATGGCTCCACCTACA…
>F01_transcript_11117
ATGGAGAGAAACGGCGATACGACGTCATTTTACGGGCGGGAGCGAGGCGCCGGTGGAAAGTTTAGAAAACCTCCGTCGCGAAGACAGCTGCCTTCGCCTTACGCGCGTCCGCCGCAGAACGAAGCGCAGAGGAATCGGTGGCTTTCGAGGCTAGTCGATCCGGCTTGTCGCCTCTTATATGGCGGCGCCACGCGGATACTTCCGTCTTTTTTTGCTAAATCTCCTTTAGGTTCTCTTCCTGCCCCCGAAGATAAACAACAAGAAGAGGATCACGGTTCGTTTGTGTTTATTTTTATAATGTGA
>F01_transcript_11121
ATGTCTTTCTACTTTCTTCCCTTATGGCTTTTTCTTCTGGTAATCCCTCTCCTACTCCTCCTCAGGAAATCAAGAGAAGCTAAAAGCCCAAAAATCCAGCTTCCACCAAGCCCTCCAAAGCTTCCGATACTAGGTAATATTCACCAACTTGGTGAGCTTCCTCACCAATCTTTAAGGCAAATCTCCCAAACATACGGTCCGGTTCTTCTTCTTAAAATCGGTCAAATACCGCTTCTTGTAATTTCATCAGCTGAGGCAGCAAGAGAGGTCATGAAAATTCATGATCTAGATTGTTGTAGTAGGCCAAAGTTAGCTGGTAGTGGCAGGCTTACCTATAACTACTTAGACATAGCTTTTTCACCGTATAGTGAGTACTGGAGAGAAGTGAGAAAACTATGT…
>F01_transcript_11122
ATGGCTGGCCAGAGAAATAACTTTGGTAAAAGAAGTCATTTTCAGCCGGATTCTGCTGCAAATGGAGGAAGCAAGAGAAGGAATCCAGGTGATGACGGAGATCAGTATGGCATTGGGACAGAGGACACTGTGTACCGTTACTTGTGCCCTTTGAAAAAGATTGGAAGTATAATTGGTAAAGGTGGTGAAATTATCAAACAGTTGAGGTCAGAAACTAAGGCTAACATTAGGATTAGTGAGACTGTCCCAGGCTGTGATGAGCGCATAATAACAATATATAGTTCTAGTGAGGAGACTAATCTATTTGAAGATTCTGGTGAGTTTGTCTCACCTGCAGAGGATGCTCTCTTCAGGGTCCATGACAGGATTGTAGCAGAAGACGCGCCTCCAGGTGAAGAT…
>F01_transcript_11124
ATGGCCGAGAAGAAGACCTACAATGAGTACAATTACAGCAAATTTCGACTGTGGCAGCTCACCGACTACGACAAGATCATATTCATCGACGCCGACATAATCGTATTACGAAATCTCGATCTCCTCTTCCATTTCCCCCAGATGTCAGCCACCGGTAACGATATTTGGATATTTAATTCGGGAATTATGGTGATTGAGCCGTCGCATTGCACGTTTAAAACGCTAATGGAACAGCGTTACGAAATAGTCTCTTACAATGGCGGCGACCAAGGGTTTCTCAACGAAGTTTTCGTCTGGTGGCATCGATTACCGAGGAGAGTGAATTTTCTGAAGAACTTTTGGTCGAACGCTTCGACGGAGACAAGCATTAAGAATCATATGTTTGGGGCGGATCCCCCC…
>F01_transcript_11128
ATGGAAAAAAGCAAGGTTCTTGTAGTGGGGGGAACTGGGTATATTGGGAGGAGAATCGTGAGGGCAAGTTTGGCTCAAGGCCACATAACCTATGTTCTTCAGCGGCCAGAAATCGGCCTCAACATCGAAAAACTACATATGCTGTTGTCGTTTAAGAAGCAAGGAGCTCGATTGATCGAGGGATCGTTTTCGGATCATGGGAGCCTGGTGGAAGCAGTGAAAAAAGTTGATGTTGTAATATCCACCATGTCTGGGGTGCATCATAAAAGTCACCACCTCTTGTTGCAGCTTAAGCTTGTTGAGGCCATCAGAGAAGCCGGAAATATCAAGGTAAATGCTTTTTCTTAG
>F01_transcript_11134
ATGAGCTGGTGGTGGTCCGGTGCTGTTGGAGCCGTCAAGAAGAAATTGGAAGAAGACGAACGACCGCGCGGCTACCAAAACGTTGGATTGATCGTCGGAGTAACCGGAATTGTCGGAAACAGCCTAGCCGAGATATTACCGCTTCCAGATACGCCTGGTGGACCTTGGAAGGTTTATGGATTGGCCCGAAGGCCCAGGCCCAATTGGAATTCTGAACATGCCGTGGAATACATTCAGTGCGACATATCTGATCCGACCCAGACCCAGTCCAAGCTGTCCAATCTCACTGACGTCACCCACATTTTCTATGTGACCTGGGCCAGCCGCCCAACGGAGGCAGAGAACTGCGCCGTCAACGGCGCTATGCTCCGCAACGTCCTTCGCGCCGTCATCCCCAAC…
>F01_transcript_11135
ATGGAAGAACTGAGGAACTCACTTTTGTACACTACTCTAGAGCTAGAGCAAACCAGGCTTGCAGTCCAAGAAGAACTGAAGAAACGAGATGACCAATTGATTCACCTCAAAGATCTTCTCACCAAAGTCATAAGAGAACGAGATTCTGCCCAGGAGAAATGCCAGAAAATTCTCTATGAGAAAGTCTTACTCCAACAGCAACAACAACAAAACCAACACCAGCAGCAACAACAGCAACAGCAGCAGGTTGCAGCTCCTTTATCTGGGATTTCAAGCATTGAAGATGAACCCAGAAAAGGAATTGACTCAAACAACGGATTCTCCTCGTCCGACTGCGAAGAAAGCATCGTTTCATCTCCTGTCATCGACCCTCTTCCACCACCGCCGCCACAAGTGGCA…
>F01_transcript_11136
ATGGCAAGCTCGGCCGCCGCGAGCGCCAACGTCGGTGGCAAAGAGCAGCAGAACCAGAGCCCGCTTCTCGGCCGCTATGAGGTCGGGAGACTTCTAGGCCATGGGACTTTTGCGAAAGTCTACCAGGCTAAGAACGTCAAGACGGGAGAAGGCGTCGCGATCAAGGTGATCGACAAGGAAAAGATATTGAAGAGTGGACTAATCGCTCATATCAAGCGGGAGATCTCAATTCTGCGTATGGTACGCCATCCGAACATCGTGCAGCTCTTCGAGGTTATGGCGACCAAGTCGAAGATCTACTTCGTCATGGAGTATGTTCGCGGCGGTGAACTTTTTAACAAAGTCGCCAAAGGAAGATTAAAGGAAGATCTCGCGAGGAAATACTTCCAGCAGCTAATT…
>F01_transcript_11143
ATGGGAGACAACAATTCACCTTCAGGGTCTCCAAAAGAGAACTCTGATCAGAATTCTGAGGCAAATGCTCTCGCCAAAGACGATAGCTCATTGGAAACCATAGTTAAGAAGTTTCAAGATTCAATGTCCTTGAGCAAAAAGCACAAGTTCTGGGAGACCCAACCTGTTGGCCAATTCAAAGATATTGGTGACACAAGCTTGCCTGAGGGTCCGATTGAGCCTCCAACACCATTGTCTGAGGTCAAACAAGAGCCCTATAATCTCCCCAGTCAATATGAATGGACCACTTGCGATATGGACTCTGAAGATATTTGCAGTGAGGTTTATAATCTCTTGAAGAACAATTACGTAGAGGATGATGAGAACATGTTTAGGTTTAATTACTCCAAGGAATTTCTC…
>F01_transcript_11146
ATGATCTTTTCATATCTAGTCATGCTTATCATGTTGTATGATAGATTCAAAGGAATGGAAGCACAAAAAGGTCAACAAGAGAAACAGTCACCCACTGTTACCCCATCTCCGGCCATGACTTCATGTCGAAAGAAGAAAAGTGACAATGCTACTTTCTTGGAGGATGTGAAGGATCACATCGACGAGTTCATTCATGCGTCAATGGATGAACACAAAACTTGTTTTAAGAAGACCGTCCAAAAGATGTTTGGGATGTCAAAAGCTGTTGCAGAAAGGAATGCCAACTCCAAGGAAGTTGAAAGCGCTCTTCCTCTTCAAACAACAGTGTCAGACTAA
>F01_transcript_11149
ATGATACGTGTGACAGGGACATGGGCGTGGGTTTCACCTCTACTTCAATGGGATCGCCGGAAAACACTAGCTCCGCCAAACCTTGCACGAAGGCTACCGCCACCACCGCCGACGATCACGACTCTGTTTGTCACAGTAGAGCGCAGAGAGAAGCGGAAGATGAGGAGGAGAAGAAGAAAGGAACGGGGGAAATCCTCAATTTCAACGAAAAGGAGTAGGGCGGCCGCCATTCATAACCAGTCAGAACGTAAAAGAAGGGATAAGATCAACCAACGAATGAAGACACTGCAGAAACTAGTTCCAAACTCCAACAAGACGGACAAAGCCTCGATGCTAGACGAAGTGATCGAATATCTGAAAAAACTTCAAGCTCAAATCCACATGATGAGTAGAATGAAC…
>F01_transcript_11150
ATGGGGTTATTAAAGCAACAAGAGAGTGGGTGTTTGGCGGTGGCTGTGGCGGTGGTCGTGGTGGTGTTGTTGATGGACAGTGTGAGTGGAATAGGAGTGAATTGGGGAACAAGAGTAACCCATCCGCTGGAGCCATCCAAAGTGGTACGCATGCTCAAGGATAACGGGATAGACAAAGTGAAGCTGTTTGAAGCAGAAAGTGAATGTCTGGATGCACTCAGTAAGTCTGGGATACAAGTCATGGTTGGGATTCCCAATGACATGCTCGCTACTCTTGCTAATAGTGTCCAAGCTGCTGAAAATTGGGTTGCCAAGAATCTCTCTTCTCATGTTTCTGGTGGGGTTGACATCAGGTACGTGGCTGTCGGGAATGAACCCTTTCTGTCCACTTACAACGGA…
>F01_transcript_11154
ATGGACTGCGCCGGTGTTCCCACCGCCTCCACCATCTCCACCGTGGGTTCTCCTCCGCCATCTCCGCCTCTCGATCCGGTTTCGTCTCCCGATGGATCGCCCGAGCGAGATGTCCCTGACATACTTGCCATGCCTTCTGATGATGATCACGATCACGGTGAGGATGAAGATAAACCTCAAGAGCACTCGCCTAGTGTAGCTATTTTGGGCGATGATCTAAAACTCAAGATCATAAAGCAGGCAATCCCTCTTGCTCTCTCTCTCGTCTTTCACCGTATTATTTTCGTAGTTAAGTGA
>F01_transcript_11158
ATGCCTCCCTGCCTTCTTAACGGGATTCAATTTATTAAAAAAGAACTGAAAATCGGCTCTCAAATCGCACCCGACCATAGTTCCAGAAGCTACTCTTTCCAGCGCAAGCAGGTAGCAGGATACTGGTATTATCGGTCAGTAGCAGGGATTACAACGAAAGACGAAATGGACGGTGGCGGCAAACGCAGGCGCACCGACGGCGTCGTCTCCAACGGAAACGGTGACGTCGACCTCTCTCTTCTAGAGGCCTTAGAAAAATCTCAGTCAAACGTTGAAACCCTCGACCTTCGCACAGTCAAGAAGCTCGTGCTTTCCTTCGAGCGTCGTCTCAAAGAAAACATCGAAGCACGTCTCAAGTACGCCGACCAACCCGAACGATTCGCCGACACCGAAGTTGAC…
>F01_transcript_1116
ATGGAAGCGTGGTGGTATCATTGGTGCTGCTGCACTAACTGGAGGAACCTTGATGGCCATTACTGGAGGATTAGCTGCCCCAGCAATCGCTGCTGGATTTGGTGCTCTTGCTCCAACACTGGGCACTCTGATTCCTGTTATTGGAGCTACTGGTTTTGCTGCAGCTCAAGTGCTGCAGGAACTGTTGCTGGTTCTGTAGCTGTTGCTGCTTCATTTGGAGCTGCTGGAGCTGGACTTACTGGGACAAAAATGGCAAGGAGAACTGGAAGTGTTGATGAATTTGAATTTATACCTGTTGGAGACAACCAGAACCAAGGCCGGCTAGCAGTTGAAATTTTGGTCTCCGGATTTGTATTTAACAATGAAGATTTTTTAAGGCCTTGGGAGGGACAAAATGAC…
>F01_transcript_11160
ATGCCAGAGAATGAAGCTTATCAGGTGATACATGATGAGTTGATGCTTGATGGAAACCCAAGGCTGAATCTGGCATCCTTTGTGACGACATGGATGGACCGAAAATGCGATGAGCTTATTATGGAAGCCCTTAATAAAAACTATGTTGATATGTCTGAGTACCCTCTCACCACTGAGCTCCAGGATCGATGTGTGAATATGATAGCCCAGTTATTCCATGCTTCAGTGGAAGGCAATGACGCTGCAATTGGTACTGCAACTGTTGGTTCATCCGAGGCCATACTGCTAGCAGGGCTGGCTTTGAAAAAGAAGTGGCAGGAGAAGAGAAAATCTCAGGGGAAACCCTATGATAAGCCCAATATAGTCGCTGGTGCTAATATCCATGTTTGCTGGGAGAAA…
>F01_transcript_11166
ATGGGCTCACAGTTGAACGGAATTGTGGCAAATCAGTGGACAATTCTTGATGAGAGTGAGAGTGACTGGAAAAGTCATGCAGCTGCTATTGCTCAATCAGTCCAAGTCATCAAGAAGCGCTTGCAGTGGAAAAAAATGGTGGTTAAGTTAAATCTGTTAACGACTGAGCTCAATAAGCCGAATCTCTGGGATGATCCTGTACATGCTGGAAGGATAAGCCGTGAGCATGGTTCGCTAATGGGTAAAATGAAAGAAGTAAATGCATTTGAGCGACAACTGCTTGAGCATATTGACATGATAAAGCTTGCTCGGGAAGAAAATGACTCAGAGTTGGAATTGGAATCACTAAATGCTTTGATTCAGATGAGAAGAAGTTCAAAAGAGAAAGAACTTGAAGCT…
>F01_transcript_11169
ATGACTGATCAATTATCGAAGCCAACCTCAATCTTCGGTCTGCATTTATGGGCGGTTCTCGGCATCTGTTTAGGAGCAGCGATTGTGCTGCTTCTCTTCCTCATCTCTCTCTGGTTCACTTCTAAACGATCCAATAAAACTAAAACCAAACTCAAAAATGATAGTAGCACTAACAGCAACAAGAACAAAGAACCAGCTATCCCCGTCGTCTCCAAAGACATCCCAGAAGTCAGAATCCCACCCGACCCGTATCCCGAACCCGATCCCAATTCCGGCGTAGAGAGGCAGGCCTTACTTCCGCCTCTAGAAGAAGAGAGCCCAAATGGGTATCATAATAAGATTCAAGTCGGGATAGGTAAAGATCATAGAATATGTTATCCAGCTGGAAATGGCAGTGGT…
>F01_transcript_11170
ATGGAATCACCTAGTTCACCAGTCGATGCGAACCAGCAGCAGAAACAGCACTTGGTTCCCAAGTTACAGATATATCCTACCTCTAACAATGGTGTTTCCCCCTTCTGGAGAGAAAAGTATGAAAGAGAAGCCAAAAAGTATTGGGATGTCTTCTACAAACGACATCAAGACAAATTTTTCAAAGATCGGCATTATTTGGACAAGGAATGGGGCCATTATTTGACTGGAGGTGGAAGAAAAGTCATTTTAGAGGTTGGTTGCGGGGCTGGAAATACCGTCTTTCCTTTGGTTGCTACCTACCCGGATATATTCGTTCATGCGTGCGATTTTTCACCACGTGCTGTTAACTTGGTCAAGGCACACGAAGAATATATGGAGACCCGTGTCAATGCATTCGTC…
>F01_transcript_11174
ATGAGGCCTCCAACACTGAACATCTTCCCTTCTCAACCTATGCACGTAGACCCATCTTCAACCACTGATAACAATAACAATAACAATAATAAGGATATTGGTGCTGGATTAGTTGCTTCTTCAACTAACAGTGCTTCGGTCAAGAGACCATCTGAGCCGTCCATGGAGTTGGCCGCCAACCCAAGAAATGATCATCTTCATCATGATGCATCTGCTCCCTCTGATCACCATCATCATCATCAACCTGCTGCTGCTAACAAATCTATCAAGCGTGAAGGGAATCGCAGAGGTCCAACATCAAGTTCAGAACAAGAAGGCCCTAAAACCCCAGATCCTAAGACATTAAGGAGACTTGCTCAGAATAGAGAGGCAGCAAGGAAAAGCAGGTTGAGAAAGAAG…
>F01_transcript_11175
ATGGCCATTCCAAGGTCCACTGCTTTTGCTCTCTACTCTTTCTTTCTGCTCAATTTAATTACCATCGCCAACGCGATTCCTTCCACTTTGGACGGTCCTTTTGAGCCGATCACGGTCCCCTATGACGTTAGTTTGCGCGGCAACGCCGTCGATTTACCCGACACCGATCCTAGGGTGCGCCGCCTTGTCAATGGATTTGAACCGGAACAGATTTCGGTTTCTCTGTCGGTTAATTACGATTCGGTTTGGATTTCTTGGGTTACAGGTGAATTCCAAATTGGAAACAGCATAAAACCACTAGACCCTGAAACTGTTTCAAGTACTGTTCGTTACGGGCAGTCTAGAGATGCATTGATTCACGAAGCAGCAGGCTCTTCTCTTGTTTATAATCAGCTTTAC…
>F01_transcript_11176
ATGGCCAAAAAGCGAAAGGCTCGAGCTTCTGAACCGGAACCCTCCAAAACCCCTGATCCCCAACCCCGATTTGAAGAAGAGCAGCAACCTGTTCCAGAAGACCAAATGGCTGTAGAGGGTTCTGGCGCTGATAATCATCAGCAAGAAAATCATGCCGCCGTTCCAGATCAGGCCGGCGGAAACGGGGATGGAGAAGAGAACGGAAACGAGGAGGTAGAAGAAGAAGTAGAAGTAGAAGAAGAAGAAGAAGAAGAAGAAGAAGTAGAAGAAGACGAAGAAGAAGAAGAGGAAGAAGGAGGAGGTGAAGAAAAAGAAGACGATGTAGATGACGAACCTGTAGAGAAGCTTCTAGAGCCCTTCGGCAAAGACCAGTTGGTGAGTCTTGTTAAAGAGGCCGTC…
>F01_transcript_11180
ATGAACCTTGAAGTTATCAAGAATTGTGCAACAGTTTTGTTCTTGGAGTCGAGTCTCCCAGACATATTCACAGTGAATAGTTGGGTTTCCCCAAATGCTACCACTAGGAGCCGTAGTAGTGCTGCTAAATCATCATCCGCAGAGGGTACAAGTCAAAACCTCAGTCCTCCCGTCGCCAGGTTGAATCTTGACGATGTTCCAAACTCACCTCCTTCTGATCAGAAAACAGGGAAGGATCATCCAATATTGTCTCTGCTAGTTCCCAGTTCTGATGATGAAGTCTCTGATCTGCCTGTATCGAATACAAATCAGTCAGACCCTTTTGACATGCATGCACTTGGGAATCAAATGAAAACAGATCTCCAACAAGATGTTACAATGGAGGAAAAACGGGAGCCA…
>F01_transcript_11181
ATGGCCATCTCTACCACCGCTGAGGCCGGAGCTCCTCTTCTTAACGACGCCGTCGATGGTTGTGTCGACTACAAAGGTCGAATTGTCCATAGATCTAATTCCGGCGGATGGAGATCGGCATCATTCATCATTGGTGTGGAAATGGCTGAAAGGTTCGCCTATTATGGAATAGCTTCAAACTTGATTAGCTATCTGACTGGTCCACTCGGTCAGTCAACGGTGACGGCGGCGGAGAATGTTAACATCTGGTCCGGTACGGCGTCGTTGCTACCACTGTTAGGAGCGTTTGTTGCTGATTCTTTTCTTGGACGGTACCGTACTATCGTCGTTGCTTCTGTTATCTACATCTTGGGCCTGGGCTTGCTGACCTTGTCGGCTACGCTACCATCACAGAGCACA…
>F01_transcript_11182
ATGGCGTCTCCGCCGGATACAAGCAAAACCATCAAGCTAGAGCGCTACAACAGCTACGTCCGCCGCCTTCATTTCACTAAACTCCTTCACTCTTCTTCCAAACTTCTCTTTCGCGCCACTATCCTCATCGCCCTCCTTCTTGTCCTTTTCTTCACCCTCAATTATCCCCCACTCTCCGATAATTCCAACCACCGCATCTCCTCCGCTCACCGCGCCCACTCCCTTCTTTCTACCTCTCTCTTTTCCTCCTCTCCCTCTGTCGGTGGTGCCGCCTGGGAGAAGGAAGTCCGTCGCTCCGCCACTCCTCGCCGCCCCAATGGCCTCACCGTCTTGGTCACAGGTGCCGCCGGCTTCGTTGGTTCTCATTGCTCCCTCGCCTTGAAGAAGCGCGGCGACGGC…
>F01_transcript_11185
ATGATTGTTCTTATGCAGATAACTGAAAGAGCTTCAACTCTAAAGATTGTTACGTTGGGTTGGTCAAGGAAAAGCTTCCCCTCTTTGAAGACCAACCACTTCCGCGTCTCCTGCGCAGCCAAACCCGAGACTGTGCAGAAAGTATGTGACATTGTGAGGAAACAATTAGCATTGCCAGCTGAGAGAGAGCTCACCCCAGGGTCAAAGTTTTCCGAACTTGGTGCTGATTCTCTTGACACCGTTGAAATAGTCATGTGTTTGGAAGAAGAATACGGGATTAGTGTAGAAGAGGAAAGTTCCCAAAACATTTCAACAGTCCAAGAGGCAGCTGATTTGATAGAGAAGCTTGTCGACAAGGAAGGCTGA
>F01_transcript_11187
ATGGGGAACAATGAAGAAGGAAAGTCCGCTAAGTCTGAGAAATCTTCTTCACCTGCTCCACCGGATCAGGGGAATGTTCATGTATATCCTGATTGGGCTGCTATGCAGGCTTATTATGGGCCTCGAGTTGCTATGCCGCCATATTACAACTCAGCTGTGGCATCTGGTCATGCTCCTCACCCCTATATGTGGCCACCGCAGCCTATGATGCCACCTTATGGAACACCTTATGCAGCAATCTACTCTCATGGAGGAGTTTATGCACATCCTGCAGTTCCTCTGGCCATGAACCCAGTGGGCACGGAAACACCCACAAAGTCATCAGGGACCTCAGATCAAGGTTTAATGAAGAAACTAAAAGGATTTGATGGTCTTGCTATGTCAATAGGCAATGGTAAT…
>F01_transcript_11189
ATGGCAGCGGAAAAGAAATGGCTGTTCACACTCTTTTCCGCTGCAGCTGTGTCACTGTTGTTAGTGCTCCTCTACTCAGCCTCAACTTTTAGCTTGTCGAAGCCATTTCCTTCTGTAATACACCACGGGGCTCATTATCCACCAGCGTTTGCTTACTACATTACCGGGACTCGCGGCGACAAGGACCGGATCTTCCGGTTGCTTCTCGCGATTTACCATCCGAGAAACCGGTACTTGTTGCATCTCGGAGCAGATGCGACGGAGGACGAGAGACTGAGGCTTGTTGCTGATATTAAATCTGTGCCCCCGATTCGGGCATTTGCGAATGTTGATGTTGTTGGAAAGGGTGAGAGGCTTACTTACATGGGGTCTACCCATCTTGCTGCGACTTTGCGTGCT…
>F01_transcript_11190
ATGAAAAACGGGATGATGGAATGCAGTGTCTGCCATTCAAAATTGGTTTCCCCCACCACCAGATCCGTGTCAAAGGCTTATGATCGATACAAGAGCCGAGTATCGTCAAAGCAACGTGCTCTGAATGTGCTCTTGGTTGTTGGTGACTGTATGCTAGTTGGGCTGCAGCCTATCTTGGTTTATATGTCCAAGGTAGATGGCGGTTTCAAGTTTAGTCCTATTAGTGTTAACTTTTTGACTGAACTCGCAAAGGTTCAATTTGCAATTGTTATGCTCTTGATCCAGGCCAGGCAACAAAAGGTTGGAGAAAAGCCCCTTCTGTCAATATCCACATTTATGCAGGCAGCTCGCAACAACACTCTTCTAGCTGTTCCAGCACTTCTATACGCTGTGAATAAC…
>F01_transcript_11191
ATGACCCGTTGCCTGAGCCGGAGCAAATTTTGCAAGAAGATAGTCCCCGCCAGCGGGCGCAATAGAATTCACATCGAAATAGGGAAAGATCACCGGATTTCATACCCCGAACGAGCTAGCGGATCGTATCACGGGTCGGGTGAGACCCGGTCCAGCGATCAGGGCCCTCCGCCAGTAGGGCCGGAAGTTTCGCATTTGGGTTGGGGGCACTGGTACACTTTGAGAGAACTCGAGGTTTCTACCAATTTCTTTGCAGATGAAAATGTGATAGGCGAAGGAGGTTACGGAATTGTTTACCGTGGTGTTCTGGCGGATAACACTAGAGTTGCTATAAAAAATTTGCTTAACAACAGGGGACAGGCTGAGAAGGAGTTCAAGGTTGAAGTCGAAGCAATAGGA…
>F01_transcript_11192
ATGGATCTTTCTGCTCTTCCATTACCTACTGATCCACCAGCAGTTCCTCCACCTTCCAGCCCATCACCTTCAGCCCCTCCACTGGTCACCACCGGCGCCGTTGTGCCAGTTGCTAACCCTGGTCCACCAACTGTTGACACTAGCCATCCCCCTTATGCTGAGATGATATATGCTGCTATTACGGCATTAAAAGAACGGAATGGGTCAAGCCGGAGAGCCATAGCTAACTACATAGAGTCGGCTTACTCGAATCTCCCAGCGGCTCATTCAGCCTTATTAACGCACCACTTAAAGCGATTGAAGAACAGTGGGCAACTTGTTATGGTCAAGAAATCTTACAAGATTCCAAGATCTACTCTTCCTGCTACCACAACTGAGGAGCCTAAAATGGGCCCTACT…
>F01_transcript_11195
ATGGAAAACCACAGAGCAAACACTCTAACCCAATCTTCTGTTAGATTCTTTGCATCAAAGGCTTCAGAGCAACCAAAGCAAACAACATCTGAGACCAAAAAAGAAATATCTACTGTTGAGGATCCATTCGATGCGCCAACATACAATATCCCAGAGAAGCCAGTGACATTTGCAGAGGGGGCTTCCTACAGTCTTATTATTCTTGCTGGGCTTGGGGTTGCTGCTGCTGCAGCTTATGGTGTTTTTAAGGAGCTCATCTTTGAGCCAAAGGAGTATAAAATTTTTAACAAGGCTCTGAAAAGGATTCAAGATGACAGTCAGGTCAGGGTGAGGATCGGATCCCCAATTACAGGCTATGGTCAGGAAAGTAGAAACCGTGCTGCTCGTCAACGCATTCCC…
>F01_transcript_11197
ATGGGCTTGGAGGAAAGAGTTGTACAGTGTCACATTGAAGAAGGCAAAGCTGACCAAGCCTGGACTGTATCTCTGCATGCGTTTTCTGATTTAACCTACATTTCTCCTGTTGTATTCTTATGCCTTCTGAAAGAATGTTATATCCATGGAACACTGAAAGCAACCAAAAAGTTCCGAGCTCTCCAACAACAAGTACATCAAGTGCTACGGAATTCTCCGCAACCTGAGCCAGCTACATTTATTCTTAGATGCCTCTATGTCCTTCCTATGTTTGGATTATATCGTGAAGGGTTTAGTCACTTGATTATCTCTGCTCTTCATCGCCACCTAAAAGTAGCCACCAGCTTAGCAGACTCCTTTGACACGAAAGCTATAGCTGCCAAGTTATTCCTTGACATT…
>F01_transcript_11198
ATGGTGAGCAATGCACAAGAAGAATTGTTGCAGTGGCATGCAGAAAACGCCAAGAACAATTGTAATATATTTCATGCAACTGAGAGATGTGCAGCAGGGATTATACAGGCCATTGGTAATTTCAGTCTTGGTCCAAATGTCTCTCCAAGAGATATCAGGGACTTTCAGAAATGCAAAGTGGAAGCTTTCAATCCTGACCATGAAGTTGTGAAGTTCTATTTGTTTTATGAGAGATGGCGACGTGCAGAAGTTGAAAAAGCTGAGCACTATATGCAAAGTTTAAGATCAGTGATTCATTCAATGGGTATCATAGTCCATCCTTCTGGAAATGAGCGACCGATGCACCAATGTATAGATCTTATAGCAAGTTTATATGGTGATCAGCAAGGAAAGCAATAT…
>F01_transcript_11201
ATGGACGTCAGCGACCAAACAGAGCACCAGATCGCCTGCAACAGTAACACTATAACCGATGTCAATCTAAGCAAACCAGTTCGCTGCATTGTGAAACTGGGAGGGGCAGCAATCACTTGCAAAAATGAATTGGAGAAGATCAATGAAGAAAATCTTGAGAAAGTTTCTTCACAGCTGAGGCAAGCATTGGTTAGTTCAGAGAAAGTTATTGGGATGGATTGGAGCAAGAGACCTGGGGTTTCAGATATTGCTTGTAACGTGGATGACTTTGGTGATGGGCTGAGACTAGAATCAGACAGATTCGTGGTTGTTCATGGAGCAGGTTCTTTTGGGCACTTTCAGGCTAGCAAATCCGGAGTTCACAAAGGAGGATTGGAACGACCCCTTGTCAAGGCTGGT…
>F01_transcript_11202
ATGGCTGCAAGTAATGAAGTTAACGTCAATGAATCCAAGATGGTGGTTCCCCTCCATACATGGGTTCTGATCTCAAACTTCAAGTTGTCATACAACATGCTTCGTCGCCCTGACGGGACTTTCAATCGCCACTTAGCCGAATTCCTTGACCGCAAAGTGTCTGCAAACGTGAACCCAGTTGATAAAGTTTTCTCCTTTGATGTGATCATTGATCGTGCTACTGGCCTGCTTTGCAGGATTTATCGTCCATGGGACGACAATGAGTCTCACCCACTTCTCGATCTTGAAAAGCCTGTGACTTCTGATGTCGGTGTTCCTGTTATAATCTTCTTCCACGGAGGAAGCTTTGCGCACTCCTCGGCGAATAGTGCTATTTATGACATGTTATGTCGCAGATTC…
>F01_transcript_11205
ATGGCAGAGGATGTGGCGTGCTGTGGAACAATGTTTTCGGTGTATGTGGTGGTAATAATAGGTTTAGTGAGCTTCGCCGGGTTGATGGCCGGGTTAACGCTGGGTTTGATGTCTTTAGGCCTCGTCGACCTTGAAGTTCTTATCAAGGCTGGTCGTCCTCAGGATCGTATTAACGCTGCTAAGATATTTCCGGTGGTAAAGAATCAGCATCTTCTTCTATGTACTCTTTTGATTGGAAACTCTCTAGCTATGGAGGCTCTTCCTGTATTTTTGGACAGGCTTGTGCCTCCATGGGCGGCGATCCTAATATCTGTGACTCTGATTCTCCTTTTTGGAGAGATAATGCCACAAGCAGTCTGCACTCGCTATGGCTTGACTGTTGGGGCAACAATGGCACCA…
>F01_transcript_11215
ATGGCAGCATCAGCTCAGCAACCCCCAACAACCCCCACTGCTGATATCGTGGGTAACGCTTTTGTTCATCAGTACTACCTTATATTGCACCAGTCACCGGAGCTTGTTCACCGATTTTACCAGGATATTAGTAAGCTTGGTCGTCCTGAAGAAAGTGGAGGCATGAGTATCACAACCACTATGCAAGCTATCAATGATAAGATACTTTCACTTGACTATGGACAATTCGTTGCTGAGATAACAACTGTGGATGCTCAAGAATCTTATAATGGTGGAGTCCTTGTCCTTGTGACTGGCTATTTGACTGGCAAAGACAAGAGGCGGAAGTTTAGTCAGAGTTTCTTTCTAGCACCTCAAGACAAAGGTTACTTTGTTTTGAATGATGTCTTTAGATATGTA…
>F01_transcript_11216
ATGGCCGACAATCCAACGTCAATGCAGGAAATGCGGGCAAGAAAGACGGTGAATAATGCAAGTGGCTCTAGAAAGGTGCTAGTTGAAGAGGGTGATCAGCTGAGCATAATAATTGATGAACCCAAAAGCTCTGTTGGTAATGAATGGGTGGAAGAGAAACTCCAATCCCTAGAAAAAATGAAAGAAGAGATTCATAAGGATAAAGCCAAAAGGTATCCAAAACCGAGAATACAACGGATTCCGGCAATATTACGTGGCCGCGAGAACACAGAGAAGAACTACACGCCAAGAGCGATTTCCATTGGGCCACTTCATCATGGTGATCCTAGGCTGACGGAAACAGAAGATCTCAAGCTTCAACTGACAATGCTTTTCATCATGAAACAAAACATTCAGAAA…
>F01_transcript_1122
ATGGAAGACGCATACGCCAGATCTGTTACTGAGGTATTGGATTTCTTTGGAGTGGACCCTACTAGAGGTCTCAGTGATTCTCAGGTGGCACGAAATGCTAGAGTTTTCGGTAAAAATGTGCTGCCTGAAGAAAAGAGAACTCCCTTCTGGATGCTGGTTTTAAAGCAATTTGATGATTTGCTTGTGAAGATACTAATTGCTGCTGCAGCTATTTCTTTCATTTTGGCTTTGATTAATGGAGAAACTGGCTTGACAGCTTTTCTAGAACCTTTTGTTATCTTGCTGATACTGGCCGCCAATGCAGCAGTCGGGGTAATTACTGAAACAAATGCCGAAAAGGCTCTAGAGGAACTACGTGCATACCAAGCAGATATTGCAACTGTCCTGCGAAATGGTTGT…
>F01_transcript_11222
ATGGCTACCCTGAACATTACTAACTGTAGCAGTGCCACGTCACGGATGACATCATCAATCTCTGAACTTTCCGTCCCTTTCTCTCCTTCTCTCTCCTCTCAGAAAGTCATAAAACTGAAACAAGCCGATTTATCTTCTCAGTCACTTCGATTTCAGCGCAAATCTTGCTTCCACCATCACTCTCTCCGACTATCGCCATTAAAGAATGCTAAAGCTTCTCCTATATCAGCTGCAGCGACCTCCAAATTTCTGAAAGAGGTTTTGCCACCAGCTCTTGATTCTACATCAGAACCGCCTCCGATATTTGATGGAACAACTAGGTTGTACATATCGTATACATGCCCGTATGCCCAACGCGCTTGGATTACTCGCAACTCTAAGGGATTGCAGGAAAAGATC…
>F01_transcript_11225
ATGACGGAGGAGGCGCACGATAGCGAGACGCCGAAGAAAGATATGCCCGATATCGAGACTCGGGTTGAGGACGCCATGCGAACACGCGTTTCCCACTTCAAAGAGCAAGCCGATTCTTTGACCTTTGAGGGGGTTCGGAGATTGTTAGAAGAGGACCTGGGTTTGGAGAAATTTGCACTGGATGCACATAAGAGATTTGTAAAGCAGTGTCTGATAAAGAACCTTGAAGATGCTGGTGATGGCAATGCCCCAAAGAATTCTGATGAAGCAAAGGAAGAAGGAGAAAGATCCCCTGAGGAACGTCAGCCAAGAAAAGATGAAAAGGAACCTGGATCAGATGATGCTGATAGTAAAGAAGACTCCCCAGTAATGGGCCTTCTAACAGTCCAGAAAAAATCT…
>F01_transcript_11226
ATGGCGGAAAACGGCTCTCTTCCATCTCCTACATCGGAAAAGTATAGAAAAGCCACTTCTTTTCCGAGATTATTCACCAGCTTAACCACCTTAAAGGGTTTCTCCGAACCTGAGGCTCCGGTGATGAGTCCAACCTCCATTCTTGACGTCAGCAAACCCTTCACTGTTCTCAAAAACCCCTTTTGGTCGGACCCGAATACCCATCCCTCGAAATCGCCAGAACCCGAAACCAGACTCAAGCTGAACACCAAAGGTATCGTTGACGCTTTGGAAGATGATACATCCGACCCAAGGGAGTCGAAACCCGTTTTGTTCGGGTCAAAGCTGAAAATCCAAATCCCTCCACTACCTTCCCCACAAAGCTCACCGAGATCTCCCACTCCCACTGATTTTGGCACC…
>F01_transcript_11230
ATGTTTCAACCGAATCTCCAGCTTTCAATTCAAACAAATGCATTGCCTATGCAAGATTCATCAGCGCCAATGCAAGTGGATCAATATGAAAAGTCAATAGTTGCAGCAGATGGCATTCAAAGTGGTGGAATTTCACAATCAGACCCCATCACCTACAATTCTAAGAAACTTCAAGATGACCTACGTATGCTAGGCCTGAAAATCAAACAGCACGAAGACAACCTAAAACTTCTCAATACTCATGAAAACAAATTAGATGCCTCCATTCTTAACTTGCAAGTTGATCTAGGCCAGTATCATTCTTCCAGTGCAAGTAAGAATGAGAATGAGGACCAGTCTAACCTTCAGACGGAGGAACAAACAACTGAACAAATCCTGCGGTATGAAAAATCTGCTGCA…
>F01_transcript_11233
ATGTCAGGAGAGGATGAGTACCGCTGTTTCATTGGTGGCCTTTCATGGTCAACCTCTGATAGAGGTTTAAGGGATGCATTTGAAAAGTTTGGCCATCTTGTTGAGGCAAAGGTGGTTCTGGACAAGTTCTCTGGACGTTCTCGTGGATTTGGATTTGTCACTTTTGATGAGGAAAAGGCAATGGAAGAGGCAATTGATGCAATGAATGGCATGGATTTAGATGGGCGAAGTATAACTGTAGATAAAGCTCAACCTCAGCAAGGTTCAGGTAGGGATTATGATGGTGACCGCAGTCGTAACCGTGACCGTGGACGCAATCGTGACAGTGACCGTGGCTATGGAGGTGCGCGCGGGGGCGGTGGTGGTGGAGGAGGAGAATGCTTTAAATGTGGGAAGCCT…
>F01_transcript_11237
ATGGAGAATGGTGGATTGAAGCCAATGGATGCTGAGCAGCTGAGAGAGAATGCACATAAGATGGTTGATTTTATTGCTGATTACTACAAAACTATTGAGAATTTCCCTGTTCTCAGCCAAGTTGAGCCTGGTTATCTGCGAGAACTTATTCCGGGTTCTGCCCCGAATCATCCAGAGTCACTGCAAAATGTTCTCGATGATGTTCAGAGGAAAATATTACCAGGGGTGACACATTGGCAAAGTCCAAATTACTTTGCATACTATCCTTCTAATAGCAGTGTAGCCGGATTCTTAGGAGAAATGCTGAGTGCTGGTCTTAACATTGTGGGTTTCAGCTGGATAACTTCCCCTGCTGCGACAGAGCTTGAGATGATTGTTCTTGATTGGCTCGCTAAATTG…
>F01_transcript_1124
ATGGCCGATTCTAGGGTTTATCCCGAGTCGCTATACAGTTCACAGCGGTCCGGCGCTGGTACTATCGCCCAGATTCGAGTAGAGAACTTTATGTGCCATAGTAGCCTGCAAATGGAGTTCGGCGAGTGGATCAACTTCATCACTGGTCAAAACGGAAGTGGTAAGAGTGCGATACTGACTGCACTGTGTGTGGCATTTGGATGCCGAGCTAAAGGGACTCAGAGGGCTGCTACTTTGAAGGATTTTATTAAAAGGGGCGCCAGTCGTGCTTCGGTCCAAGTGAAATTGAGAAACGAAGGAGAGGATGCATTTAAGCCAGGAATATATGGTCAATCCATAACTATTGATCGGACAATCACTGAATCTTCCAGTACTATCGTTCTGAAAGATCACCAAGGG…
>F01_transcript_11240
ATGGTGTTCCAGATACTTGTTTCAACCTCAAACCGTGCTCCAGACAACCTCTACGAAGGTGGATTGCAGAGGGATCTTTTCCTACCCTTCATTTCCACTTTGAAGGAAAGGTGCATTGTCCATGAGATCGGCTCATCATTGGACTACCGCAAAATGACTTCGGCTGAGCAAGGTTTCTATTTCATTGGCAAAGATTCTCCAATCCTTCTTAAGGAAAAATTTCAGGAATTGGTTGGTGAACATGCAGCAGGACCACAAGAGGTGGAAGTTGTAATGGGAAGGAAATTGCAGGTTCCGATAAGTGCTAATGGATGTGCATATTTTCAATTTGAGGAACTCTGTGACAGACCTCTTGGAGCTGCAGACTACTTTGGATTGTTCAAGAACTTCCATACCCTA…
>F01_transcript_11242
ATGGATCCGAACCCGACATCCTTTCCGATCCTCTCGTACGTCATGAACCGACTAACCTCTTTGGGACCGAGGACGGCATCCACCGAGTACGACATCGAACAACCCGATCCCTCCGCCATTCAAACCAAGGCCCAGGACCAAGTATTGGTTAGCCAAATGCCTCAATTGACCGACCCGAAACTGATCGCCGCCATGAAGCACGCTGTTCACGACGTTTACCAGACCCGAAATGTTCTCCAGACCCTCGGGCCTCGTCCTGACCACGAGGTCCTCGACAACGCCAAGGCCAAGCTCGCCGAGATCGAGACGAATCTCGCGAAGTCTCTCGAGGAAATCGTGCTGTCGCCTCGCCCGTCGGACGTCGACACACTCCAGTGGCGGGCGCACTTGGCGGAGAAA…
>F01_transcript_11244
ATGGCTGACACGAAAACCATCGACACTACCGCTACCACAACCGCCGTTACAGCCGCTGATACGACCGCCACCTCAACGGCGGAAACGAAACCGGCGCCGGCGGCTGTTCCAAAACGATCATGGGGCGATGAAGTGGAGGAATCTTCGGATTGGCAAAGCGCTACTACATCTGATGTGACTTCGGAGCTTAACGTCGAAGGACTGGCGATAGATGAGAACAAGAAGATTAATAAGTTCCTTGACGAACCTGAAGACACTAACATCAGAGCTGTTACGACTGGTGACACCCCATACACATCTGCTAGTTCATTTGAAGATCTGAATCTGTCTCCCGAGCTATTGAAGGCCTTATATGTTGACATGAAATTTGAGAAGCCCAGTAAGATCCAAGCAATCAGC…
>F01_transcript_11247
ATGATGATGGCTTCCTTTGTTGCTCTTGTCGAGTCAACAGGTGCTTTTATTGCGGTTGCAAGGTATGCAAGTGCCACTCCATTGCCACCATCTGTTCTCAGTCGTGGTGTTGGTTGGCAGGGGGTTGGCATTTTGTTATCTGCTTTGTTTGGAACTGGGAATGCAACCTCGGTCTCTGTTGAAAATGCTGGTCTTCTAGCACTAACTAGAGTTGGCAGCCGAAGAGTTGTCCAGATATCTGCTGGCTTTATGATTTTCTTCTCCATTCTAGGGAAATTTGGAGCAGTCTTTGCTTCAATACCAGCACCTATCATTGCCGCGTTATACTGCCTTTTCTTTGCATATGTTGGTGCTGGAGGTCTTAGCTTCCTTCAGTTCTGCAACCTCAACAGCTTCAGA…
>F01_transcript_11252
ATGATGTCTTGGTGGAAGAGTAATCTGTGTAGTGGGATTTGGGAGCTGAGGCCGCTGGTGAACTTGCTTTTTCCGCTTTGTGTTCATTGGATTGCGGAGGAGATGACTGTTTCTGTTCTTGTTGATGTGACGACCAGTGCTCTCTGTCCTGGTGAATCTACTTGTTCTGAAGCTATTTACATAAGCGGTCTTCAACAAACGGTTGTTGGAATTTTCAAGATGGTGGTGCTTCCTCTTCTAGGCCAGCTTGCAGATGAGTATGGGCGTAAACCTCTGCTCATCGTTACAGTCTCCACAACAATCTTTCCTTTCTCTTTACTAGTTTTCAGCCAGTCTAGAGAATTTGTTTACACCTACTATGTGCTTCGCACCATATCTTACATTATTAGCCAAGGGAGT…
>F01_transcript_11261
ATGGATTTCTCGTTTCTTCACACATGTACAATAACTTCTCCTCTCTTTCTTTCCATCTCTCTGCTGTTATTTTTCACAGTTACGAAACCAATCTACGCTTCGATTCACATATACAATAACGATCAGTTCAAGGAAGTTGGCAATGCTTTCCTCCTCCCTGGCGGCAGCGAAGGCCTCGCCGCTTCTCTTTCCTCCTCCTCCTCCGAATCCACCGATGGAAGCTCCTTCATTCGATTTGAGAATATCACTTTCTGGAGGACTCAGGCTGCTGCTGATGACCCCTCAGACATGGAGCACAGTTCTGGTTTAGTACAGGTAGTGATTTTTGAGGCAGCTGATCGTAATAATATTGGAGGCTCTGCTTATGGAGGACAAAGATCGATATGTTGCACCCCAGAT…
>F01_transcript_11262
ATGGCCGACGATAAGGAAATGTCTGCTGCTGCTGTTGTTGATACAAATGACCCAGTTACAGGCCACATCATTTCCACAACCATTGGTGGCAAAAATGGCGAGCCTAAACAGACAATTAGCTACATGGCAGAGCGGGTTGTAGGAACTGGGTCTTTTGGAATTGTATTCCAGGCAAAATGCTTGGAGACTAGGGAAACTGTGGCTATAAAGAAGGTTTTGCAGGATAGAAGATACAAGAATCGTGAACTCCAGTTAATGCGAGTGATGGATCATCCAAATGTGATTTCACTGAAGCATTGTTTCTTTTCCACTACTAGTCGGAACGAACTTTTCCTTAACCTAGTCATGGAGTATGTACCTGAAAGCATGTATAGGGTTTTGAAGCATTACAGCAGTGCA…
>F01_transcript_11268
ATGCTAGTGGTGTCACCACTGAGGAGCGCGGGCAAAGATGAGAACCAAGGAGAGATGGCGAGTGCCACGAACTGTAACTTCGCACAAGATTTTCCTGATTTTTCTGATGCGAATAATCTGCTTGATAGCATCGACTTCGATGATCTGTTTATGGGAATCAACGATGGCGACGTGTTACCGGACTTGGAAATGGATCCTGAGCTCCTCGCAGAATTCTCCGTCAGCAGCGGCGGCGAGTCCGAGATTAACGCGACAGCTGCTTCCGCGGCGGTATCGGTGGAGAAAGTTGAAGAAGAATTGAAGAAAGAGGAGGAAGATAAGGTCTCTGGTTCTGGTATATCCGAGGAGGAGATTGTGAGTAGAAGAGAGGAGGAGGTCAGTAGAAGAGTGGAAAAAAGC…
>F01_transcript_11269
ATGTCGGCAAATCTTCCGCACGAGTCAACAAGTCCCAATGACTCGACCGATAACTCCGTGCCCGGCGACGGGGGATCCGACGTTCCGAATATGAATAGAAGACCTACGTTCACGCGCCGTGGGTCGACACGCTTCGGCCTTTCAGCAATTCCAACTGATTCGTCTAACCCACACGACTCGCCGGATGCGTCCATGCCCGGTGACGGTCCACCGGGGCGTAGCTTCAGACCCCAGATGTCTATGTCCCGCCATGGCTCAACACGTTTCCCGTCGAACCCAGAGTCAGAAGTTGCCGGCATTGACCATATAGACGGAGCGCGTGACAACAACCGCCGCCTGGCAGCCGCTCTGGCGGATGAAAGGGCGATGTCGGCACGCGAGGCTGTCGCTGCCCAAGAA…
>F01_transcript_1127
ATGGCTATTGAAGCATCTTCAAAGCAAACCTCAGCCTATGACTTTGATGACGAAGATGAGATTCCGCTAGTTTTCAAGAGAAGTAATGCAGCTTCTAAGCAAAACCATGTAAACCCAGAACCAAAAAGGTCCTCAGCATCATCCACATCCAACGGTCGAAATTCCAACCCTCAGAAGAGTAAAACAGGAATTCCATCTTCAAGGTTATCATCTGCCAACTCTCATCCCTCAAACCAGAAGCCATTGACCTCATCAGTCAAACCATCGACCTCATCGGTCAAACCATCAACCCCGTCAGTCAAACCATCGTCCTCATTGGCCAAACCATCAACATCATCGGCCAAACCACCTACATCATCGGCCAAACCATCGACATCATTGGCAAGACCATCACCGAGA…
>F01_transcript_11270
ATGAAGTCAACGAAGAATGACAGCAGCAGTAGTGACAGTGATGACAGCGATGATGATGATGGTGTTGATGTGAACTCTGCTGATTCAGATCAGGATGGAGCATCTAAATTGTTATCTAAAGCCAAAGAGAAGACAGTCAAAGAATTGGTAGAGGACCATGAAGTGCTTAAGTCAGGAGTGCTTTCTTTGCCTTTCATGGTGCGTGGGTTGAAAAAGGGAAAGGAAGAAGCTGTAGAAGAAGCAAAACTTGCTCTTCAAGAGTATGAGATGTCATTGAATGAGTTGGAAAATAAAGATGGAGAAGCAAATCCAAAAGTAGGTGTTAAAAGTGGGAGAATGGTTTTCGGGGCTGCTAAAAAGGAGATTCCGCAACCAAGGAAGAAGATTGACAAGGACAGT…
>F01_transcript_11271
ATGGAGGGAGAGGAAGGAGGTGTAAGCAACAACAGACTGAAGAAATTGGCAGGTTCGAAATCAGTAACAGGTTCAGGCGAGGTCGATTACAAAACGAAATCGGGAACAGCTTGGAGCCATTCGTACTTAAACCAGAAGCCATGGCATCCACTCTCTTACCCTAACCAGCGCCGTAAATGGATCGCCGAGCAAATCCACTCCGAGCGAGATCGCCGCGCCGAGGAAATCGCTCGCGAATATGCTCAAGAGCAGGAGTTCTATCGTCAAACAGCTCTTATCTCCAAGAAAGACAAGGAAAAGGTAGAGACAATGCAAGCTGTAAGCTTTATGTATGTTCGGCCACCGGGGTACAATCCGGAAAGTGCTAAGGCTGCTGAAATTGAAGAGGAGAGGAAGAAA…
>F01_transcript_11272
ATGGCCATAGCAGCAGTAGCAGTTTCTCAGCTGTGCTTCTTCTTTTGCCTCTTGTCTATTCTCACCATCTCCTCCTCTTCTGGTGTTAATTCTCTGCAACCGAAAATGGGATATCTTCAATTTGTCCAGTCATTGGTTGAATTTCCGGGAATTAAGATCAGAGAAGCATCTTTTAGAGAAGATTCTGGACAAGCAAATCTTCCTTCATTGCGAAGAAAGCTCTTGTATGGCCTCAAAACTATTTTACACGACACGACAATCTTCCCCTCTCCGAATGGCCCCACTACACCAACAATAGTCACTGTCCCTTCTACTAATCCTGGCACGGTAACGCCAACCAATCCCACCACTTCTACGACTCCTTTACCAACTGGTACTCCTGTAACAGTACCTCCACCA…
>F01_transcript_11274
ATGTCGGGATTTGGGCTTGAGTATTTCAAGCTAGCAGGAGATATTGCAGAGTCCAGTGGTGTTTCAGAAGCATATAAAAGTGTTCTCAACTCTAGACACAGTGAAGAATCACTGGCTAACTTTGCAAGGTGGGAGCCAGGTCATGGAAGGTTCAAGTTTAGTCATCCATGGAAACAGTACCCGAAAGTAGGAAGCATAACCCGAAAATGTGCCTACAGAATTGAAGCTCTTCATGGATATCAAAACACTCACACCCAGATACCGGAAGAAATCCTCAGCGAAATCCAGGACCCGTGCATAAAAGTGAGTTTGGAATCTGCCAAAGCACTGAAAGAATTAGCGTCAGCGATACGGACAATGACACCACCTTCTTATGCAGCTTCGCACCTTGAGAAATCC…
>F01_transcript_11275
ATGGATCCCTACAAATACTGTCCGTCAAGCGCGTTCAATGCTCCGTTCATGACCACCAATGCCGGTGCTCCTGTCTACAATGACAACTCATCGTTGACCGTTGGATCTAGAGGTCCCGTCCTCCTTGAGGATTATCACCTCATTGAGAAACTTGCCCATTTTACAAGGGAGCGGATTCCTGAACGTGTCGTTCATGCGAGAGGAGCCAGCGCCAAGGGTTTCTTTGAGGTCACCCACGATGTTTCTCACCTTACCTGTGCAGATTTTCTTCGTGCTCCAGGCGTTCAGACACCTCTCATCGTTCGATTCTCCACTGTTATCCATGAACGTGGCAGCCCTGAAACCCTGAGGGATCCTCGAGGGTTTGCAGTGAAGATGTACACCAGAGAGGGAAATTTT…
>F01_transcript_11277
ATGATTGGATCATTTCTTACAAGAGGACTTGTGATGATTTTTGGCTATGCTTATCCGGCTTATGAGTGCTACAAATCCGTTGAGCTGAATAAGCCAGAGATCGAGCAGCTTCGGTTTTGGTGCCAGTACTGGATATTGGTTGCTGTTTTGACAGTTTGTGAAAGAATAGGTGATGCTTTTGTTTCATGGGTTCCAATGTACAGTGAAGCGAAATTGGCATTCTATATATATCTATGGTACCCAAAAACGAAGGGAACTACATATGTCTATGATTCTTTCTTTAGACCATATGTTGCGAAGCATGAGAATGAAATTGATCGTAACTTGTCGGAACTGAGGACCAGAGCAGGAGACATGGCAGTTATATATTGGCAAAGAGCTGCAAGCTATGGCCAGACA…
>F01_transcript_11278
ATGGGAGACAACAATTCACCTTCAGGGTCTCCAAAAGAGAACTCTGATCAGAATTCTGAGGCAAATGCTCTCGCCAAAGACGATAGCTCATTGGAAACCATAGTTAAGAAGTTTCAAGATTCAATGTCCTTGAGCAAAAAGCACAAGTTCTGGGAGACCCAACCTGTTGGCCAATTCAAAGATATTGGTGACACAAGCTTGCCTGAGGGTCCGATTGAGCCTCCAACACCATTGTCTGAGGTCAAACAAGAGCCCTATAATCTCCCCAGTCAATATGAATGGACCACTTGCGATATGGACTCTGAAGATATTTGCAGTGAGGTTTATAATCTCTTGAAGAACAATTACGTAGAGGATGATGAGAACATGTTTAGGTTTAATTACTCCAAGGAATTTCTC…
>F01_transcript_11279
ATGGTGATCGCTGTTAAAAGGCTTAACCAAGAAGGTTTCCAAGGGCACAGGGAATGGCTGGCAGAAGTGAACTATCTGGGTCAACTTTCTCATCCTAATCTCGTGAAATTGATCGGATACTGCTTAGAAGACGAACACCGTCTTTTGGTGTACGAGTTCATGCCTCGAGGCAGCTTGGAGAATCATTTATTCAGGAGGGGTTCTTATTTCCAGCCGCTTTCGTGGAACCTCCGATTAAAAGTTGCTCTAGATGCTGCTAAGGGGCTTGCGTTTCTCCACAGTGCTGAAACAAAAGTTATATACCGCGACTTCAAGACTTCTAACATCCTGCTTGACTCTAACTACACTGCAAAGCTTTCTGATTTCGGATTGGCCAAGGATGGACCCACGGGAGATAAA…
>F01_transcript_11281
ATGGAGAAATCTGGGTATGGCCGCGACGGTATATACAGGTCACTAAGACCTCCATTGGTTCTCCCGAAAGATCCTAATCTTTCAATGGTTAATTTTCTCTTCAGAGATTCCCCTTCTTACGAATCCAGAATCGCCCTCATTGATGCGGATTCCGATGAATCTCTAACCTTTTCCCAGTTTAGATCCGCTGTTATCAAGGTCTCGCATGGTTTTTTGCGTCTGGGTATCAAGAAAAACGACGTCGTGCTGATATTCGCTCCTAATTCCGCGCAGTTCCCCATTTGTTTTCTCGGTATCATCGCTATAGGCGCCATAGCAACCACCGCCAATCCTATTTACACTGTTACTGAACTTTCGAAACAAGTCAAAGATTCAAAACCAAAGTTAATTGTAGCAGTT…
>F01_transcript_11282
ATGGCGGTAGCTCTGAAACTACCTTATCTTACGTCCCTTGTATCATGCCCGTCAATATCTCGCCGATCTACAGCGTTTCTGCGCAGGCGGCACCATCTCATTCCGCCGTATCTGGCGGCAGGATTCTCCGCGCAGAGCGCGGCCTCGAGTCCACCGGAGACGAAGGGTCAAGTTGATAACAAGAAGAACCGAGCAAGCAAAGACCGAGTCAACCAGGACAGAGTGATAACGCCTCGGTCTGAGGACTTCAATGCGTGGTACCTCGATGTTATTGCCAACGCCGAGCTTGCGGATTACGGTCCTGTTCGGGGGACTATGGTTATCAGACCGTACGGTTACGCTATTTGGGAGGCAATTCAGGATTATCTGAATGTTAAGTTCAAGGAGACTGGGCATAGT…
>F01_transcript_11284
ATGGCTACCAATTTCAAGTCCATCCCGATCATTGACATTAGTCCACTATTGGCAAAGTCTGATGATCCGAATATGGCTCAGTATTCAGGAGTGTCTGAAGTTGTTAAACAATTGGATCAGGCTTGCAGAGAGGCCGGGTTCTTCTATGTGAAAGGCCATGGTATTCCTGAATCACTCATCAAAGAGGTCAAAAGTATTGCACACAAGTTTTTCAACCTTCCATATGAGGAAAAGATTAAGATCAAGTTGACTCCGGAAGCTGGATACAGGTTTGCTCAGTGGACTGGTACACCACATATCATTCGCTTCATTAACATTAATTGTACTGTGTAA
>F01_transcript_11286
ATGGATTCAGGTTCGGCAGAAGCAAGACAGTGGTTAATGGAGAAAAGGTCTAGTTTCAGAAATGATTCATTCTCAAGAGATAATGAGAATGTGCCTGAAACTGGGTGCCTTTCAATTATCGTTCTCGGTGCTTCCGGTGATCTTGCTAAGAAGAAGACTTTTCCTGCTCTCTTCCATCTCTATCGCCAGGGGTTTTTACAATTGAATGAAGTTCACATTTTCGGTTATGCTAGGACTAAGATTTCTGACGATGAGCTGAGAAATCGCATTCGTGGATATCTTACCAACGAAAAAGATACTTATCGCGGAAATCCAGATGACGTACTTAATTTTTTGCAGCTGATCAAATATATAAATGGGGCTTATGATTCTGAAGAAGGATTTCGTCTACTTGACAAA…
>F01_transcript_11287
ATGGAGAGGAAACAAGGGTTTTTTTCTGCCTTAAAAGAGGAGGTTGTTAGGGGTTTATCGCCGGCTAGGTCACGACCGAGGAGTCCGGCGAGAAGTGCGTCGCCAATGTCGAGTTTACTTCGGCGGAGAACTCGGAATCACCACCATCATCACCGTGTCAAGCAGCCGGAACCGATGGTTGTGAGATCAGGCAGTTTGAGGCCAGCGGAGGCATTATCTCCATTGAAAGAAGGGCCTGATCCTGACGGTACGGACGGCGGAGATTCGAGAATGGACGGGAGATGGGCCCACTGGATGAAGGGCCAGCTAGCTAGAGCTCCATCGGTTTCTGGTTCCGCGTGTAAACGGTCGGATCTGAGATTGCTTCTCGGAGTTCTGGGTGCGCCGCTTGCACCGGTT…
>F01_transcript_11289
ATGGCAGATAGAGAAGGAGAGAACATGAATATAGCAAATATGAGGTTAACGTTCAATGCGGATGGCGGTGCTTCAGTTTATAAGCCTCTGATGCCAACAGAAACCTATCATCAACAGCAACAATCACAATCTGCTACTGGAGGGGATATCCCCTTTATCCAACATCATCATCATCAACAACCGCAACAAGCAGGTAGTGTTAGCGTCAATGGCAGTGGTGATGGGCTGGGAGAGTCAGTGAAGCGTAAACGTGGCCGCCCAAGGAAGTATGGTCCGGATGGTAGTAACACTAGCACTAACACTAACACTAACACCGCCAACAACAATAACAACACCATGGGAGGAGGCCTTCAATTCGCATCTCCCCCTTCGGCAAATTCCTCCAAGAAACCCAGGGGA…
>F01_transcript_11291
ATGCAAAGGGTTCGATTTTCATCAGAGCAGGCACCTGTACATAAGTTAGGGGAATCCCAGATGTCATTATCCCCTAAGTTTAGGTTAGCTGTGATAAAATCTTCACTATTAAATCCTTCACCAGAGTTAGAGTCGTCTGTCAAAGGAGAACCCCTCATTCCAGGGCTTCCAGACGATGTTGCACTGAATTGTCTCTTGCGTCTGCCAGTCGACAGCCATGCTTCCTGCCGAGCAGTTTGCAAGAGATGGCATTTATTGCTTGGTAATAAAGAGCGATTCTTCACCCGAAGGATGGAACTAGGATTTAAAGATCCTTGGCTTTTTGTATTTGCCTTCCACAAGTGTACTGGAAAGATTCAATGGCAAGTTCTTGACCTTATTCACTTCTCGTGGCATACA…
>F01_transcript_11294
ATGAAGATAGAGGAAGTTCAATCTACTGCCAAGAAGCAGCGCATCGCGGCTCACACTCACATTAAAGGCCTTGGTCTTGAGTCAAGTGGAACGGCTATACCTTTAGGTGCTGGCTTTGTGGGTCAGGTGGAAGCAAGAGAAGCGGCTGGTCTTGTAGTTGATATGATACGGCAGAAGAAAATGGCTGGTCGAGCACTTTTACTGGCTGGTCCACCTGGTACTGGGAAGACAGCGTTGGCCCTAGGAATATGCCAAGAGCTTGGTAGCAAGGTTCCATTCTGCCCTATGGTTGGTTCAGAAGTATATTCTTCAGAAGTGAAAAAAACTGAGGTGTTAATGGAAAATTTTCGACGGGCTATTGGTCTACGGATTAAGGAAAATAAAGAGGTTTATGAAGGG…
>F01_transcript_11296
ATGGCGATGATGATCGTGCTACTGAAGACAATCATCGCCTTCTCTTGCCTTCTATCTCGCACTTCCTCAGCTGTTGTCGACGAATCCCTCACTTACATTTGGCCTTTACCGGCGGAATTCACTTCCGGCAACTACACGCTTTCCGTCGACCCTGGCTTGTCTCTGTCGGTGTCAGGAAATGGCGGAGGATCTGAGATTGTGAAAGAGGCTTTTGAGAGATATAAGACTATCATTTTCAAGCACAGTGATAGAGTTTCTCTGTTTAGCAAGCTTCGAGGAAGGAGACCGGATTATGATATTAGTAAATTGAGGATCGTCGTTCACTCGGCTAACGAAGAACTGCAACTCGGTGTGGATGAGAGTTACTCTTTATTGGTAGGAAAGAACGATGCGCAGTCA…
>F01_transcript_11297
ATGGACACAGCGTCTTGCTCCGGAGTTCTTTCTCAAACGAAGCTCCTCCCGGGCTCGAACACGCAGAAATTCGATCGTCATTTCTCAAGGTCGTGTACTCAGCGTCGTGCACCAGTGTCTATATCTTGTCACTCATCTGACAGATTAAATGACGTCAATAACCCTTCGTCTCAAGCACTCACTTATCTATCATATGATGCAAGTAGCAGAAGAATTAGCATTAACGGGGCATCACATATCTCTGGTCCTGTTCAGAAGAGGAATCCAATGGGGAAGGCTTTTTCTGCAGCGGGAGTAGGAACATATGGTGCAAACGTGACAGAGCACCAATCTCAATCTCAGTCTCAGTCCCATGCCACTGAGGATAAAGTTGGGGTGTTGCTTCTGAATCTTGGGGGG…
>F01_transcript_11298
ATGGAGACTAGGGTGGGAGTTGGTAAAGTTTCGATTTTGGATTTGGATAGCGTTGATGAAGGATTGGTTCAAAAGATGGTTTATGATGCTCTTGTTTGGAGTTCACTTCATGGCCTTGTTGTTGGTGACAAGTCTGTTAATAGATCAGGGAAAGTTCCTGGTGTCGGAATAGTGCATGCTCCTGTTGCCTTGTTACCAATGTCATTACCCGAAAATTACTTTAGCCAAGCATGCGAGTTAGCCCCCATTTTTAACGAACTTGTTGATCGAATAAGTTTGGATGGAAAGTTTCTACAGGATTCGCTATCCAGAACGAGGAAAGTGGATGCCTTTACCTCGAGACTTTTGGAAATTCATTCCAAGATGCTAGAACTCAACAAGAAAGAGGACATACGCTTG…
>F01_transcript_11299
ATGGTTGTCCTTGCAGCTTCCATTGTAAGCAAATCTGGAAAAGTGCTTGTTTCTAGGCAGTTTGTGGATATGTCTCGTATAAGAATTGAAGGCCTTCTTGCAGCTTTTCCAAAATTGGTTGGCACTGGAAAACAGCATACTTATGTTGAGACAGAAAATGTGCGCTATGTTTACCAGCCAATAGAGGCTTTGTACTTGCTTCTTGTGACAAATAAACAAAGCAACATACTTGAAGATTTGGAAACTCTAAGGCTTCTCTCCAAGCTTGTACCTGAATATTCCTTATCTCTCGATGAAGAGGGTATCTGCAGGACTGCTTTTGAGCTGATCTTTGCATTTGATGAAGTCATCTCTCTTGGACACAAGGAAAATGTGACTGTTGCGCAGGTTAAGCAGTAT…
>F01_transcript_113
ATGGCATTGGGAGATTTGATGGCGTCTAGGTTATCTCAATCTTCGGTAGCAACCGTTGTTTCCAATCACTATGAAGACCGCGGCTCCAGCCACGAGGAAGCGGATTTGATTACGCAGAGGAGAGATTCTGATGCTGCTAGCAGTAATAATCCCAATGCTTCCGTTCAATCCACTGCCAGCACTTCCACCACCACCACCAGTATGGCATACTTGCACCAGACTATTGTTTTGTGTGACCTTCGCCACGAGGCATTTGAGGCTTCTGCCCCGACCGGTCCATCTGTTAGCGGTCTCGTCTCCAAATGGCGGCCTAAGGACCGAATGAAGACAGGATGTGTAGCTCTAGTTTTATGTTTAAACATTAGTGTTGATCCACCGGATGTTATAAAGATTTCTCCT…
>F01_transcript_11305
ATGGACGATCCGGCGATAACTCCAACGAAATCGACTAACCAGCATCAATCTCTGAATGTCCCACCAACAATGTCCCTCCAATCTCTCACTCCGCCGTCGCATCACATCAACCGCATGATTAATTCAAATCACAAGCAATCGCCATCGAGAACTATTTACTCCGATAGGTTTATCCCTAGTAGATCCAGCTCCAACTTTGACCTCTTCAACATCTCGCTGCCGTCTCCAGCAGCTGGGGACAACCACAAGGACGATAATTCCGGAACCTACGGTGCCCTCCTACGCGCCGCACTCTTCGGCCCCGATACGCCGGAGAAAAAGGACGTATCGTCGCCTCCATCAGGGCGCAATATTTTTAGGTTTAAATCGGAAACCAAACGTTCATTACATTCGCTATCG…
>F01_transcript_11314
ATGGAAATTCTTACATACACTTGCCGGCCAAGCTGTTATGTTGTAAACGTGAGATGGAATTCAGTCAAGAGAAGCTTGAATTCTTACCATTCAAAGGATCCATTTTCGCAAGGACCCAAAATCTTTTGTACTAGGTTTGACTCCATAAGTGGTTCACCAAGAAATTCCAGTATTTTATTCTTGAATAATCTTGATCACGGAAAAGATTTCCGTTCCTTAAATTGCAGTAGAGGGTTTAAGAATAGGCGTTCAAAGATCTTGAGTGCAAACTCCGATGGTTATGTAATTGATGGGAAAGAGAGTGCAGAAAGTATTTCTAGAGATGGGGATTCAATCTCTAGGGTTTTGATTCCGGGGTTGCCGGATGAATCCAAAGGTGAATCTACTGCAACGATTAGT…
>F01_transcript_11315
ATGAGAAATCGTCTGGGAGGGTTTTGCTTTTCGGTGGCTATTCTTTTGGTAGCATTATGCATATCATACTCACAAGCGTATGCAGAAAATGAAAAGAAAATCAAATCTGCCGTATTTCTATCTCCAATGTTTGTGCTAGGTCCAGGATCAGTCGAAAACAGGTTTTACTACAATGTTGACTTCCCTAAAGGCCACATTGCTATCAAGAGTTTCGATGCTGAAGTGATTGACGAGGCAGGAAACCCCATTCCCCTTCACGAGACCTATCTCCATCATTGGGTTGTTGCCAGATACTATTCACGTAAGGGTGCACGCATCTTGGAGCGAAACGGTGACAGGCTTCTCAGCAAGTCCGACTTCATGTTCGCAAGAAACAGTGGCGTGTGTAGGAATCTCGGG…
>F01_transcript_11318
ATGGCGTCTGATCCTGAGCAGCCAACTCTGTCCTCTTTTGGAAAGGTAGGGAAGTCTTCTGGTGAGATAGGTAATGCAGAAGAGCCGCTTCTTAATGGAATCCACCCTACTGAAAGCTATTCTGTTTCCGCGACGATTCTTCCATTCCTATTTCCTGCTCTTGGAGGACTACTGTATGGTTATGATATAGGAGCCACTTCCTGTGCTACAATTTCTGTACAGTCAACCACATTAAGCGGGATTTCATGGTACGACTTATCTTCTGTGGAAATTGGTCTGATTACTAGCGGGTCACTGTATGGGGCATTGATTGGCTCAGCTTTGGCATTTAATATAGCTGACTTTTTGGGGCGAAGAAGGGAGCTGATCTTGGCAGCGTTCTTGTATCTTTTTGGAGCA…
>F01_transcript_11319
ATGCTTTTTCTGGCCATATTAGTGGCACTCACTCTGTTCGAGTCGTTGTTGTTCTTCGTCTCAGGGTTAAGGCCTCAATCAAAGCTAAGAGCTATAGTTTTCAAGGTGATGCAATTGAAAAGAGTTGCATGCGAGAAAGAGGAAGCATGTTTGAATGAATTTGAAAAGGTGGATGCTGCATTACACTTGATTGCCAATAAGAAGGCAATGAAATCCAATGACGTTTTCTCTACAAAGTCATATGAAAGATCAAGAGATGTGTATTTAAGATTTAGAATAAGGAATCAATGCATGTCCCTTTCTCAAGAGTCTTCTTTCTCAACATCCAGAACAACTAATATAGGAAATTGTGATGTAAATCTCATATGTACATGA
>F01_transcript_11321
ATGGAGAGGAAACAAGGGTTTTTTTCTGCCTTAAAAGAGGAGGTTGTTAGGGGTTTATCGCCGGCTAGGTCACGACCGAGGAGTCCGGCGAGAAGTGCGTCGCCAATGTCGAGTTTACTTCGGCGGAGAACTCGGAATCACCACCATCATCACCGTGTCAAGCAGCCGGAACCGATGGTTGTGAGATCAGGCAGTTTGAGGCCAGCGGAGGCATTATCTCCATTGAAAGAAGGGCCTGATCCTGACGGTACGGACGGCGGAGATTCGAGAATGGACGGGAGATGGGCCCACTGGATGAAGGGCCAGCTAGCTAGAGCTCCATCGGTTTCTGGTTCCGCGTGTAAACGGTCGGATCTGAGATTGCTTCTCGGAGTTCTGGGTGCGCCGCTTGCACCGGTT…
>F01_transcript_11322
ATGGTGAATAACGAATCGGAGAACAAGAAAGAAAGCGTACCCTGCGATTTCTGCAGTGACCAGATTGCAGTTCTTTACTGTAAAGCTGACTCCGCGAAGCTATGCTTGTTCTGCGACCAGCACGTACACTCGGCGAACCTGTTGTCGCGCAAACACGTGCGGTCACAGATCTGCGATAACTGCGGTGGTGAATCGGTTACCGTCCGGTGCGCGACGGATAATCTGGTCCTTTGTTCGGAGTGCGATTGGGATGCTCACGGAAGTTGTTTTGTGTCGGCCGCACACGATCTTATACCAATCGAAGGCTTCTCCGGATGTCCATCGGCTCTTGAGCTCTCGTCAATTTGGGGATTCGATCTTGAAAACAAGAAACCTAATCAATCGTCGTTCACTAGCTAC…
>F01_transcript_11323
ATGGAGAGCTTTGCCCTCCACTCTCACTCTAACTCCCCCACCACAACCGCCCTAACCTCCTTCTCTTCCTCCACCCGCTCCTCCTTACTCCACCGCAGACCTCTTACCCTTTCTCTCTCCAGATCCCAGCCCACCATTTCCCATCCCTCTCTCTCCTCAGCCCTTCGATCATCCTCAATTTCATCCTCAAAACCCCTCCTCTTTTCCACCTTCGCAAAACCTCCAAATCAGCCCCATTTCTCCCGAATTCAGTCTTCCCAAAACGACAACGCTTCCACTACTTCAATCACCACCACCGCGAAACCGCCGCAAGGAGCTAAGCTCATCCCCTTCATCATCTCTATTTCCATTGGCCTTGTCGTCCGTTTTCTCATCCCGAAACCCGTCGAAGTAACCCCA…
>F01_transcript_11328
ATGCGATTGTTTGGATGGATGCTCGTACAAGTTTCCGTTTGCAGGAAATTGGAGAAAGAGTTATCTGGTGGAAGGAACCATTTTGCGGAGACATGTGGTTTGCCTATAAGTACCTACTTCAGTGCAACAAAACTGCTCTGGTTGATGGAAAATGTCAATGCTGTAAAAGAGGCTATAAAATCAGGGGATGCTCTGTTTGGAACTATAGACACTTGGTTGATATGGAATTTAACCGGTGGCATCAACAAGGGTTTGCACGTAACTGATGTATCCAATGCGTCACGAACTATGCTCATGAATCTCAAAACCCTGGAATGGGACAAACCCACCTTGGAAACATTAGGAATTCCGGCTCAAATCCTGCCCAAAATCATTAGTAATTCTGAGGTTATAGGAAAA…
>F01_transcript_11329
ATGGCGCCACTTCAAGTAATGCATCCGAATGAGTTAATCTCGTCGTCGACTTCATTGGCGGCCACGTTTAACTGCAGTAAGCTAAACTTGCGAAGTTGTAAAACGGTGCGTAGAAGTGTGTGGAGATGGCGGTGCTCCGGGAGCGTAAGTTGCTCATTTTCTCAGGAGGAGTCGGCCAAGATAAAGGTAGTTGGTGTCGGTAGAAGCGGAAACAATGCTGTTAATCGGATGATTGGTAGCGGTCTTAAGGGAGTTGATTTCTATGCCATAAACACCGATTCTAAAGCTCTTTTGCAGTCAACTGCAGAGTACCCACTTCAAATCGGAGAGCCTTTGACTCGAGGACTAGGTACTGGCGGAAACCCACTTTTGGGAGAGCAAGCTGCAAAGGAGTCTAAA…
>F01_transcript_11330
ATGTCATTTTTGGCCCAGGGCCAAAAGAAGTATCGGTATTGCAAGCATATGGTGAAACAACGGGTGCCTGGTTTGCCAGATGACTTGATCAAGAAAGGTAGGCACATTATATTGATACGGAATCCACTCAACATACTGCCATCCTTCGGTAAGGTAATTCCCCCGACTTTTCATGAGTTAGGTTTGGGTGATCTTGTGTCATTATACAGTGAGCTCTGCCAGTTGGGAAAGCCTCCAGTTATAGTGGATGCAGCAGAGCTTCAACAGGATCCCGAGGCCGCTTTACGCGGTCTTTGTGAAGGACTGGACATTCCGTTTCAACCCGCAATGCTGAGTTGGGAAGCTGGACCAAAACTGGTAGATGGCCTATGGGCCCCATGGTGGTATGAGAGTCTACAT…
>F01_transcript_11333
ATGTCATTTCTCTTCATTCTGCTTACATCTGGAAGAGATCCTGGCATTATCCCACGGAATAAGAATCCTCCAGAATTAGAAGATGATGGCTCAAATATTTCTTCAGACTGGTTGGGAAGTACCGGTCCCAGCTTACCACCCACAAAAGATGTTATTGTTAATGGCATGATAGTAAAGGTGAAATACTGCCAAACTTGCATGCTGTATCGTCCACCGCGATGCTCTCATTGCTCTATCTGCAATAATTGTGTGGAGCGCTTTGATCATCATTGCCCATGGGTTGGTCAATGTATTGGCAAGAGAAACTACAGATACTTTTTCATGTTTGTGTCATCGACAACCATGCTATGCCTATATGTTTTTTGCCTTCTGCTGGGTAAATGTCTACAAGTTGATGGA…
>F01_transcript_11342
ATGGAATCCAAGAAAATGACTTCAACTAAGGGGAAAAGATCACGATCAACTAGTACACTGGACCTCAAGAAGGATGGAAAACCAATCGTCTCTTTGGAGGATTCAATCAGTAATTTGCCAGATGAAATTCTCGTTTCCATTTTATCTCTACTGACAACAAATGAAGCAGTTCGAACTAGTGTTCTTTCTCGTAGATGGAAAAATTTGTGGACATTTACAAGTAAGTTAAATTTTGGGCGACCTGCATTAAAGTCACTTGAATATGAACAGCTCGAGTTTGTGGCATGGGTAAGCCGGGTGCTCCAGTCTTACAAAGGAGAAACTTTAGATGAATTTTCAGTATCATTTGATGTTGGTGGGGAACGTTATAAGCATGAGATTGATAGTTGGATCATCTTT…
>F01_transcript_11344
ATGGCTAAGAAGAAAAGCTGGTTCAATATAGTGAAGAGATTCTTTGTTTCAGAAACAAAGCCAAAAACACCTGAAAAGAAGGAGAAGAGAAGGAGATGGCTATTTGGAAGGCTAAAGACCAAAAGGTATCCGGCCATTACGGCACCAACACCATCGTTAAAAGACAGAACATTACTAAGTGAGGTTGAAAGGGAGCAGAGCAAGAATGCTGTGACAGTGGCTGTGGCCACAGATACTGCTGCAGATGGAGATGTGGTGGCTGCTGAGGTTGCAGCTGAGAATGTGGGGGTAGCTGGAACAGTAGCCATTGCCACAGCTCCTGCTGCGGATGCAGATGTGGCGGCTGCTGAGGTTGCAGCTGAGAATGCGAGGGTAGCTGGAACCCCACAATCGACCGAT…
>F01_transcript_11347
ATGGATACTAAGTTACGATTGGAGGGAAACCAACCCAATCTTGAAATGGGGCCATTGAACGATAGATCAATAGACGAGTTTGAGGACGAGACTTTATTTACCCCAGAAACAGAATTCCAAAAGAAACAATCTTCCTTTAGTGGACATGAGAACGGAATGTTATCTGGACTTTCGCCAACTAGAGGTTACAAAATGCCGCAGAATAGTGTATATATGAGCATCAAAACCGTGATTTTCTCGACTAAACTCAACTTGCTTATGCCATTTGGTCCTCTCGCAATTATGGTCCATAATTGGACTGGTCATAAAGGATGGGTGTTCTTTCTAAGTCTATTGGGTATAACACCTTTGGCAGAACGTTTAGGTTATGCTACGGAGCAGCTGGCTTTTTACACTGGT…
>F01_transcript_1135
ATGGCTATTGCTGGTCTACACAATGTTTCTGTGCTTGACTCCCCTTTCCTTAGGGAGTCCCAGTCTCAAGCATCAAGGAGAGGAGGAGGTGAAGAGAGGAGAAACACCCGGGGATCCTCGCTCCTGCAGATGTGGCGGGAGCTTGAGGATGAGCAAGTGGTTAGTCATTCCTATGAGAGGGTTGGTGAAAGACTTCCAGAACAAGGGCGTGCAGGTTTGATATCTACCCACCCAAGGGCGGATATTGCTGACAGTGAACATGGTGGTGAATCAGAGGATGCCACTGTCAGTGAAAATGAGTGTGGACAATGGTCTCCCAATCGCTTCGACTTACAGAGTGGGGTTGAGGATCCCAACAGTTTCAATTCTGACCGTTCTTCGGATTTGGGAGAAGATGAA…
>F01_transcript_11350
ATGGAGTACGAGAGAATACACAAGGTTCAGACTGGTATAATATCACCAAGTAAGCTGAGGATGAAGCTGATTGGGCCTCACCATAGCAGAAGGAAGGATGGATCAAATAGTAACTCCTCTAGAACTTCTCCTTCCAAACTTGACGATTCTGAGTTTGTTAAAAACAGCTTGTTAGCTTCCGAAGATGGAGATTTTATTCATGAAGTTCCAAGCTTAGAACGTGCTTCTGGGGAAGTATCTGGTGAGGTTGTCTTAAATCACAGCCAAGGCGGCCAACCTTCTACCCTCCCTGTTGAAACAACGCCAAGAGATAATACCAATGTGGGTCGAGTCAAAAATCATCAGCTCTCTAGAGTAGATAATCACAATGGAAATTCAAGTGCTGTTCACCCAATGAGA…
>F01_transcript_11357
ATGTGGGTTTGCTTAAGGGAAAACTGTGTTATTGATGATGCCACTGGTGCAGAAAAGATGAATTATGAAGATTTCTGCCATATTGCCTCTGTATGCGCTGAGCAAATAGGCCCTAAATGCCGGCGCTTCTTCAGCCCCTCAAATTTTATGAAATTTGAGAAAGACGAGTCTGGAAGGATTGCCATTTTGCCATTTTATCTTTATGTGATGCGAACGGTTTCTCTGACACAGGCAAGAATTGATATGAGCGAGCTTGATGAAGATTCTGATGGTTTCCTTCAACCTCATGAAATGGAGGCATACATTCGAGGCCTCATCCCTAGTTTGGCACAACTGCGGGACATGCCAGCAGCATTTATTCAAATGTATTGCCGGATAGCTGCTCACAAATTCTTCTTC…
>F01_transcript_11360
ATGGGTGGGTGTTTTCCTTGTTTTGGATCATCTAATAACAAAGAGAGTAGCGGCGGTGGCGGTGGCGGCGGTTTACAGAAGGAGCTGAACAAGAAAGATTCCGCTAAAGATGGCTCGGCCGCTCAGTCTCACCATGTTACCAGAGTTGGCTCAGACAAATCCAAGTCTCGGGGTAATTCGGATCTTAAGAAGGAACAGTCTATTCCAAAAGAACCAACGGCACATATTGCTGCACAGACTTTTACATTTCGTGAACTTGCTGCTGCCACGAGGAATTTCAAAAAAGAGTGTATGTTGGGTGAAGGAGGCTTCGGAAGCGTTTACAAGGGCCGCTTGGAGAGCACAGGACAGGTAGTTGCTGTTAAACAACTTGATCGCAATGGCCTTCAAGGAAATAGA…
>F01_transcript_11361
ATGGAAGATATTAATAATAAGCAGCCACTGCTGTCTCCCGTAGACGAAGATCGAACCGGGGTCGAAAACGAAGAGCTACTATTGTCACTTCCCAGAGGCAGCACCGCCTCCATCGCCTCCTCCGTCACCTTCACCGCTGACGCCGATGACATCCCTCCGATCAACAGCGTTCGCGATTTCTTCCGAGAGTTCTACATAGAATCCAAGAAGCTTTGGTACCTCGCCGGCCCAGCCATCTTCACCTCCATCTGCCAATACTCCCTCGGCGCCGTCACTCAAGTATTCTCCGGACATGTCAGTACCACCGCCCTCGCCGCCGTCTCCGTCGAAAACTCCGTCATCGCTGGCTTCTCCTTCGGCCTCATGCTTGGAATGGGGAGTGCATTGGAGACGTTGTGC…
>F01_transcript_11362
ATGGGAGTTGTGAGCGTCTCCAGTACAGCTGCTCGAACTCCACTAGGATTAAGTACAAAGCTTCTAACTCACCGGTGTACAGTTAAAAGACCCTTGATTGTGGCATTCAAAGGAGATAAATCAAATAACAGAGCTTGGGTTGCTCCCCACGAGCAAATACCGTTGCCAATAGAAGCACCTAATGAGCACAAGAAGAGAGTACGAAGAGGCAGCAAATCCTTTAAAAGGTCAAAAGCTGCCTTCACTGATGAGGCTTCACCTTGTACTGTAGAAGTAGATTACAATGAAGCCGCTGCCAAACTTGAAAACCTGTACAAACTTAGCCCAGAATTTCAGACTTCAGACATGGAAGATAAAGAGAGGGTAACAAAAAGAGGTCGGGGCCGGAGAAAGAGGGAC…
>F01_transcript_11364
ATGATGTCGTACTCAAAGAGGTCGAGGTACCTGCGTTCCCCTTCTCCATATGGGAGATACGGCCGGTCTATTTCCAGGTCAAGGTCTCGAAGCCGATCCAGGAGTCCGTCGGCTGAAGTTGAAAATCCTGGTAATAACTTGTATGTTACTGGATTGTCACCTCGGATCACGAAGAAAGAACTGGAGAAACATTTTTCAACTGAGGGAAAGGTGGTTGATGTTCATCTTGTGGTCGATCCTTGGACAAGAGAATCTCGTGGATTTGGGTTTGTTACAATGGCTTCTGTTGAGGAGGCTGATCGCTGCATTAAGTATTTAGATCGTTCTGTTCTTGAGGGCCGTGTTATTATGGTGGAGAAGGTAAAGCTTTTTCATATTTGCTTCTGTTCTCCTTACCGA…
>F01_transcript_11369
ATGGGCACACCGAAGTTGATGGCGGAGATGGATCCTTACACAAACCAACAACAACCAATGCAATTACAACAGCAGCAATTGCATCAACTGCAACAGCAATTGCATCAACTGCAACTACATCAGCAGCAGCAATTACAGGTGCCACCTCAGCAGCCAACAACTCAGCAAGTGCCACCTCCTCAGCAGCAGGAAACGGTGGTTTCACCTCCTCAGGTGCGGTCCCCATCAGCCATGACGATCCCTCAAGTGAACCCAGCCCCACCTCCACCTCAGCAACAGCAACAGATGCAACAACCAAGTCCCCAACAAATGAACCAACGAACTCCAATGAGCCCACAAATGAGCTCTGGTGCAATGCATGCAATGAGTACAGGCAGTCTTGAGGCTTGTCCGGCTAGT…
>F01_transcript_11371
ATGGGAAATTGTTGGTGTAGATGGGATCCTTCGGTTTATATAGTTTCATCAAATGCAAAATCAGAATCTCCAAAAGACGACGCAAAAGAGAAGAAGGAAGAGAGTAAGTTGCCGTCAAATCCGAAAGAAGTGGAAGACTTACGCCGTGACACGGCCGCAAACCCGTTAATTGCATTCACATACGATGAGCTGAAGATAATCACCGGAAACTTTAGGCAAGACCAGGTTCTGGGTGGAGGAGGATTCGGATGTGTCTATAAAGGGTTCATTTGCGAGGACTTAAGGGAAGGACTTCAATCCGTTCCTGTGGCTGTTAAAGTTCACGATGGATGTAATAGTTATCAAGGCCACCGAGAATGGCTGGCAGAAGTCATATTTTTGGGGCAACTTTCTCATCCG…
>F01_transcript_11372
ATGACACAACTGAAACAAATGTCTCACCTTGATAATATACCTTCAACTCCCGGAAAATTCAAGATGGAAAAATCTCCTTACTTTAACAGACTCAGATTCCATTCATCATTAGCAAAACTCACATTTTGGTCCTTCGTTTTCTTGGGCTTAATCGTGATCTTCTTCTACAGATCTCCGGCGTCGAATCCGCTACCGTCCGATCCCTCTCGCCGCTCTCTCCGCACCTATAACTGGGGGGGACCCGCCTGGGAAAAACGGGTCCGGTCATCTGCTCGGGTCAGGGCCCGTAATGGAATCTCCGTCTTGGTCACCGGCGCCGCCGGTTTCGTCGGTACCCACGTGTCGGCGGCTCTCAAGAGACGCGGTGACGGTGTTCTTGGGCTTGACAATTTTAATGAC…
>F01_transcript_11373
ATGAAAATTGTTCAAAGTCAGAATGAATTTGTTGACTCCTTCTTGAGTGCACAACGTGAGGCTGCTGCTTCTTTTGGCATAAACACAATTTTGTTGGAGAAATATATAACTCAGCCAAGGCATATAGAAGTCCAGATTTTTGGTGACAAGCAAGGGAATGTTCTGCATTTGTATGAGAGAGATTGCAGTGTCCAAAGAAGACACCAGAAAATAATAGAAGAAGCACCAGCTCCAAATGTCACTGAGGATTTCCGCTCTCACTTGGGACAGGCTGCTGTGTCTGCAGCAAAGGCAGTTGGTTATCACAATGCTGGAACAGTGGAATTTATAGTTGACACAGCATCGGGTCAATTTTATTTCATGGAGATGAACACCCGTCTTCAGGTTGAGCATCCTGTA…
>F01_transcript_11376
ATGGAGGCAAAAGAAGAGAATAGTAACAGTTCAGCTTTCACAGTTAAAAGAGACGAAGCTCCAGAGAGCTTCAGCATAACTCCTGGCTCCGATAATCAAACTCCATTTCCGGGCCCCACTACAGCAGCCACTGCCGCTGCGTCGCCACTGAGCGCGGCGCCGCCAGTATCAGGGTCGGGCCAGTTGGTCGTCACGAGCTCCGGCACTGACGGGAAGAAGAAAAGAGGAAGGCCCCGAAAGTACGGCCCAGATGGGAGTTTACGAACAGCATTGTCGCCGATGCCGATTTCGTCGTCGATTCCGTTGACCGGGGACTTCTCTCCTTCCTGGAAACGGGGTAGAGCCCGGCCTCTAGAATCGGTGAAAAATTCTTATAAATATGAATTTGAGAGCCCAGGA…
>F01_transcript_11381
ATGCATTCTTGTAGGTTTGCTACTTTGCTAGGTCAATTCAATGTCCACCAATTCATTAAAGACTCCAATTCCAATTCCAACTCCAATTGGCTCCAAAAGCTTAGTGATAAGTCCTTATATGCTCTTGGTATCTCTTCTGAGCTTTCCTTGACCCCTAATGATACTCTGCTCTTTAACTTTGATTCGTACCCTCGTGACAACACCTCCCGAAAGAAAGCTGTCTTTCATCACCAGTTTCCACATCATAATTTGACTTTGGAGGCTGTATGGCCCGGTCTTTTTGTTGACAATTCTGGTAATTATTGGGATGTACCCTTCTCTGTGGTGGCTGATTTGGCATCCCTTGCTGCTAATTCCGGTCCAAGTTATCATTTCACACTGCACCATAATGCTGGTTCG…
>F01_transcript_11382
ATGGGGAAGTCGTCTTCTTCTTCGCTTAAGAAGAAACGATCCAAGGTTTCCTCTAAGGCTCGAAAAAGGAAGAGAAGTAGAAGTCAGACCAAGAGAAACAACAAATCGAAGAGGCGTCATCGTGATGATTCAATTTCTTATTCAAGCAATAGTGACGATTCGATGAGTTCAACTTCTATTTCACTGTCTAGTTTTGAGGATGATCGTAGAAATAGACGGTCACGGTCAAGGACACGAAGAGATGTGAAGAAAAGCAAAAAGAGGGTTCGAAGACGGTCATCTAGTCTAGAAAGCTCCGATGAATCTCCACCTCGTGTGAAAAAGCGGAAAGGGTCAAAGAGAAAGGATGATTCTCGGGTAAGTAAGAAAAGTTTCGGAAAAAAGAAGAAGAGAAAGTCT…
>F01_transcript_11385
ATGGAGGATGAGTATGCTAAGTTGATCAGGAGGATGAATCCGCCTAGAGTTGTGATTGACAACAATTCTTGTCAGGATGCAACTGTCATTCAGGTTGATAGTGTAAACAAGCATGGAATTCTTCTGCAAGTAGTGCAAGTGCTTACTGATATGAACCTTGTGATAAAAAAAGCTTACATATCGTCTGATGGCGGATGGTTTATGGATGTGTTCAACGTGGTTGATCAAGATGGGAAGAAAATCCGAGATAAGGGAGTCATCGATTACGTTCAACGGAGGCTCGAAAGCGATTGCAGCTTTGCACCCTCATTAAGAAGTTCGGTTGGAGTGATGCCTTCGGAAGACCACACATCGATCGAACTCACTGGCGCCGATCGTACTGGTCTATTATCCGAGGTA…
>F01_transcript_11388
ATGGCTTCGGCGCAAGACGGCACCGTTTTCCCCGAAGATGAGCCGGACATGGAGGAGGACGAGGAATCTTCAGACGACGACGACGAATTGGAGGAGAACGACGACGTTTTGGTCGTAAACGACGAAGAGGAAGAGGAATATGACGAGGAAGACCTCAATTCCGTTTCGACTACCGTTACCGCTACTGTTCCCCCGGCTCCGGCGATAACCGTCGCGTTTCCGTCGATGTTTTCTCCCGCTGCGGCGTCGGCTTCCGCGTCGGCGTCTGTTGTAACCGTCGCAGTGCCGCCGATCGTGAACGAGGATCCGGATCCGAAGAGACTGCGTGTGACGGAAGCTATTAACGTGCAGGAAGAGAAGAAGCCGTTGCCACCACAATTGGATGAGTCGAGGCGTTTG…
>F01_transcript_1139
ATGTCGACTTTTGCCAAACCAGAAGCTGCGTTAAATCAAGCTGAAGCATTGATCAATGTTGGGCAGAAGCAAGATGCCTTGCAAGTACTTCATTCTCTGATCACTTCAAAGAGACACCGAGCATGGCAAAAGATACTCGAAAAAATTATGTTCAAGTATATCGAACTTTGTGTTGATTTGCGGAAAGGCAGATTTGCTAAGGATGGGTTGATTCAGTATCGCTTTGTATGCCAACAAGTGAATGTTAGTTCTCTGGAGGAGGTGATTAAGCATTTCATGCATCTCTCTACTGAGAAGGCTGAGCAGGCTCGTAGTCAGGCTGACGCCTTAGAAGAAGCTCTTGATGTTGATGACCTTGAGGCTGATAAAAGACCTGAAGACCTTATGCTTAGTTATGTC…
>F01_transcript_11392
ATGGCAGGGGTTAACAGAATTACCAATGCATTTCATTCGAACAATCCTGAATTCACAGAACCGTTGTATGATGTAAACGAGCTTCGTTCTATTGCACCTGCAGATCTCAAGCAATCCTTTGATATTCGGTCGGTTATTGCTCGTATCGTCGATGGAAGTGAATTTGATGAATTCAAGAAACTGTATGGCACTACCCTTGTGACGGGTTTTGCTCGAATCCTTGGACAACCTGTTGGAATTATTGGGAACAACGGGATTTTATTCAACGAATCAGCTCTAAAAGGAGCCCATTTCATTGAACTTTGTACGCAACGTAAAATTCCTTTGGTCTTTCTGCAGAACATTACTGGATTTATGGTCGGCTCAAGGTCTGAGGCAAATGGTATAGCAAAATCTGGA…
>F01_transcript_11393
ATGCAGTCACCATCTGGACAAGCTTCTGATAGTGCGAAAGAGGAAGGAAATATCTTTACTGGTTCAAGTTTGACTGGTGACCTAAATGATGCTCCCAAGGAACGTATAGATGTTACTTCAAGTTCGTCGTCTGAGGATGATCTGAATGAGCAGGATGAAGATGATCAGAATAGTGGAAATGCTAATAAGCAATTAATAATTTATGATCCTAAGTCTAATGGAACAGGAGAAGGTGAAATTGTGCCTGAACCTATTCAGTCCCGTCGTCCATCGTTTGGGAGATCAGGCCCAAATATGCCAGCTAAACTTTTGCCATCTGTTGGGGCTTTCACTGTTCAGTGTGCCAACTGTTATAAATGGCGCCTGATACCAACCAAAGAAAAATATGAGGAAATACGT…
>F01_transcript_11395
ATGCTCCAAATTCGGCTTAAAAAGGCCACACTTTCAGAAGGTGGAGGAGCGGTGAAACCATTGCCTGTTGAGACCGTGACAGTTGCATGTCCAGATCATTTGGTCTTAGCCGATCTCCCTGTAGCAAAGGGCATTGGTTCAGCAACTGCTTCCTCTGTTGTGAAGATTGTAGGTCGTAGGTCACGTCGACAGCTTGGGGAGAGAGTCCACTTTTGTGTTCGCTGTGATTTCCCAATAGCAATATATGGGCGCTTGAATCCTTGTGAGCATGTCTTCTGTCTCGATTGTGCAAGAAGTGATTCAATGTGCTATCTTTGTGACGAAAGAGTTCAAAAGATTCAGACTATCAAACTGATGGAGGGTATCTTCATCTGTGCAGCCCCTCACTGTCTCAAGTCT…
>F01_transcript_11396
ATGGCTTACCGGCGTAGCCTCTCCACTAGAGCTACTCTTATTTCTCGAATGTACAAACCGTCCTTTGGGTACATTCCCCATGACCATGACCATGACCGTGACCGTAAACAGTGTTCACATGATAAAATCTTGTTTGATGGAGAAACACATAACTTTGTTCGACAATTGTCCTCTGGAAGCTGCTTAAGCAGTTTACATAGATATGGTGCCTTCTCCCAGGGAAAAGGAGTTTCACAGTTCACCATTGGGCCAAGTGCGGGTTCTGCTTTTTGTCGATATATGTCGACTGCTGTTGGCGAAGGGTCGGATAAGATCGAATTGATGAGTGATGTGGCAGAAGTTTTGACAGATACAAACGTGCAAGCAGTTGTTGACCAGGCTCCAGCAGTGAATGAAGTT…
>F01_transcript_11398
ATGGCGCAATCTGACTCAGGAAAGCTCATCCTCGTAAACCGCGAACCGAACGGGATCGCTCATGTCACTATCAACCGTCCAAAGTCGCTGAATTCGTTGACCCGATCGATGATGAAGGACTTAGCTCAGGCATTTAAATCGTTGGATAAGGATGATACTGTCAGGGTCATAATATTGTCCGGTTCGGGTCGATCGTTCTGTTCGGGCGTGGATTTGACTGCGGCGGAGGAGGTTTTCAAAGGAGACGTTAAGGATGTCGAGTCCGATCCAGTCGTGCAAATGGAGCGGTGCACTAAGCCAATAATCGGAGCCATATCTGGATTCGCTATAACAGCTGGGTTTGAAATCTCGCTGGCTTGTGACATGTTGGTAGCTGCTAGAGGAGCTAAATTTATCGAC…
>F01_transcript_11399
ATGGAAATTGGAAATAAGTTCCAACCATCGGGAGAGTTGAATATAGACCCAAAATATTTGGTTGATGCAAAGCAGCTTTATATTGGCCCAAAGATCGGAGAGGGAGCTCATGCTAAAGTCTATGAGGGAAAATATAAGAATCAAACAATTGCAATTAAAATTGTACATAGAGGTCAAACCCCTCAGGAAATCGCCAAGAGAGAAGCTCGATTTGCCAGAGAGGTTGAGATGTTGACCAGAGTTCAACACAAGAATTTAGTACAGTTTATTGGTGCTTGCAAGGAACCTATAATGGCTATAGTAATGGAGCTTCTTATTGGAGGAACACTGCGTAAATGTCTTCTGAATATGCGTCCGGCGTGCTTGGACACCCGCGTGGCCATTGGTTATGCCATTGAT…
>F01_transcript_11404
ATGATCTTGGTTCTGCCATCGTCACCGTCGCCACCGATGTTGCATACCAAATCGCGATTTCTGGTTTCACCAAATCGCATCACCAAAACGGTGATTTCTGGTCTTTGTTCTGTCAAAGAAGGAGGAAGAGGAGGAGGTGGATTGGAGAAGGCGGCGATCCGTGACAAGCTGATACAGCAGTGTGGCAGGTTGACTCGGTGTGTGTCGCTGAAATGTGGGAGTGGATCGACGAGGTGTTACGATCCGAGAAAGGTGATCGGCGTGATGACTGACTCGCTCAGAGTTCTCTTTACAGGCTCCGGGAATCCTAGGGTGCGCCATTGTGTCAATGGATTTAAACCGGAATAG
>F01_transcript_11406
ATGGAGATGTTCTACTACCTGGTTTTTGCTGGATTGGGAGCGGTGGTGGCAGCAATGGAGCTGAGTAAAACGAACAAAGACAGAACCAATACGTCTTCTGCTTTCAATTCCTTCAAGAACAATTACCTTCTTGTTTACTCTCTCATGATGGCTGGGGACTGGTTGCAGGGTCCTTATGTCTACTACCTGTACACGACGTATGGGTTTGGAAAAGGAGAGATTGGACAGCTCTTTATAGCTGGTTTCGGATCCTCCATGTTGTTTGGGACAATTGTTGGATCTCTAGCTGACAAACAGGGTCGTAAGAGGGCATGTGTGACATATTGTATAACATACATACTTAGCTGCATCACCAAGCATTCTCCGCAGTACAAAGTTCTGATGATAGGTCGTATTTTG…
>F01_transcript_11409
ATGAAGGGAATCGTGGTGAAAGAGGAGGAGAAGACGGTGACATGCAATGTGACATCCGGTGGCGGAGGCGCGTCTTCTTCCTCATCATCGTCTCCGGGTTTTTCGGCGCAACCGAGGGAGGGATTACACGAGGTGGGTCCACCGCCGTTTCTGACGAAGACTTATGACATGGTGGAGGACCCATCGACGGACTCCGTTGTTTCGTGGAGCAGAGCTCGGAACAGCTTCGTTGTGTGGGACGCTCACCGATTTTCTACCACTCTGCTTCCTAGGTATTTCAAGCATAACAATTTTTCGAGCTTCATCCGCCAACTCAACACATATGGTTTTCGAAAGGTGGATCCTGATAGATGGGAATTTGCAAATGAAGGGTTTTTAGGGGGACAGAGGCATCTTCTG…
>F01_transcript_11410
ATGAACCGACGACGTTTTGGCCATAGATCAATATTAAATGATCTCAGCACCGTGTCACCGCCAGAATTCCGTTGGCTAACAATGGACGACGATAATAACAAACGAATACACTCTCCGGCGTCGTCAAAGAACAAAGCGAGCAAAATGAACATCCAAAATCTGGTGAACGAAGACGTTCTCGAGTGCATTCTCCGGCGTCTCCCAGCCAAATCATTTGCCTCCGCGGCGTGCGTTAGCAAATCCTGGAACAAAGTCTGCAACGGGATTCTCAGTCGCCCCAAACTCGCATCTGCTCACTCTCTAAATGAAAGTTTTCGGGAGGCTGTTGAGGAGGTACTTGATAAAGTTCTTTCCGAACCAATCCGACCACATTTTGCCATTGTTGGCACTGGATTTTGC…
>F01_transcript_11412
ATGGCGGCAGCTGAAGCGAGGGCTGTGTGGCAGAGGACGGCTAATCGCTGCTTTGTCCAAGAAGATGCCAAAAGAGCTCCCAAGTTAGCTTGCTGCCAATCCTCATCTTCATCATCCAAACAGGTTGATGCTGGACCTGTGGGTCCTGCAGAAGCACCAGATCATCCTGTTGCAGGTTTCATGCCACTGAACAGGAACTCTTCATACTCCAATGTGCCCCCAGACACAAGATGGTGGCTTCAGCTACAACCGAACTATGGGTGCCAAAAGGGTTTGACATCTGAGCAACTGAGTGCTCTTGAGACCGAGATGGAAGGCTCGAGGAACGTCCTTATGAAAGATCTTGATGATGGCGATAAAAGTAGTAATGTTTCTGTAGATTTGCATTATAGGTTATCT…
>F01_transcript_11414
ATGGCAGGAGGGCATTTTGGTCCAGCGGGGGTGGCCAAAGATAGAGCAGAGGAGTATCGAGGGAAAGTCACATTCTCTGTGATTATTGCTTGTGTTTGTGCTGCCATTGGTGGGTCTATTTTTGGATATGATATTGGAGTTTCTGGAGGAGTGACATCTATGGATGCATTTCTTGAGAAGTTCTTCTATGCTGTATACGAAAACAAGAAGCATGCACATGAAAACAACTACTGCAAGTACAACAACCAAGGCCTTGCTGCATTTACATCCTCTCTATACCTTGCCGGATTGGTAGCAACGCTGGTAGCATCTCCGATTACAAGGAATTATGGACGCCGCGCAAGTATAATTTGCGGAGGGATTAGCTTCTTGGTCGGGGCAGCTTTGAATGCCGCAGCT…
>F01_transcript_11419
ATGGTGAATAACGAATCGGAGAACAAGAAAGAAAGCGTACCCTGCGATTTCTGCAGTGACCAGATTGCAGTTCTTTACTGTAAAGCTGACTCCGCGAAGCTATGCTTGTTCTGCGACCAGCACGTACACTCGGCGAACCTGTTGTCGCGCAAACACGTGCGGTCACAGATCTGCGATAACTGCGGTGGTGAATCGGTTACCGTCCGGTGCGCGACGGATAATCTGGTCCTTTGTTCGGAGTGCGATTGGGATGCTCACGGAAGTTGTTTTGTGTCGGCCGCACACGATCTTATACCAATCGAAGGCTTCTCCGGATGTCCATCGGCTCTTGAGCTCTCGTCAATTTGGGGATTCGATCTTGAAAACAAGAAACCTAATCAATCGTCGTTCACTAGCTAC…
>F01_transcript_11420
ATGAGTGCAGTTGAGTTTCTATCGATCAGAAACCCTAGCCCTAGGTTGAGTTATGGTTCTGAGCTGGTGAAGAGGGCTTCTTCTTCTCCAATGGCGTTCTGTAGGTCACAGTCTCTAGCATTAGGTACTCGTGGTCTTCGAGTTCCGACTGTAGCTAGAAGTTTCTGCACTCCGAAGGGGCTTGGTTTTGGTTTTCGTTCACCGCATAAACGAATTGCATTAGATCAGTCAACTGTCGTTTTCGCAGCTTCCCACGAGGAATCGTCTTCAGAGATTGATATAGAGAAAGAAACTGACGATATGAAAGCAAAAGCTCAAGAATCGGAAGAAGCTTGGAAAGAGGCACTCTCTTCATTCAAAGAGCAAGCTTTAAGGTTTAAGAGTGTATCACAAGAAGCT…
>F01_transcript_11422
ATGGGGAAGTATTCCTTGATTATTTACATAACATTAGCAGTGTTTCTTCTGTTATTCCTTTCGCAGTCTCCTAAGAAGCACCACAGTCAGCGCCACCGGAGGCTCAAAGTTCGTTCCTCCTTCAATTTTAGCCCCACGCGCCACGACCCGGTCCCGTTCGACCCCCTGGTGGCGGACATCGAGCGCCGCCGCGAGGACAGGGAGTGGGAGAAGCAGTACATTGAGCACGCTCATCCTGAGGTCGTGAGCCATGATCCTGCCCCCGGCCACGAGGCTCAGCCGGAATGGGAGGATTTCATGAATGCTGAAGATTATTTGAACGATGAGGATAAGTTCAATGTTACTAATAGGTTAGTGTTGCTTTTTCCAAAGATTGATGTGGATCCAGCTGATGGTTAT…
>F01_transcript_11423
ATGAACAAGAAGGCCAGTAGCTGCGCCCTTTGCGAGAATTCGAATCGGGCTTCAATTTGTTCAGCTTGTGTAAATTTCAGGTTAAATGAATACAATACACGTTTGAAATCGTTGAAGAGTCGTCGGGATTCGTTGTATTCGAGATTGAGTGAAGTGCTTGTGGCTAAGGGGAAGGCGGATGATCAGTTGAACTGGAGGGTGCTTCAGAATGAGAAGCTTGCAAATTTAAGGGAGAAGCTTGGGCGTAGTAAAGATCAACTTGTGCAAGGTAATTCGAAGATTGAGAGGTTATCTTATGATTTGAAAGTGAAATATGCAATGCTTGAATCAGCAAGTTCCACGTTGGAAAAGAATCGCGTGGAGCAACTGGAGAAGTTCTATCCAAACCTTATTTGCACT…
>F01_transcript_11424
ATGAGCCAGATCGAAGTTTCACACATGAAACCTCCACTTGTTCCACTCGCAACTTTGATCGGTCGTGAGCTAAGGAATGAGAAGGTTGAGAAACCTTTTGTGAAGTATGGACAAGCTGCTTTGGCGAAGAAAGGAGAAGACTACTTTCTGATAAAAACTGATTGCCAGAGGATTCCCGGGAATGCATCAACATCATTTTCTGTCTTTGCGATCTTTGATGGGCATAATGGTATATCAGCTGCTATCTTTGCCAAAGAAAACTTATTGGGTAATGTTTTGAGTGCGATACCACAAGGTGCGAGTAGGGATGAGTGGCTTCAAGCCCTCCCACGGGCGCTTGTTGCAGGGTTTGTGAAAACTGACATAGAATTCCAACAAAAAGGTGAAACTTCTGGGACT…
>F01_transcript_11427
ATGTTGTCTCACCCTGAAGTTGAGTGGATTTGGTGGATGGATAGTGATGCGATGTTTACTGATATGGTGTTTGAGATTCCGGTTGCGAAATATGATAAGTACAATTTAGTGGTTCATGGGTATCCTGATTTGATGTTTAATCAGAAATCATGGATTGCTTTGAATACTGGGAGTTTCTTGTTTAGGAACTGTCAATGGTCATTGGATTTGCTCGATGCGTGGGCCCCAATGGGACCAAAAGGGCCAGTGAGAGAGGAGGCTGGGAAGGTCTTGACAGCTAATTTGAAAGGGAGGCCAGCGTTTGAGGCAGACGATCAATCAGCTTTAATTTACCTGTTGTTGTCACAGAAGGACAAATGGATGGATCAAGTTTTTCTCGAGAATCAATACTATTTGCAC…
>F01_transcript_11428
ATGATATGTTTCAGTTTGTTGATGATGAAACATCTCACCAACCCCCACCTCCTGTATCATCAGAAAACAAGTTTGATTCTCAACTTAATGTCCCTACTTCTCTGCCCTGAACAACCAGCTTCCGATTATGCTCTGGAAGAAACGGCCAGAGAGTACGTGAACTCAGTTCACGTACAAGATGCTCCAATTGATAAGTATAGTCTTCCTGAGGATCAAGAGCAAGAAGATTCTGAAGAAGATGAATCAGTGGAGGAAAATCCTGCAGAAGAAACTCCTGTTTTGAGTCAAAAAGTTGTGAACACTGTGCAAGAACCCCCAGATGTGGCTGTGGAGGAACCTGTGGGCGAGCCTCAAAAGAAAACTTATGCTTCTATTTTACTAGTGTCAAAGGAACAACAT…
>F01_transcript_1143
ATGGCGCACCTATTCAGAGACCTTTCACTGGGCCATTCCAAGAGAGAGACTACACCGCCGCCGACGCTGACCGTGCCTCCCAGACAATCCTCCGTTGTTGCCGTCGATCTCGAGTCGCCATTCGGTGAGCTCGCTACCAAACTCTCCGATTCGGACCTACGTCTCACCGCCTACGAGATCTTCGTCGCAGCATGCCGCACCTCCACTGGAAAGCCCCTCACTTACATCCCTAACAACTCCTCCGACTCGCCGGTTCATAACAACTCAACCAACTCGCCGAGTCAAAGCTCCCCGAATCTTCAGAGGTCGTTAACTTCTGCTGCGGCGAGTAAAATGAAGAAGGCGCTCGGTTTGAAATCGCCGAGTCCTAAGAAGAGTCCCGGCTCAGGTCCAGGTTCG…
>F01_transcript_11431
ATGGGACAACAACAATCGAAAGACGAGTTACTGTACCAACAAGTGAGTTACGGAAACGCAGAAGGCATCAAAGCTCTTTGCAGAGAGGGGGCTGGCCTCGAGTGGATCGACCGGGAAGGGAAAACGCCCTTGATCGTGGCCTGTTTGAATCCTGAATTCTATAATGTGGCCAAAACTTTGATAGAGCTCGGGGCTAATGTCAATGCTTATCGTCCAGGTCGTCAAGGCGGGACTCCCTTACATCATGCAGCAAAAAGAGGCCTAGAAAATACTGTTAAGTTACTTCTTTCACATGGAGCTAATGCTTTGGTAATGAATGATGATTGTCAAACTCCACTTGAAGTTGCTAGAGCAAAAGGGTTCACCAGTGTTGTACGTGCCATTGAGAATCATATCTGC…
>F01_transcript_11436
ATGGCAGCGGAAAAGAAATGGCTGTTCACACTCTTTTCCGCTGCAGCTGTGTCACTGTTGTTAGTGCTCCTCTACTCAGCCTCAACTTTTAGCTTGTCGAAGCCATTTCCTTCTGTAATACACCACGGGGCTCATTATCCACCAGCGTTTGCTTACTACATTACCGGGACTCGCGGCGACAAGGACCGGATCTTCCGGTTGCTTCTCGCGATTTACCATCCGAGAAACCGGTACTTGTTGCATCTCGGAGCAGATGCGACGGAGGACGAGAGACTGAGGCTTGTTGCTGATATTAAATCTGTGCCCCCGATTCGGGCATTTGCGAATGTTGATGTTGTTGGAAAGGGTGAGAGGCTTACTTACATGGGGTCTACCCATCTTGCTGCGACTTTGCGTGCT…
>F01_transcript_11437
ATGCTGGGACGGTGCCTGGGGACTCCGCGGGTCCGGCAGATCCAGAGAGCGATTCGCCACGGAAAAGTCACCTTCCTCTGTCTTGTTATGACCGTCATCGTCCTACGTGGCACAATCGGCGCCGGAAAATTCGGAACTCCCGAGCAAGACTTCAACGAGCTGCGAGAACACTTCTACGCTCACCGGAAGCGCGTGGAGCCGCACCGCGTTCTCGAAGAAGTCCAAACGACGGCGACCACCACCACGGACGCCAGCGCGAATGAAGAGGCGAACAGTAACAACTACGAGACGTTCGATGTTTCTAAGATATTTGTTCACGAAGGTGAAGACGAAAAACCAGATCCAAACAAGCCGTATTCTTTAGGTCCTAAGATTTCCGATTGGGACGAACAGCGAGCT…
>F01_transcript_11438
ATGAAGATTCCCAATTTCAAAGACAAGCCATTCTGCAGTTCTATTCTACTTGGCACTTTCCTTATCTTTAGTTACCTAGCTTCTCTTTGCAATGCAGAAATTCACTTCCATGAGTTTGTGATTGAAGCCAAACCAGTGAAGAGGCTGTGCAGAACCCATAGCACAATTACCGTGAATGGGCAATTCCCCGGACCAGCGCTAGAAGTTCGAGATGGAGATAGTGTTGTGATCACAGCCATAAACAAAGCCAGATATAACATCACCCTCCATTGGCATGGACTGCGCCAGCTGAGAAATCCATGGGCAGATGGTCCAGAGTTCGTGACGCAGTGCCCAATCCAACCGGGAATGAGTTACACCTACCGATTCACTATCCAAGACCAAGAGGGGACTTTGTGG…
>F01_transcript_11439
ATGGACTCGCCAAAATCAGCCAACGATGACGACGACGAATTCTTCGATGCTCTCGACGACTTCGACGAGTTACCCATGTTTGATTGCCTTGTCTCGGACCAATCAGATCAGTCCAAAGAGGTCCCCTCCACTCTCCGCCGCCGTTTACTGTTTCTCCGCCGAGCCGAGATTAGTGACTCGAAAACGAGTACCGGAGAGAAGAGGTACAACAGTTATCGGAGTTTTAGAGAGAGCGGAATTAATTCAGAGCAGAAATTTGGGCAGACTAGCGGGCAAGTCGAGTCTGGCCGAATTGGAAGTACTGTAAGCCAAGAAATGAATGAGGGATCGACGGTGACTGCCGAGGAGGATCTCCGAGTTGGTGACTCAGTTGATTCGATAACCTCGTTGGGTGAGTCG…
>F01_transcript_11444
ATGACTATGGGGTCGACATTCTCTCTGGTGGCTTCAGTCGCCATCCTCCGCAGCACACTCAACGACGTCGTCCCGGAGGAACTGCGTGTGTACTTGTACAAACTAGTCCGCCGTTTCTCCACCGAACTCACGGTGGTTGTGAGCGAATCTCACGAAGGATCGACTAACCATCTCTTTCACTCCGCCGGAACGTACCTCGATGGCCACACTCTCTCTGTTTCCGATCTTCCCCGACGGTTCACCGTAGGGAAGAACGAGAGCATGAAGAAACTAACTTTCGGCCTGGAGAGGAACTCGGAGATCGTTGATGTGTTCGAAGGGGTAACTATGAAATGGAGGTTCAATTCTGATTACCACTCGAAACAACAGTTCGAGACGAGATGGTACGAGCTCAGTTTT…
>F01_transcript_11445
ATGCAAGTATTATCGAATGCGCGTCGACTCAGTAGGGTTCTGAAACCCTCGATTCTGCTAAGCTCGCCGGATATTCAAATCTTGATATCGTTAAACACCTCGCATTCTCATCATATATGGCAGAATCAAAACACTTACTCCTCCAGTACACTCTGCTTCTCAGGGACATGTGGAAATCCTTGGCATAAACCACACTACCCAAGTTTTTCAATGATGCCATCAAGGGCTTCCTTTTCAACGGAGGCACATAGCACTGAAAGCACCCCAACAGAAACTGTGAAGGAGCTACATGATAAAATACTTGAATCTGTGAGTGTCAAACGAACAATGGCCCCTAATGCTTGGTTATGGTCATTGATCGAAAACTGTAGAAACCACGATGATATCAAACTTCTATTT…
>F01_transcript_11450
ATGCAGAGAGATCACCAACCATACACCAAAACGGCGGTGCCCTCTTTTGTAAATCAAGTGGGTAATGATTACATGAATCATATTCCTGGTGCATCTGCCTTTGGTGCAGCTTTGCCTCCTGTTGCAAAGCCATCGATGCCCTTCAATGGCATTGAGTTTCAACCCACTCAGGTTTGCCCCAAGAATTTCATTGTCTTTGATCAGACCAACCATCGAAGTCAAATTCTGTACCATCCTGCTATGGCACACAAATTTAACAGTCATAATGTGAATACCTTTGCAACATACATCCAAGGCAATTTCGAGAGGAAGGATGATGTTGTTGATGTGGAAAAAGATCTGTCCACTTCTCTTAAAGAGGATTCAGATGATATTAATGCATTGCTAAGCCTGGAAGAA…
>F01_transcript_11451
ATGGTGAGCAATGCACAAGAAGAATTGTTGCAGTGGCATGCAGAAAACGCCAAGAACAATTGTAATATATTTCATGCAACTGAGAGATGTGCAGCAGGGATTATACAGGCCATTGGTAATTTCAGTCTTGGTCCAAATGTCTCTCCAAGAGATATCAGGGACTTTCAGAAATGCAAAGTGGAAGCTTTCAATCCTGACCATGAAGTTGTGAAGTTCTATTTGTTTTATGAGAGATGGCGACGTGCAGAAGTTGAAAAAGCTGAGCACTATATACAAAGTTTAAGATCAGTGATTCATTCAATGGGTATCATAGTCCATCCTTCTGGAAATGAGCGACCGATGCACCAATGTATAGATCTTATAGCAAGTTTATATGGTGATCAGCAAGGAAAGCAATAT…
>F01_transcript_11458
ATGACGGTTGCCGTTCTAAATCCTCAAGATTGCCTGAATGATTACCGGATTTCTAAGCAGCCGTTGATTTCTCCCCCTCCTACGATGAAATATCCTAGGAATTCTAGTCCTAATGTTAACCGGAACAACCGGAACCAACCTAATCGTAGAAAGCGAAGCCCACCAAGGCATCAAAGCTCGCCACACCCCACACGCGCCGCCGTGCCCCCTAAACAACCGGCGAAAAACAACCTCGTGATGGGACAGGTCAAGATCTTGAAACGCGGCGAGGAACTCAACGCAGCAAAGCCGATTCAGGCGCCGGAGCCTGAGAAGAAACCCATCCAGAAGAAGGTAGAGGCAGATCTAGGTTCGACGGACAGGCTGGGCCCGGATCCCGGGGCAGTACCGGTTCAGATC…
>F01_transcript_11459
ATGTCTGAAGGCACAATGGCAGTAGTCAAACCAGAGATGAAGTCTTATATCTGGATCCAAACTGCTGATGGTTCTATTCAGCAAATAGAAGAAGAAGTTGCCATGTTTTGTCCCATGATATGCCGAGAAATTCTTTCAACAGGCATGGGATCTTCCAAAAGCTATGCTATATCCCTTCCACAAAGGGTCAATCCTGCTATTTTGGGATTAATACTTGATTATTGCCGGTTTCATCAAGTACCGGGCCGTTCTAATAAGGAACGTAAAATTTTTGATGAGAAGTTCATTCGGATGGATACAAAAAGGTTATGCGAACTGACTTCTGCTGCTGACAGCCTCCAGTTGAAGCCATTGGTTGATCTAACCAGCCGTGCACTTGCTCGAATTATTGAAGGAAAA…
>F01_transcript_11461
ATGGAAAATTCATTTAGTAATAAAGGTACCTCAATTTTGCACTTGCCTGATGATTGCCTCTGTTTCATCTTCCAACGGCTTGAGCATAGTTTTGATCGTGATTCGTTTGGTTTGACTTGTCATCGTTGGCTTAATATTCAGAACTTAAGTCGCAGATCCTTACAATTTCAATGTTCATTCAATAAACTGGCTCTTTCTTCGCTCTCTTATTCAAGCTTTGATGTTAATTCATTTCACATCTATAGACTACTTTGTCGTTTTCAACATCTACACCATTTGTCTCTTTCGGGTTGCACAGAGTTACTTGATTCCAGTCTAAACCAATTGCAGCATTATGGCTCAGAATTGCAATCTTTACATCTTGATTGTTGTTTCAGAATTACTGATAATGGACTTTAT…
>F01_transcript_11464
ATGGAAGAAAGCAGTAACAACAAATCATCATCATCATCAGTAGCAGTATTAGAACCCCATCAACAGGATCATGGCCATGAGCCTGACCATGACCATGACCATGATCACCATGGACACCATGATCATGATCATTGCGATGATGATCACACTACTTCTACAGATTTGACAGTAGAAGAAGTGATAGAAAAACACGTAGGATCATTCGGAATATCACAGATAATCCACGTGTTGCTGGTTTCAATTGCATGGATTTTTAATTCGCAGAACACTCTGGTCACCATCTTCAGCGACGCTCAGCCCACTGCATGGAAATGCAAATCCGCCATTAATGGATCATCTTCATGCAATAATTACACGAGTGTTTATAATATGAATGATATTGGGGCTGTTTGTGGATTG…
>F01_transcript_11466
ATGGCCACCACTCGCCGTCTCCTTCTGGTCCTCACGACACTCTTCTTCACCGCCTTCTCTTCTCCGGCAACCCAACCTGAATCCGAGCCCGAATCTGTCACTCGATTCAAACAGTACCTTAGAATCAAAACTGCTCACCCAAAGCCCAACTACACAACTCCCATCTCCTTCCTCCTAAATCAAGCTCAATCCATCGGCCTCCAATCCAAAACCGTGGAGTTTGTCGCCGGAAAGCCGATTTTACTCTTAACCTGGCCAGGATCCGATCCTTCTCTCCCTTCAATCGTCTTCAACTCTCACCTCGACTCTGTCCCTGCGGAGCCCCAAAAATGGATACATCCTCCCTTCTCCGCCTTCCACTCCGCCGAAACCGGACAGATTTTCGCGCGTGGCGCCCAG…
>F01_transcript_11468
ATGGCGCTTAAAGCCCTTTCAACATTTGTATCTCCAATTTCCCTCCCCCAACCCAACCACTTTCTCACTAACTATAACCCTAAATCTCTCAGAATTTACGGTAAACCTTTTCTCATCCTCTGCAAATCAACGCTTATACCTGCTACTCAATTCGAACCCAACGGGTCCGGTGCGGCTGCCCCGACACGAGGTGACCGGTATCTTGAGCTTCAACAGGCAAAAGAGGCTGCCAAGTCGGTTCTAAAAGAAAGAAAGAAGAAAAGGAAGAAGAAAGAGAAAGAAAAGGCGTTGAAGGTTAATAAGGCGGTTGCTTCTTGTTACGGATGTGGAGCTCCGTTGCAGACCACAGAAACGGATGCTCCGGGTTATGTCGATCCGGATACCTTCGAACTGAAGAAG…
>F01_transcript_11469
ATGGAGACAAACGAAAACGAAAACGAAAAGCGTAACAAATTGAAGAAATCGTCATCATTTTGGGTTTGGGCGATGGCTTCAGTGATCTTTAGGTTAATCTTGATTTATTTCCCTCAAAATCTCAACTTATCCTCTCGCCCCGAAGTTTCAACTCCTCTTACCAGCCTACGTCGTCTGGCTGAGGGTTATTGGCTGAAGCAGTCGTCGATGTCTCCATATGCAGGTTCAATGTATCATGGCTCTCCTTTGCTGCTTACACTGCTCGGTCCTCTCACTGTGAAGAGAATTGAAGGACAGCCAAGTAACCTTCTATGCAGTTTGCTTTTTGTGGTTGCAGATGTTGTCAGTGCGGTACTTATTCGTGCTACTGGTCAGAGTCTTCAGAATGCATATAGTCAG…
>F01_transcript_1147
ATGACCCAGCACCTGAAGTGCGAAAATTGGTTTGTTCAGCATTTCGTTCAATTAATTGAAGTTCGCCCTTCTTTCTTAGAGCCGCATCTAAAGAATGTGATTGAATACATATTACAAGTCAACCAGGATAGTGATGAAGAAGTCGCTCTAGAAGCTTGTGAATTCTGGTCAGCATTTTGCGATGCTCAGTTACCGGCGGAGCACTTAAAAGAATACTTACCACGTTTGATCCCGGTTCTGCTATCAAATATGGTTTATGCTGATGATGATGAGTCACTTGTTGATGCGGAGGAGGATGAGTCTTTTCCAGATAGGGACCAGGATCTAAAACCTCGCTTTCATTCATCACGGTTTCATGGATCAGATAGCATGGAAGATGATGATGATGACATAGTCAAT…
>F01_transcript_11471
ATGGCTAACATTCAGAAACAAGAAGTTCAGGAAGACGAAGACACGAGGACCATCGATTTAAGAATCAACGGTGGACAAATCGTTGAACGAAACGACAATCCTATTGGAATGGACCCCAGCAGCTCCACACCAGCCCCACGGATCGCACCCAAGGAAGAGCTGCACACGGAGGAGAAGTCACCGGAAGCGTTAAGTATGATGCCGCTGACCGTCCACGTCCCGACGGCGATGCCGGTGCCGTTGAATACGGCGCCGCCTGCTCCCAAAAGAGCCTCCACGAAGGACCGGCACACGAAGGTGGAAGGTCGCGGTCGGAGGATCCGGATGCCTGCCACGTGTGCGGCCAGGATATTTCAGTTGACTCGGGAACTTGGTCACAAGTCAGACGGTGAAACCATC…
>F01_transcript_11472
ATGATATCAGCAGTATCTTGGGTCCCCAAAGGGGCTGCAAAGTGTGTTCCTGATGAAGCTGAGCCTCCTTCGAAAGAAGAAATTGAAGAGATGATAAATGTTGGGGCTCTTGAAGAGAGAAGTGAAGATGAAGGGAGCGAGGAAAATGATGGAGATATGGAAGTTGATGCTACCAAACCGACAGATGAAGTCTCCAGTGCACTTGCTGTAGCAGGTGCACTTGGCAAAACTTCCAAGAGTTCTGGGACCCAGTTTGATGACATCACTGATGGGTTGAAGGAGCTTGACATGGATCATTACGATGATGAGGATGAAGGAATTGAGCTATTTAGCAAGGGTATGGGGGATCTATATTATCCAAGTAACCAGTTGGATCCATATCTGAAGGATCAAGATGAT…
>F01_transcript_11479
ATGGCAGCCAAACGGTTTCTAAGCGGACCTGGATCCGACCCGGAGCAGCCGCCTGAGAAACGACGTCGGACTAGACCATCTTTTGCTTCTGTAATTGGAGAAGTGGTTATGGGGAATTGCTTGAATAACTTCTTTTCAGCTTTAGAACCTATGCTTCGCCGTGTGGTGAATGAAGAAGTTGAGAGAGGCATGAGACACGGCTTAAGGTCTCTAACTAGGACTCCATCGTTCCGAATCCAGGCTCCTGAACCCTCGACTTTCAAATTAGTCTTCCGTGAACAACCTTATCTCCCAATATTCACCGCTAGCAAAATCTCCGATATGCATGGAAACCCGCTTCAAATTTTGGTTGTCGACGCACGCGGTGGTTCTTTGGTCCCTGTAACTCTCGGTCAACCA…
>F01_transcript_11485
ATGGCTGGTCGTTACGATAGCAATCCGTTCGATGAGGAGAAAGTGAATCTGTTCTCTATGTGGTTAGCCTCTGTCAAGCTCTGGTTATGGAGTCAAAGGTTTGGGAACTGGAGGACGGGGAGAATCACAGCAGCAACAACATCACTATGTATAGTATTGGTGTTATTAAACTCAAGTAGAATGGGAGAATCAGCAGTAGGAGTGAACTGGGGTTCGGTGTCGTTACACAGGCTGAAGCCATCGACAGTGGTTGATCTATTGAAAGACAACAAGATACAGAAAGTGAAGTTGTTTGATGCAGACCCAGATGCGTTAACTGCTTTAATGGGGACTGGGATTGAGGTCATGGTTGGTATCCCAAACGAGATGCTGTCTACTCTCAGTTCCTCCCCTGCTGCT…
>F01_transcript_11487
ATGGCGATGCAAAGCTCAGTGGCGGGTCGGGTTCTGAGCAAGAGGGGCTCCGTTTTGGGAGGAGCTAGATGGATGTCGTCGTGGTGGCAGAGCGTGGAGCCAGCTCCTAAAGATCCGATCCTCGGCGTTACCGAGGCTTTCTTGGCCGATCCTAGTCCCAGTAAAGTCAATGTTGGAGTCGGAGCATACCGTGATGATAATGGAAAGCCAGTCGTTCTTGAATGCGTTAGAGAAGCCGAGAGGAGGATTGCTGGAAACTCATACATGGAGTATCTTCCAATGGGAGGAAGTGTGAAAATGGTGGATGAAACACTCAAACTGGCCTATGGGGAGAATTCTGAGTTCATCAAAGACAAAAGGATAGCAGCTGTTCAATCTCTTTCTGGAACTGGTGCATGC…
>F01_transcript_11488
ATGGCGGCTGAGTCATCAAATACGGGGTTTCATCAAGAACATACGTTGAATGGCCATGCCATATCTTTCCAAACGGCTGCCATGAACAACACCTCCGAGATGATTCCGTTGGGGAATTACTTTGGTTTGAATGCTTCTACTGCTGCGATGATCATGCCCGGGGATTCAAGCATGCTGGGGAACAGCTCCGGCTTAGTTCAAGCGGGAAATTCTTGTACTTCTTCTCTAGTCCTTGATTCCATTCCAGGGCTCAAACATGATACAGGGTTGGCTGTGGAGTGGTCAGTTGAGGAGCAATATAAGTTGGAGGAAGGCCTCGTCAAATATGCCGGTGAACCAAGCATCATGAGGTACATAAAGATTGCAGCCACTTTGCGTGATAAAACTGTCCGCGATGTT…
>F01_transcript_11490
ATGCTCGGGTTGGCAAAGCGGGTCGGTGCGCGGTTTCTGCTAACGAGCACCAGTGAAGTGTACGGTGATCCGTTACAGCATCCACAGAAGGAGACTTACTGGGGAAACGTCAATCCCATCGGTGTCAGGAGTTGTTACGACGAGGGAAAGCGTACAGCTGAGACATTGACCATGGACTACCACAGAGGAGCCGGAGTTGAGGTTAGGATTGCTAGGATTTTCAACACCTACGGGCCTCGGATGTGTATCGATGATGGGCGTGTTGTTAGCAATTTTGTAGCTCAGGCGTTGAGGAAGGAGCCTATGACTGTGTACGGCGATGGGAAGCAGACAAGGAGTTTCCAATTCGTTTCTGATTTGGTGGAAGGACTGATCCGTCTGATGGAAGGCGAACATGTT…
>F01_transcript_11491
ATGGATAATAAAAAGGAGGAAAATGCGGAGGAAGAGCAGGTGGTGAATCCATGGGAGGTCTCATCTACTGGAGGGAAGATCGATTACGACAAATTAATCGACAAATTTGGTTGCCAAAGGCTTGATCAATCACTTATTGACCGAGTCCATCGTCTCACTGGTCGTCCTGCTCATGTTTTCCTACGGCGTGGAGTCTTCTTTGCCCACCGGGATTTTAATGAGATATTGGATGCTTATGAGAAAGGGGATAAGTTTTATCTCTACACAGGACGAGGACCATCGTCTGAAGCTTTGCATTTGGGGCATTTGGTTCCATTCATGTTTACCAAATATTTGCAGGATGCATTTAAGGTTCCTCTTGTTATACAACTTACTGATGATGAAAAGTGCATGTGGAAA…
>F01_transcript_11495
ATGCTTGCGGTGTCGCTCCAGCCCTCTCTCGTCCACCAGAACCGTTTCCCATTATACACTCCGTTCACCGTCCGATCGTCGTCATCCGGCCTCGAAGTACTCGAGGAGTCAACGTCGAAGTCAAAGTCATTGAAATCGAATGCGGAGAGAGGATTAAGCTCTGAACTTACCAGTGCGGTGCCGTTTCCTCCGATTAAGGCGGCGAAGAGAGTGGTGTTAGTGAGACATGGACAGAGCACGTGGAACGAGGAAGGAAGAATCCAAGGGAGCTCCGATTTTTCCGTTTTGACGAAGAAAGGCGAGTCTCAGGCCGAGAAATCGAGACAGATGCTCATCGATGACCGCTTCGATGTTTGTTTCTCCAGCCCACTGATTCGATCAAAGAGAACAGCTGAAATT…
>F01_transcript_11497
ATGATGCCCAACAAATGGCTTGGATGCGTGATTTATCTTGTAATTTGCATGGCTATCAACGCCTTAGGTGCATTTGTTGGCGTCAACATCGGGACAGACGTCTCAAACATGCCTCCAGCCGCGCAAGTTGTTGCAATCCTCAAAGCCAATCAAATCACGCACGTCCGCCTTTATAATGCCGACTCTCACATGCTAAAAGCCCTTTCAAATAGTGGAATTGAAGTAATGGTTGGTGTCACCAATGAAGAATTACTTAGGATCGGCCAATCCCCGTCAGTAGCGGCTGCATGGATCAACAAAAACGTTGCAGCTTATTTGCCTTCAACTAACATCACGGCCATTGCTGTAGGAAGTCAAGTTCTCACTTCACTTCCTCATGCTGCTCCGGTTTTGGTCTCT…
>F01_transcript_11498
ATGGCTGTAATGTGCAAAGCCAAATCCTTGCTATCTTTAACTGGGAGATTGCTAAATGACGCTGTGAGCTTCATAGTGTTTTCTATTCTAGACCTTCTTGATTTCGTTTTATGTTTTGTTTACAAAGTATCGGATTTCATCATTGAAGCCGAATGGAAGCCTTGTTATTGCTCCTCAGACAAAGAAGCCATCACCAGGAGTGGCAAAATCTTAGTATCAGAACCAGGCCAATCCAAAATCGTTAGCCTAACTTCAACCAAGTTGCAGTTGGAAGACATCTCTGATACTCTCTATACTCGACCTTCCCTTGTGTCTGAGGTCTCCAAGTTAACGGTTAACGAACTGAAGAAGCTCAAGGTGGATAACATAAGAAAAGCGGGAACCGTGACATCAGCTTTC…
>F01_transcript_115
ATGATGAGCGCAGTAGGCTTAGAACTTAAGAATTCTTTGAATGATCATTTGGCTTGGAAGACTGTAAAAGGCAATAGGAGTGCAACAAGGCGTACTAGGAAATCAGTAGCTAAAAACTTGACATTGGGTGCAGAGTTAGGTGATAAGAATAATAAAAGGTCTGACGAGGGAACTGTTTCTGAATCTGAGAAGCTTGGTGTAGCTGTTCTTGGACGACGCTTTAGTGATAAAATGGAGCATGTGCCCATAAAGAAAAGGAAATTCAATATCAAAACTCCATCACCACCTCGAGATCCTTCTCCGCGCAAGGAAGTCCTTCAACATACTTCAGATTTAAATAGAAAAGTAGTTATGCAAAATGATGCTTCTGGTGCAGCTACTTCCAATCCTCGTGTTGTG…
>F01_transcript_1150
ATGGATCCTGTTCGCTATGGCCTTCAGCAAGGATGGGACAATAACAGCGCTTTGGAGGGGTATGGTGCAGTCCACGAACCAAATTTTCGGGTTGGTAGTTCCTATGATGAGAGGAGGTATTTAGATCAACGGTACTCAAGGGATAACATCTACCCAGGAAATGCCTTCCAGAGGGAGAATTATCCTACACCACCCGCTGTTGGCCTTTGGTCTCAGTCAAGAAGGAGAAACTATGAAGACGAGTATGGCCTTGATAAGGAATCTAGGAGACGTGAAAAACCATACATTGATTCGTACCATGAGATGGATGCTTTGCGCGATCATGAGATGGACTCATTTCGAGAATTTGATAAATTCCATGATGGTTATCGCAGTGTTGACAATTATCGCGACCATGGG…
>F01_transcript_11501
ATGAACAAGAAGGCCAGTAGCTGCGCCCTTTGCGAGAATTCGAATCGGGCTTCAATTTGTTCAGCTTGTGTAAATTTCAGGTTAAATGAATACAATACACGTTTGAAATCGTTGAAGAGTCGTCGGGATTCGTTGTATTCGAGATTGAGTGAAGTGCTTGTGGCTAAGGGGAAGGCGGATGATCAGTTGAACTGGAGGGTGCTTCAGAATGAGAAGCTTGCAAATTTAAGGGAGAAGCTTGGGCGTAGTAAAGATCAACTTGTGCAAGGTAATTCGAAGATTGAGAGGTTATCTTATGATTTGAAAGTGAAATATGCAATGCTTGAATCAGCAAGTTCCACGTTGGAAAAGAATCGCGTGGAGCAACTGGAGAAGTTCTATCCAAACCTTATTTGCACT…
>F01_transcript_11504
ATGGCTCTCCTCTTCACTGCTCAAACTTCAGTCATCTCCTCCAAAACCCCTAATTCCTTCCATTTCTCTTCTTCCAAATCCACCCGCCATTCATCTCTTCCTTCCATTCTCCCAAACCCCAACAGAGCCATTAAACACCCCTCTTTCGTTCCCCGTTCCTCCCTACCCGACCCGTTTAATTTAGACCCGAATAAAGTTGGCTCCATCCCCGGCGAAATCTTTGATGACATCACCGATGAATTGGGCAAACTGACTAATCGTAAATCCTCGGCGGAATCGAAGAGGCAAGGGGATTCGGATTCTTCGAGAGCTGAAAACGAGGAACAGGAGGAGGATTCGAGTAGAGCTAAGTCAGCTAAGGACCCGACTAAAGCGAGGACGAAAGCGGATTCGGATCCC…
>F01_transcript_11506
ATGGGAAGAACATTCTTGCTCAAGCTGATCTGTGGAGTTCTTGCGGTGATAAGTGTTTCTTTAGTGGAAGCAGAAGACCCATATAAATTTTACACTTGGACTGTCACTTTTGGAACTTTGTCTCCACTTGGTGTTCCTCAACAGGTAATTCTTATAAATGGTCAGTTCCCTGGACCTAGATTGGATGTGGTGACCAATGATAACATCGTCCTCAATGTTATCAACAAGCTCGACCAACCTTTCCTCTTGACATGGAATGGTATTAAACAAAGGAAGAATTCATGGCAAGATGGAGTATTGGGAACTAACTGTCCTATTCCTGCAAACTCAAACTACACTTATAAGTTTCAAACAAAGGATCAGATTGGGACATACACATACTTTCCATCAACTTTAATG…
>F01_transcript_11507
ATGGCAGTTTATGTCCTATCACGGCGCCTCTTAGGTGGCGGATCAACTACTTCGCAGCTGGGGGCCCTGCGTTATGGCAGTTGTTTGAGATCGTTTTCGACGGCGTTTAGGGAGGAGAGAGACACTTTTGGCCCTATCATGGTTCCCTCGGATAAGCTATGGGGAGCACAAACTCAAAGATCATTGCAGAATTTTGATATAGGTGGTGAGCGGGAACGAATGCCCGAACCAATTGTTCGTGCCTTTGGCATTCTCAAGAAATGTGCTGCCAAGGTGAATATGGAATATGGTCTTGATCCAACTATAGGGAAAGCAATCATGCAAGCTGCAGAGGAAGTTGCTGAAGGGAAGCTGAATGATCATTTTCCACTTGTTGTGTGGCAAACTGGTAGTGGCACC…
>F01_transcript_11508
ATGGCTGTACTTCTCCCCTGTACCAATCTCTCTCCTTCCACTGAACTCAAACTTCTACTCTCCAATTCCTTACAATTTACACTTCAGTCCCCTCCGTCGTCTCTCAGTCTCCGCTCCAACCGCCGCCGTCATTGTCTCAAGCTTATTACAGCTACTCTCTCCGCCGTCGATTCTCCCTCGACTTCTTCAACCGACGGCCATGGAGAGGCGGCAAAGCCTCTTCTCGTAGTCACCGATTTAAGAGCCGTGATCACGGAATCCAGACAGGAGATCCTCAAGGGCGTTAATCTGTCGATGAATGAAGGAGAGGTTCATGCGATTATGGGAAAGAACGGTTCTGGAAAGAGCACGCTTTCAAAGGTTCTTGTTGGACATCCGGACTATGAAGTGACTGGAGGA…
>F01_transcript_11509
ATGGGGATATTGCATGAAGATGCTGTGGTGATAAGAGAAGCCGAGAAGGAGGGAGACTGTAGTGTGATTACAGTGAATTGTCCTGATAAAACTGGATTGGGATGTGATTTGTGCCGGATTATCTTGCTTTTTGGATTGAGTATCTCCAGAGGAGATCTTTCGACAGATGGGAAATGGTGCTACGTGGTTTTTTGGGTTGTGGGGAGACCAACAACAAGGTGGAATTTGTTAAAGAAGAGGCTAATGGATGTGTGCCCTTCACATTTTTCGACTTCGAGGATCTACTATTATTGGCTCGAGAACCAGCAGCATAAGCCACCGGATGTTTTTCTTTTAAAATTCTGGTGTTCTCAAGATAGGAGAGGACTTTTACATGATGTGACTGAGGTTCTTTGTGAA…
>F01_transcript_11510
ATGGGTGGGATAGTTTCAAAACGCCGAAATTCAAGGCAACGTTCTTTTCGGTCTAGTTCGCATTCATGGAGTCATCAGCAGTATCCACAATCACCTTATGCTCAACCAAGTCACGAGTATGTTGCACAACCATATTATGCACCTCCACCTCAACCTCCGAATTACAGCAGTCATGCTCCGGAAACCAAAAAGAAGTTGGAGAGGAAGTATTCGAAGATAGAAGATAACTACAATAGTTTGGAGCAGGTTACTGAAGCGTTGGCACGTGCTGGCCTGGAGTCTTCAAATCTCATTGTGGGTATAGATTTCACGAAGAGCAATGAGTGGACAGGTGCAAGGTCATTCCAACGAAGAAGTCTGCATCATATTGGAAATGATCAAAATCCGTATCAGCAAGCC…
>F01_transcript_11514
ATGGCTATAGCTACTTCGCTGGCTCAATCTACTTTCTTCTCCAGAACTTCGCTCTTCTCCAGTAGCTATGCGCTAAGATGCTTCACTTTTAGTTTACATTTTTCTTCGGCTTCTGCTGTTTGTACTCCTTCTAAGAAAAGGAGGTCCGTACAATCAATTTCTTCTTCACTACTGGAGCTTGGCGGAGTTAAGATTGGCAAAGACGATGTGGTTAGGGATGACCCTACAAACAATGTTCCTGATACGATATTTTCAAAACTGGGAATGCAACTTCATCGGAGGAATCAGCACCCGATCGGGATTTTGAAGAATGCGATCTATGAGTATTTTGACACCAATTACACAAACGAGTTTGACAAGTTTGATGATCTTTGCCCAATTGTTTCTGTAAAACAGAAT…
>F01_transcript_11519
ATGGACTGCGCCGGTGTTCCCACCGCCTCCACCATCTCCACCGTGGGTTCTCCTCCGCCATCTCCGCCTCTCGATCCGGTTTCGTCTCCCGATGGATCGCCCGAGCGAGATGTCCCTGACATACTTGCCATGCCTTCTGATGATGATCACGATCACGGTGAGGATGAAGATAAACCTCAAGAGCACTCGCCTAGTGTAGCTATTTTGGGCGATGATCTAAAACTCAAGATCATAAAGCAGGCAATCCCTCTTGCTCTCTCTCTCGTCTTTCACCGTATTATTTTCGTAGTTAAGTGA
>F01_transcript_1152
ATGGCCGGAACTTCAATTATGGAAAACCTATTCCAGCACAATCTTGAAGACTTAATCAAGGGTTTACGACAGCAACAAGTTAGAGAATCGGTGTTCATTTCGAAAGCAATTGAAGAGATTCGCCGGGAGATCAAATCAACCGACCTTCAGACTAAATCCATCGCTCTTGAGAAGCTCTCTTATCTCAGCTCTCTACACGGCCTCGACATGTCGTTCGCCTCTTTTCAGGCCATTGAAGTGATGTCGTCTCAGCAATTCTTACACAAGAAAATCGGCTACCAAGCTATCACTCAGTCTTTCAACGACGACACACCGGTAATGCTTTTGATTACGAATCAGTTACGTAAAGATCTGAATAGTACTAATCAGTTTGAGGTGAGTTTAGCTCTTGAATGTTTG…
>F01_transcript_11520
ATGGCGTCTCCGCCGGATACAAGCAAAACCATCAAGCTAGAGCGCTACAACAGCTACGTCCGCCGCCTTCATTTCACTAAACTCCTTCACTCTTCTTCCAAACTTCTCTTTCGCGCCACTATCCTCATCGCCCTCCTTCTTGTCCTTTTCTTCACCCTCAATTATCCCCCACTCTCCGATAATTCCAACCACCGCATCTCCTCCGCTCACCGCGCCCACTCCCTTCTTTCTACCTCTCTCTTTTCCTCCTCTCCCTCTGTCGGTGGTGCCGCCTGGGAGAAGGAAGTCCGTCGCTCCGCCACTCCTCGCCGCCCCAATGGCCTCACCGTCTTGGTCACAGGTGCCGCCGGCTTCGTTGGTTCTCATTGCTCCCTCGCCTTGAAGAAGCGCGGCGACGGC…
>F01_transcript_11524
ATGAGAGGCGCAAACCGACGTCGTCCCACTGAATCCTTCAATCCTCCGCCGCAACCGACGCCAGACCTTTACGGCGTCCGCTTTGGCGGTTCTCGCGACTCCGATGCCAGCTTCGCCAGTAGCCGGCCTTCCAACATCGGCATAGGTCGTGCCTCCATCGCCGTCGACGTCTATGCCGACCGCTCTCACCAAGGCTCCGCAATTCGGGCCATCAACAGTTACTTGTCATCTCACTCATTTCCGATTGTCCTCCCCCCGAAACAAGTGCCTTCCGTCAAGGACATCACCGAGATTATCAAGTTTTTAATTTCGCAGCTGGATTACCCTTCCACTACGAAATTCGAAGATGATCTCTTCTTTGTCCTTAAATCGCTAAATTGCCCCTTTAAAATCAACAAA…
>F01_transcript_11526
ATGGATTCCAGTTCCCAACAAGGAGGTAGTGGACCTCCGGCGAAACCTTGGGAACGAAGCGGGGCTTCTTCTGGTCCAACACCGTTCAAACCACCATCTTCCGGGAGCACAAGTGCTGTGGTGGAGAATTCCGGAACTGCAAATCCGGGTGAAATTGTTGCTACTGGTAATAGAAGTGCAGCTGTAAACAGCACTCTGAGTCGGCCAGTTCCCACTAGGCCGTGGGAGCAACAAAATTACGGGAGTTCTTACGGAGGTTATGGTTCCAGCATGAATTACAACTCAGGTTATGGGTCAGGCATGTATGGTTCACAGGGCATGTATGGTTCGTCATATGGTGGATTAGGAGGGTCATATGGTGGTGGGTTATATGGAAACAGCATGCAGAGAGGAGGTTAT…
>F01_transcript_11528
ATGGGGGAAGCTTTACTAACAACGTTAACAATAGAGAACTATCACCCCTCCACTCTTTTGTCAATGGACTCTGGATTTCTAACACATGATGAATTGGAAAGAGAGATGAACAAGTCCAACCTACTTCCTCGACCACCGGATATAAATCTCCCATTGTCAGCTCCTCCCTTAGCTTGGAACGATACATGTGATATCTTAGACGTGAGCCTTGGGCCTCAGGTGTATGAGGCTGAGGCTGTCGTTAACATCCCGAAAGTGACAAAGAAGTTTGCCAAACGGAATGATAGTATATGGGGGGCATGGTTCTTCTTCACTTTCTATTTCAAGCCTGTCTTGAACGAGAAGTCCAAGGCAAAGATAGTTTGTGATTCTAAAGGTGTGTCCGGGTACGAAAAATCA…
>F01_transcript_11532
ATGGCGTCGGTGTTTATTTATCATGTGGTGGGTGATCTGACTGTGGGGAAACCGGAAATGGCGGAGTTCTACGAGACGGAGACGGTGGAATCGGCGATTCGGGCTATTGGAGAGTCCACGGAGTGTGGAATTCCGGTTTGGAAGAAGAAATCTCACGTCGGTATGGAGACTAATGAGATTAGGCAACAGAGGTTTGTGGGCATTCTTAATTCTTATGATATCGTTGCCTTTTTGGCTAAACCTGAGTGTTTGGAGGACCAAGAAAAGGCCATGAAAACTCCTGTTGCAGAGGTTGTGGTGCCCAATAGTTCTTTGTTGAGGCAGGTTGATCCTGGAACAAGATTGATAGATGCATTGGAGATGATGAAGCAAGGAGTTAGACGGCTTCTTGTTCCAAAA…
>F01_transcript_11533
ATGGGATCTTGCTACTCAACCATTGGCATAGGCATAGAGAAGGGGAGTGGCGGCGTTGACAAGAGGCGACTGTGGAGAAAATCCAGAGATGACGACTCTCATTCTCAGCCTCATTCTTTCCTTGATCAGATTGGGGGCAGGATGGTCACCAACGCAGCTTCTAATACCGCCTGCTTGTACACCCAGCAAGGCAAGAAAGGAACCAATCAAGACGCCATGCTTGTTTGGGAGAGTTTTGGTTCAAGTGATACAGTGTTTTGTGGGGTTTTTGATGGTCATGGTCCCTATGGTCATATGGTTGCCAAGAAAGTACGAGATTCTCTTCCTCTTATACTGTCTTCTCAATGGAGAGTAAGTTCCATGGACGACCAGAATCCTCTTAACAATGTTGATGCTGAA…
>F01_transcript_11538
ATGGCTTCTTCAATCTCCCACAGACCATTTCTGCAGTCAGTCTCCTCAGTTGTCAACGACCGAGGTTTTTGGAACGAGACTTTTCCGGCGGGTTTGGGAGTCAAGAGGGAACTTAATCTGAAAGGGAAAAAGCTTGTTTTAGCGGAGAAATTCAAATTGAATTGTTCAGTTGATAGACAGATGGATGTGAGCACTTCCGCCGTTGTTGATGATGTAGCGGAGTGTTTAACCGAAGTAAATGTTAAGGAGCCTAGCGTCTCCACGTTGTTAATGAACTTTGAAAATGATTTTGATCCTTATAATGCAATGACTACGCCGCTTTATCAGACGGCTACATTTAAACAGCTTTCAGCCACAGAAAATGGCCCTTATGATTACACCAGAAGTGGAAATCCTACT…
>F01_transcript_11539
ATGGTTGGCCGAGGACTTATTGAATTGTGTGAAGGAGGACCGCCTGTAAAGAATTTTGTCTCATTTGGAGGTCCTCATGCTGGTACTGCTTCAGTTCCGTTTTGTGGATCTACACTTGTGTGCGTTCTTGTGGATGCTTTAATTAAGTCAGAGATTTACAGCAGTTATGTACAGGAACACTTGGCTCCTAGTGGCTATCTTAAAATACCAACAGACATTACTAAATATCTAGAAGGATGTAAAGTTCTGCCAAAACTTAACAACGAAATTGTTGGTAAGAGGAATTCCACCTATAAAGAACGTTTTGCAAGTTTGGAGAATCTTGTGCTTGTTATGTTTGAGCATGATACGGTTTTAATACCCAAGGAAACTTCCTGGTTTGGATATTATCCCGATGGG…
>F01_transcript_1154
ATGGGAGACAGTGAAACACTAGTTGCTGGAACATCTACAGTTGTGGGTTACACATCTTCAGGCTATACAAACACTGGCTATTCAGATGCCACTGCGAATGCTATTCCAGATGCTGGTGCATTTGCCCCAGAGGCTTCTGGAGGCTATGCTGCTTCAGATGCTTCAGCAGGTGCTGGTATAGGTGATGGAAACACCGGTAGTATGGATCCCAAGTCTGCTGTGCAAGATGCTTCAGCAGTAGGCGTCACCAGCGCTGCTGAAAATGTTGCTGGCACGGAAAATGCTGCTGTAGAGTCATCACAAGCTTCTGGTTATGAGTCTGTGAATGGAAACGTTGCTAGCAAAGCAGTGATTCCCACTTCAACTGAAAATGGAAGTTCTCTGAGTATAGTAAGCGGA…
>F01_transcript_11543
ATGCTTAACCCAAGTAAGATTGGCACAGTGAGGCCACAAAAGAAGAAAAAGAAGCCCACGAAACAGGAGATAGAGACCGAGATGGAAGATGCAATTGAAGCTGCTAAGGATGTTACAATGAAGAACAAAACGAAGGGGAGGAACAAGCCGAGCAAAAAGGCGAAGAAAAAACAAGAGCTTGTGGCGAAAGCTAAAGAGACCGTTTTTGGAGCAAGCTATCCAATGAAGGACAAGGGTTATCTAGGAAGAAGCAGAAGATAG
>F01_transcript_1155
ATGAAGAACCCAGAAAGCTGTCTCCCTTGTGTTCTTTTCTTCTTTCTTTCTTTAGCTTCTGCAATTCATCTTGTCCTTGCTGCTGACTATGTACCTAGTGAACAACACCTCCTCAATTGTGGAGCATCCTCACCGTTGAATGATACTGGTGAACGAACTTGGTATCAAGATGTTGGGTCAAAGTTTATGTTAACAACAAGGAACTCCGCAGCCTCCAAAGCTGCAACTCAAGACCCTTCGGTCCCTGAGGTTCCGTATATGACCGCTAGGGTTTTCCAGTCTAACTTTACCTACAGTTTCCCCGTTGTTCCTGGTCGTAAATTTGTTCGTCTTTATTTCTACCCAAACTCCTACGACGGGCATAACGCCACGGATGCTCTATTTGCGGTCACAACTGGG…
>F01_transcript_11550
ATGGCCGAGTCTTTAAACGACGCCGTTTTCTGGCTACCTTCTCAGTTCCTATCCGACGAAGATTTCTTTATCACCAAGCAAATCGATTCCTTCAAGAAGAACACCACCGCTGCCGTCGAAAAACCGGGTCTCAACTCTGCCGAACCGAATGCTTCGCTTAGCTTCCCCACGGAGTTCCCTTACGAGTTCGACTCTTCCGGTTCAACCGAGACAGAGACCGCCAGTGACGAAGAAGACTTTCTCGCCGGGTTAACTCGGCGCCTGACTCACTCCTCGACTCAGAAGCACGAGAAATACTGGGTTGAGTCCGGCTCGCCCGAGTCGACTCTGAGTGGGATAAAGAGCTGGTCGGTTTCGAGTAACGGCAGTCCCAACGGTTCGTCTCCTCCAACGACTCCA…
>F01_transcript_11552
ATGAGTCAGATTTTACCGGCCATGCAAAATGTCCAAAATGCCCTCAACGCTGTCTCTTTGGGTGATAAGATTAAAGTTTCCACTGTACACACGATGGCCTTGCTTAAGTCATCGGAGCCGCCGTCTTCCGGAAGTTTCGACCCAGATCTCGCCGATATCTTGAAAGGAATTTTAGGGTTTAACAACGCGAGCGGTTCGCCTTTCTTAATCAACCCGTACCCGTACTTTGCTTACCGTGGCGACCCTAATAGACCCGAGACTAAAGCCTTCTGTTTGTTCCAGCGGAACTCCGGGCGGTTTGATCCAAAAACTAAAATCAACTACATGAACATGTTTGATGCGCAGGTGGATGCTGTTCGTTCCGCGTTGGATGCCATGGGATTTAAGAATGTGGAGATC…
>F01_transcript_11553
ATGGAAGCCGTAGATACCGACGCCCCGAAAACACCTACTCCAGCACCACCGCCGCCGCAACAACAAGAAACAGGCCCTAAAAGGCTCAAAATGTCCACCACCACCATATCCGACGATGAAGCCACCACCAACAACGACAGCAGTAACAATGACGACAACAACAAAAAACTACGATACAAGCGCCGGAAAATCGCCATATTCTTTGCATACTGTGGCGTGGGCTATCAGGGCATGCAAAAAAACCCGGGCGCCAAAACCATCGAGGGGGAACTCGAAGAAGCCCTATACAACGCCGGCGGCGTCCCTGACCACGATCGCGGCAAACCTCAGCGGTACGACTGGGCCCGCTCGGCCCGAACGGATAAAGGCGTGAGCGCCGTGGGTCAGGTTGTGTCTGGC…
>F01_transcript_11554
ATGGCCTCTCAATATCCAGGACCTGTTCAGGTAGGGTCGTACTTTGTGGGACAATATTATCAAGTACTTCAACAGCACCCAGATCTGGTGCACCAATTCTACTCCGATTCCAGCTCCATGATTCGTATCGATGGCGACGCTACCGAGTCTGCTACTGCAACGCTGCAAATCCATTCATTTCTCACGGCTTTAAATTTTACGGCAATTGAGATCAAGACAATCAATTCACTTGATTCCTGGAATGAAGGTGTTCTTGTGATGGTTTCTGGTTCTGTCAAAACCAAGGAATTTAGTGCCAGAAGGAAATTTGTGCAGACCTTTTTCCTTGCTCCTCAGGAGAAGGGTTACTTTGTTCTTAATGATATGTTTCAGTTTGTTGATGATGAAACATCTCACCAA…
>F01_transcript_11555
ATGGATCCGGTCATTTCAGTTACGATCCTCTCAGTTGTAGTCGGAGCTCTGATTGCTCTGGTCTTCTTCAAGAGCTACTTTAGCAAGAGAAGATCCGAAATCCAATCCGTCGCGAAGGCGGAGCTCCAGCCGGATCACAAGAAGCCTCAGAAGCCTTCCGCTCCAACCGCCAAAAAGCATCACCACAAAGCTCATTCCCACGCTTCCGACAAGGATCATAACAAGCGGCATCATCCGTTGGATGTGAATACTCTGAAAGGTCATGGTGATGCCGTCACCGGGCTTTCTTTCTCTTCCGATGCAAGGAGTTTGGCAACAGCTTGTGCGGATGATGTTGTCCGGGTGTTCAAGTTGGATGATGCTTCAAGCAAGAGTTTTAAATTTCTGAGAATTAATTTG…
>F01_transcript_11559
ATGGGGGGAGGATTTAGGGTTCTACATCTAGTCAGGCCTTTCCTCCCGTTTCTGCCAGAGGTTCAGAATGCTGACAGGAAAATTCCCTTCAGAGAGAAGGTCATATACACTGTCATTGCGCTGTTTATCTTTCTGGTTTGCAGCCAGCTCCCACTTTATGGAATACATTCCACGACTGGTGCTGATCCTTTCTATTGGATGCGTGTAATTCTTGCATCAAACCGTGGAACTGTGATGGAACTTGGGATTACCCCAATTGTGACATCTGGACTAGTGATGCAACTCTTGGCTGGGTCCAAGATCATTGAAGTGGACAATAGTGTTCGTGAGGATCGAGCATTATTAAATGGTGCACAAAAGTTGTTGGGAATATTGATTGCAGTTGGTGAGGCTGTTGCA…
>F01_transcript_11567
ATGGCCTCGCCCACGTCTGCAATTGGTTTTGAAGGTTATGAGAAGAGGCTTGAGGTTTCGTTTTTCGAGCCTGGAATCTTTGCTGATCCTGGAGGTATGGGCCTCCGTGCTTTGACCAAAGATCAATTGGATGAGATTCTGAAACCAGCTGAATGCACTATTGTAGCTTCTTTGTCGAATGAGGATCTTGACTCGTATGTCCTCTCAGAATCAAGCCTCTTTGTTTTCCCATACAAGATTGTCATCAAGACTTGTGGGACCACCAAGCTGCTTCTTTCGATCCCTGCCATCTTGAAGCTCGCTGATACTCTCTCCCTCACTGTCCGATCAGTGAGGTACTCTCGTGGCAGCTTCATATTTCCTGGGGCTCAGCCATTTCCACACCGTAGCTTCTCTGAG…
>F01_transcript_11568
ATGTTGGTTGTGCAGACAACATCAAAGCGTCTTGCTGTTAGGAAGGTGGACAAGTTCGAGAAGAACATTACAAAGAGAGGTGCTGTGCCTGAAACCACAACTAAAAAGGGCAAAGATTACCCAGTTGGCCCTCTTCTTCTTGGGTTCTTCATATTTGTCGTCATTGGATCATGTAAGTTCTTTCTTATATCATTTCTTCTCCTTTGTCATTATAGACCTCTAATGTCATATACCAATTTCTGGTCATCCAAGGTTCTGTGA
>F01_transcript_11574
ATGGTGACACCCGGATCTGATTCTGCCAAAGTGGCACCTGAGGTTGTTGCCGAGTACACCGTACGTGCCCTACAGCGTACCATGCCTGCTGCCGTTCCAGCTGTTGTGTTCCTGTCTGGTGGGCAGAGTGAGGAAGAGGCTACCCTCAACCTTAATGCTATGAACAAGCTTCAGACAAAGAAGCCATGGTCGCTTTCCTTCTCTTTCGGACGTGCCCTTCAGCAGAGTACCCTTAAGGCGTGGTCCGGCAAGGAGGAGAATGTGCAGAAGGCGCAGACTGCTTTCCTTGCAAGGTGCAAGGCCAACTCAGAGGCAACTCTCGGTACCTACAAGGGTGATGCCCAGCTCGGTGAGGGTGCTTCGGAGTCTCTTCACGTCAAGGACTACAAATACTAA
>F01_transcript_11575
ATGGTCTCTACTACTTTTATGAGAATTGTTTCGCCGTGTTTTAAGCCATCAGGTGGAAGTGATAATTCTGCTAACAGTGCTGAAGATTTTGGCCGAGTTGATGGATTGTTATGGTACAAAGATTTGGGGCAACATGTTGGTGGGGAGTTTTCTATGGCAGTAATTCAAGCAAATAGTCTATTAGAAGATTACAGCCAATTAGAATCAGGTCCATTGAGTTCACTTGAATCAGGTCCTCAGGGTACTTTTGTTGGGATTTATGACGGTCATGGTGGTCCAGAAGCCGCTCGATTTGTTAACGACCGCCTTTTTGAAAATATCAAGACTATTCATGGTGCAGAGTTCACCACGGAAAATGATGGAATGTCTGCCAATGTTATCACTAAAGCATTTTTGGCA…
>F01_transcript_11576
ATGTCATCCACCCTCGAATTATCATTCTCTTCGGCCAAGGCTCGTGGACGCTTGGCAGTGCTTTCTGCTCAATTATCAGCCCCACCGCCTACCCGATCCGACGATCTTAACACTTTCATCCATCAATCCTCCGTCTCTGCTCGGTCTTCCCTACCTCCTCCTGGAAACCTCAAGGGGGCTTTGACTGTCATTGATCAAAGAACCGGCAACAGATATCTGATCAATGTCTCCGAGGATGGCACCGTAAAAGCCGCCGACCTCAAGAAGATAACCACAGGACAGAATGACAAGGGTTTGAAGCTGTACGATCCTGGATACTTAAACACCGCCCCTGTAAGGTCATCTATCTGTTATATAGATGGAGATGAGGGAATACTTAGATACAGAGGATATCCGATT…
>F01_transcript_11577
ATGGCCACCACTCGCCGTCTCCTTCTGGTCCTCACGACACTCTTCTTCACCGCCTTCTCTTCTCCGGCAACCCAACCTGAATCCGAGCCCGAATCCGAGCCCGAATCCGTCACTCGATTCAAACAGTACCTTAGAATCAAAACTGCTCACCCAAAGCCCAACTACACAACTCCCATCTCCTTCCTCCTAAATCAAGCTCAATCCGTCGGCCTCCAATCCAAAACCGTGGAGTTTGTCGCCGGAAAGCCGATTTTACTCTTAACCTGGCCAGGATCCGATCCTTCTCTCCCTTCAATCGTCTTCAACTCTCACCTCGACTCTGTCCCTGCGGAGCCCCAAAAATGGATACATCCTCCCTTCTCCGCCTTCCACTCCGCCGAAACCGGACAGATTTTCGCG…
>F01_transcript_11579
ATGGAGAATCACCGGACGGCGGCTGAAAGCGGAGAATGCGATTTCTCGAAGTTAACGGACAAACCCAGGCCAGTGAACATAGAGAGACAGAGGTCGTTCGATGAGAGGTCTCTCAGTGAATTATCAATTGGAGTGTCTCCTCGTCTGTTCATACGAAATACCGATAACTTCTCTCGAACGTTGGACAATCTTGATTCTGTATATTCTCCAGCTAGACGGTCAGGTTTTAATTCTCCGAGATCGCAATTCGGATTCGAGCCTCATCCGATGGTCGGAGAAGCTTGGGACGCTTTGAGACGTTCGTTGGTTTATTTTCGAGGTAAACCTGTTGGAACTATCGCCGCATTGGATAGTTCTGAAGAGGAACTTAACTATGATCAGGTTTTCGTTAGAGACTTT…
>F01_transcript_11586
ATGGCTTTTTCAATGTTTTCAACTCCCCAACCTCAGCAACCCCAGCCTTTCTTTCAGCCCCAACAACAACAACAACAACAGCAACAGCAGCCATCTTTTCAGAGCAGCCCACTGTTTTCGCAACCACAGCAGCAACAATATCCACAACAACAGCAAGTCCAGCAGCAGCAGCAGCAACAACAACAACAACAGCAGCAGCAGCAGCAGCAGCAACAATTGTTTCTTTTTACTAACGAGAAGGCACCCGCTAGTTATAGTACCAAATGGGCAGATCTTCATCCAGATTCTCAGAAGATGCTTCTTCAGATCGAAGAGAGAATATTGGAGTACAGAGATGAGAGCCAGAGGTTAGACCAATGTAGTCGCCTTTATGATTCTTCAGTTTCCAGTGAGGCGTTT…
>F01_transcript_11587
ATGTACAGCAACTTCAAGGAACAAGCAATCGAGTACGTGAAACAGGCCGTACACGAAGACAATGCTGGGAATTACGCCAAGGCCTTCCCTCTTTACATGAACGCTTTGGAGTATTTCAAGACCCACTTGAAGTACGAGAAGAATCCCAAAATCAGAGAAGCGATCACCCAGAAATTTACAGAGTATCTCCGCCGGGCCGAGGAGATCCGGACCGTTTTGGACGATGGTGGGCCTGGTCCGGCCGCCAATGGTGACGCTGCGGTTGCGAGCCGCTCCAAGTCAAAGCCCAAGGACGGTGGCGGGGAAGGTGGGGACGGGGAGGACCCGGAGCAAGCTAAGTTGCGGGCCGGATTAAATTCTGCGATTGTGAGAGAGAAGCCTAATATTAAGTGGAACGAC…
>F01_transcript_11589
ATGGGCCTCGATAATCTAACTACTCAGAAGAGGTCCTCCGGAGGCGGCGGCGGTGCTGGACTTCCTACGACGGCGAACGGTAGAATAGTGCGTTCGCGTGGCAGGCAGATCCAGAAGACGTTCAACAACATCAAGATCACGATCCTGTGCGGATTCGTTACTATCCTCGTCCTACGTGGTACAATCGGAGTGGGTAACCTTGGAAGCTCTGATGCCGATGCCGTCAACCAGAACTTAATCGAAGAGACCAACCGGATCCTCGCCGAGATCCGGTCCGACAACGACCCGAACGACCCTGATGATCCTAACGAACCCGAGTTCAACCCTAACGTAACCTATGCGCTCGGTCCGAAAATCTCCAGCTGGGACAAAGATCGGAGAGCTTGGCTGAGCCAAAAC…
>F01_transcript_11590
ATGGCTTCTTCCATTGCATCAAAATCGTTTCTTTCGACTTCCAGAACAGATGGGTCGTTGGGTTCCCTCCTGCCGTCCGAACTCCGGAGAGTCTCGTCTCCCACCGTTCAGATTTCGATCTGCCATCCAACTACTCCAAAGAAGCTCCAAATAAAGGCAGCTGGGAGTACATATGGAAATTACTTTCGTGTTACTACTTTTGGAGAATCTCATGGAGGAGGTGTTGGTTGCATAATTGATGGATGTCCTCCTCGTATTCCTCTCTCTGAAGCCGATATGCAAGTAGATCTAGACCGAAGGAGGCCAGGCCAGAGTCGAATTACTACCCCACGGAAAGAGACTGATACTTGCCGCATATTTTCTGGAGTTTCTGAAGGTGTGACAACTGGAACACCCATC…
>F01_transcript_11596
ATGGCGGCAGGCAAAGACATAGACTATTTGCCGAAGAACGCTGCGAATTACACAGCATTAACGCCGCTGTGGTTTCTGGAGAGAGCGGCGACGGTGCATCCATCGAGACTATCGGTGGTCCATGGATCTAAGCAGTACACGTGGCACCAGACTTACCAGCGTTGCCGTAGATTGGCCTCTGCTCTTGCGAAGTTCTCTATCGGCCTCGGTAGCACGGTAGCAGTGATTGCACCAAATGTGCCTGCCCTCTATGAGGCTCATTTTGGAGTTCCAATGGCTGGGGCTGTTATAAACCCTGTCAATGTTCGTCTTAATGCATCAACTGTTGCCTTCCTTTTGGGTCATTCAGCTTCTGCTGTTGTCATGGTGGACCAAGAGTTCTTTTCTTTGGCTGAAGAA…
>F01_transcript_116
ATGGATCTTCTCCGGAGCTATGCAGATGTCAATGATGATTTAGATAAAACAGGAGACCAGAATCATCAAGATCCTGATTCCATGGATACGGCATCACCAGATTCATCACCACCACGACTACTCCCTGCCAAGTCTGCTGCACCCAAAGTTGATGATACTTCACTAGCCTTAACTGTTGCCCAAGCCCGCCAAACCCAATCCAGGCCTATAGACCCTTCCCAGCATCTTGTTACTTTCAACCCCACCTATGATCAACTGTGGGCCCCTATATATGGCCCAGCACACCCCTATGCCAAGGACGGGATCGCCCAAGGCATGCGCAACCACAAACTTGGTTTTGTTGAGGATGCCTCCATAGCGTCCTTTGTTTTTGATGAACAATACAACACTTTTCACAAG…
>F01_transcript_1160
ATGGGAGTGCCAGCGTTTTACAGGTGGTTGGCGGATCGGTATCCGTTGTCGATCGTTGATGTGGTGGAAGAGCAGCCGACGGCGGACGTTAACGGCGTCGCAAAACCGGTTGACTTGTCGAGACCTAATCCGAATGGGATGGAATTCGATAATCTGTATCTTGATATGAACGGGATTATTCATCCATGTTTTCATCCCGAAGGCAAGCCTGCACCTTCCTCGTATGATGATGTTTTTAAATCTATATTTGATTACATTGACCACCTATTCTTGTTGGTCCGTCCTAGAAAGCTTCTTTATATGGCCATTGATGGCGTGGCACCAAGAGCTAAAATGAACCAACAACGTTCTCGGCGTTTCAGAGCTGCAAAAGATGCTGCCGAGGCTGAAGCTGAAGAA…
>F01_transcript_1161
ATGTTTCGATTACCTAGTCCGAAAGATGACGTGGAAGAAGTGCCTATAAATAGGAAGCTCTTGAGGAAGGACCATTCTAGGAAATTGGATGAGAGGTTCACTAGGATTTTGAAAATATTCAAGTGGGGTCCTGATGCAGAAAAGGCAATCGAAGTGCTAAAGCTTAAAGTAGATCACCGCTTAGTTCGTCAAGTTCTAAGTGTGGATGTTGAGATAAATGTTAAAATTCAGTTCTTTAAGTGGTCTGCTAAGAGACGACACTTTGAGCATGACTCCACCACATACATGGCTTTCATACATTGTTTGGATGAATCAGGAATGTATGGTGAGATGTGGAGGACGATTCAAGAAATGGCTAGGAGCACATGTGTGATAAGTCCATCAGAGTTATCAGAAATC…
>F01_transcript_11611
ATGACTCCACCACTACTTGGTGTTGGGGAGGAGGAGGGGGCTCGGAGCAATGTGACTTTACTGGCTTCTTCCACCTCCATGGAAAGTGTTTGCCAAAAGGGATTGCAAATAAAAGAGCGAAACTACATGGGATTATCAGACTCTTCGTCCGTGGACAGCTCAGCAGTTTCCTCCAATGTCTCCGGTGAGAATAAGCCTAGTCTGAATCTTAAGGCCACGGAGTTGAGGCTTGGGCCTCCTGGGTCCCAGTCTCCGCCAAGAGACCCTGAACTTTGCCTTTTGAGTTCTTCACAACTTGATGAGAAGCCCCTCTTTCCTTTGCATCCTACAAACGACGGTCACTACCCACCACCGAAGAATGTTGTCTCTGGAAACAAAAGAGGGTTCTCTGATGCCATG…
>F01_transcript_11612
ATGGATTCTCAGGCGGAACGGGATATCCAAAAGAGCTACTGGATGGAACACTCTGCTGATTTGACTGTGGAGGCTATGATGCTTGACTCCAAAGCGTCTGACCTTGACAAGGAAGAGCGTCCTGAAGTGCTTTCTCTACTTCCACCCTGCAAAGGAAAAACGGTTTTAGAACTTGGTGCTGGAATCGGGAGATTTACTGGTGAATTAGCTGAGAAGGCTGGTCAGGTCATAGCCTTGGACTTTATTGAGAGTGTAATAAAGAAGAATGAGAGTGTGAATGGTCACTACAAGCATGTCAAATTCATGTGTGCTGATGTTACATCTCCAGAATTGAACTTTTCTGAAGGGTCAGTGGACCTGATATTTTCCAACTGGCTGTTGATGTATCTTTCTGATAAA…
>F01_transcript_11617
ATGGTGGAGACATGGTCGTTAGGGCGGTTTCACTTGCACCAGAATCGGCTGGACTTCAAGCGGTGGGTACCGGCAGTTATCTCGTCGCACAAGACTCTGTTCACCGTCCTATGGATGGCGGCGTTCGCTTCGGTGTTCATCTGGCAGCGTAGTGCCGTCGGAACTCTTTCGTTTTTTAAATGGGGCGTGGCGACGAGGCCTGTGCCCAGAATGAGACCGGTGGCGTTTAACTTGACGGATTTTGGCGGAGTCGGTGACGGCGTTACGTTGAATACTGAGGCGTTTGAGAGGGCAATTTTTGCGATTTCTAAGCTGGGGAAGAAAGGCGGAGGACAGCTTAATGTGCCTCCTGGAAAGTGGCTTACGGCGCCCTTTAATCTAACTAGTCATATGACTCTT…
>F01_transcript_11623
ATGTCAAAATTCGATTATCCGAAGCTTTCCCTGGCAGAAATCATAACAATATTGGCGGAGTCACAGATAGCCGTCATTACTGAAGCTGATTTAAGGAACCCGAACCCGGATTTTATTTCAGACCTTTATACCCGTCTCTTGATCTACCTTGACATCCTCCATGAAGAAGATCAGGGGCAGCTGGAGTTTGCTGCTTTAGAGCAACTTGAGAATCCAGACCTTCATGTGGGTTCTCTCCAGACAATGACGTTGTACAGCAGGATAAAGGAGGTGGTTGGCTCCCTTCATTGCCCAAAGAATTTTACTCTCAGAGATCTTATAAGGCCTGATGCAGCTCGGACCGAGTTTTTCGTCAGTGCCATCCTTAATTTCTGTCTTCACAAGGATACAAAAATGAAT…
>F01_transcript_11624
ATGAAGTTGAAGGGATTATACATGTATACTGCTGGGTTTTACACATACTCTATATTTGCTCTTATGTTCTGGGAAACAAGGCGTTCCGACTTTGGGGTGTCCATGAGTCATCATATTGCAACAGTCATTCTTATTGTGCTCTCTTACATACTTAGATTTGCTCGTGTTGGTTCAGTCGTATTAGCAATTCATGATGCAAGTGATGTGTTTTTGGAGGTGGGGAAGATGTCCAAATACAGTGGCGCTGAAGGAATTGCTAGCTGTGCCTTTATTCTTTTTGTTTTGTCTTGGATCTTGCTGCGCCTCATTTATTATCCTTTCTGGATCCTTTGGAGTACAAGTTACGAAGTTCTCCTGGCCTTGGATAAGGAGAAACACCCAGTGACTGGACCAATCTAC…
>F01_transcript_11626
ATGGCGGCGGCGGCGGTAATTGCGGCAGTAGAGAAAAGCACTTCCAGGGATAGAAGCACTTTACTGCATGGCAAATACGAGCTTGGGCGGCTACTCGGCCATGGCACCTTCGCGAAGGTGTATCACGCGCGTCACTTGCAGACAGGAAGGAGCGTGGCAATGAAAGTTGTGGGGAAGGAGAAGGTGATTAAAGTCGGGATGATGGAGCAGATCAAAAGAGAGATCTCCGTTATGAAGATGGTGAAACACCGTAACATCGTTGAGTTACACGAAGTCATGGCGAGTAAATCGAAGATTTACTTTGCGATGGAGCTCGTGCGCGGCGGCGAGTTGTTTTCGAAGATCGCCAAAGGTCGATTAAGAGAAGACGTGGCCAGAATGTATTTCCAGCAGTTAATC…
>F01_transcript_1163
ATGTATAAAGCTTTTATTGAGCCAGATCTCCAAACAGCTCACATAAAGATCATCAACAAATTTAACCCCTTCTCAGGATTTCAGAACCCGACTTATATTTTAAAGTCAACAAAGGTTGTGAGTGCGGATGAAATGAAGGCTGTTGTATCTGAAAAACATAAGGAAACTACAGAGGAAACATATGACATCTATCTTCTTCCACCGGGTGAGGACCCCGAAGCATGTCAATCATATTTGAGGATGAGGAACCGCGATGGCAAATATAATCTCATGTTTGAGGAATGGGTTACGGACAGTCCATTTATAATATCACCTAGAATCACTTTTGAAGTTAGTGTGCGCCTTCTTGGAGGGCTGATGGCTTTGGGATATTCAATTGCAACTATCTTGAAAAGAAGC…
>F01_transcript_11630
ATGGGGAAGAAAGGGAGTTGGTTTTCTGCTGTGAAGAAAGCTTTCAGCTCTGACCCCAAAGAAAAGAAAGATCAGAAAACCCATAAATCGAAGAAAAAATGGTTTGGGAAACACAAAAGCTCCGATTGGGCTTCCAAGCCCGGGGAAACCCCTGTAGTTGGGGCATCGGTCCCTTCTCATGCTTTAAAAGATGCAAAGTTAACCGAGGCAGAGGATGTCCAAAGTAAGCATGCATATTCTGTGGCTCGTGCCACTGCTGCAGCAGCAGAGGCAGCTGTTGCAGCCGCTCAGGCCGCTGCAGAGGTTGTTCGCCTCACTGCTGCAGCACGGTACGCGGGGAAATCAAAGGAAGAAATTGCAGCTATTAAGATCCAAACATCATTCCGTGGATACTTGGCA…
>F01_transcript_11635
ATGGCGGCAGCTGAAGCGAGGGCTGTGTGGCAGAGGACAGCTAATCGCTGCTTTGTCCAAGAAGATGCCAAAAGAGCTCCCAAGTTAGCTTGCTGCCAATCCTCATCTTCATCATCCAAACAGGTTGATGCTGGACCTGTGGGTCCTGCAGAAGCACCAGATCACCCTGTTGCAGGTTTCATGCCACTGAACAGGAACTCTTCATACTCCAATGTGCCCCCAGACACAAGATGGTGGCTTCAGCTACAACCGAACTATGGGTGCCAAAAGGGTTTGACATCTGAGCAACTGAGTGCTCTTGAGACCGAGATGGAAGGCTCGAGGAACGTCCTTATGAAAGATCTTGATGATGGCGATAAAAGTAGTAATGTTTCTGTAGATTTGCATTATAGGTTATCT…
>F01_transcript_11636
ATGGCGAATCAGTGGTTGATTTTGTCTCTGATGATCGCGTGTTGTTTCACGGCGATCTCTGCTAAAGAGGCCACGGAATCGAAGGAGTTCGTGTTAACTTTGGATCGCTCTAACTTCTCTGACGTTGTCAGTAAGCACAAATTCATCGTCGTCGAATTCTACGCTCCTTGGTGTGGTCACTGTAAGAGACTCACTCCCGAGTATGAGAAAGCTGCATCTGAGTTGAGCAGTCATGACCCCCCTATCGTTCTTGCTAAAGTTGATGCTAATGAGGAAGTAAACAAGGACCTTGCGACTGAATATGAGATTAGAGGTTTCCCCACAATTAAGATTTTAAGAGATGGAGGGAAGAAAGTTCAAGAATACAAAGGTCCACGTGAGGCAGACGGTATTGTTGAA…
>F01_transcript_11638
ATGGCGAGGAAGATGCTTAACGATGGGGAGGTAAACAAGGCCACTGAACAAGAAGAGACTCACTATGAGTTTGATTTGTTTGTTATTGGAGCTGGAAGTGGTGGAGTTCGTGCTGCCAGATTTGCAGCTAACTTTGGGGCTAAGGTTGGGATATGTGAGCTTCCATTTCATCCAATCAGTTCAGAAGTAGTCGGGGGTGTCGGAGGAACGTGCGTTATCCGTGGCTGTGTTCCCAAAAAGATATTGGTCTATGGGGCAACTTATGGGGGTGAAATTGAGGATGCAAGGAGTTATGGATGGGAAGTGAATGAGAAAGTTGACTTCAACTGGAAAAAGCTTTTGCAGAAGAAGACTGATGAAATAATCAGATTAAATGGCATCTACAAGCGATTATTATCA…
>F01_transcript_11643
ATGGAAGGACGGAGGATATCGGCCAGTCCGCGGCCCTGCTCTGGGAGGAGAGTGGTGGCGAAGAAGAAAGCTGCTGCCGATGGATTTGTGAACAGTGTAAAGAAGCTTCAGAGGCGTGAGATATGTTCCAAGAGGGATCGTGCTTTTAGTATCAGCAATGCACAAGAGAGGTTTCGCAATATGCATATGGTGGAACAATATGATACGCATGATCCCAAGGGCCATTGCCCCTTCGTTCTGCCTTTCTTAATGAAGAGAAGTAAAGTTATTGAGATTGTGGCTGCCCTTGATATTGTCTTCGCTCTTGCTCATTCTGGCGTCTGTGCTGCTTTTAGTAGAGAGACGAACCGGAGGATTTGTTTCTTGAATGTTAGTCCCGATGAAGTTATTCGAAGCTTG…
>F01_transcript_11646
ATGGCCTCCTTGCCCTTGGGGCCTCACCGCCACCATCAACCACCGCAGCAGCAACCTCCACCACCGCCGCATTTGGAAAATGACCCCCTCAAACCACGCCGTACGGATATGGACACCGACAAGGAAATGTCGGCTGCTGTTGTTGAGGGCAACGATGCAGTCACTGGACATATCATTTCGACCACCATTGGAGGCAAAAATGGCGAACCAAAACGGACCATTAGTTACATGGCGGAGCGTGTTGTGGGTACTGGATCATTTGGTATCGTTTTCCAGGCAAAATGCATAGAGACTGGAGAAACAGTGGCAATAAAGAAAGTCTTGCAGGACAGGCGGTACAAAAATCGTGAGCTGCAGTTGATGCGTTTGATGGATCACCCGAATGTTGTGTCACTTAAG…
>F01_transcript_11654
ATGTACGGAAAAGCGGCACTCTGTCTCCTGTTTGTTCTGGCTCTTATAATGACGTACACGATTTTCATCGGCACCGTCGATCCTCGATCGTACTTTTTCCCTTTGCTGCAGTCATCTTCAGCCGGGAACTCCTCCTCTTGTCCTACTGTCGGGCCTCTTAAGGTTTACATGTACGATTTACCGAGGAAGTTCCACGTCGGGATGATGGATCACCGGACTCCCGAGGACGTGCCCTTGACCAGTCAGAATATGCCACGATGGCCCAAGAATTGGGGACTCAAGAGGCAGCATAGTGTGGAGTATTGGCTTATGGCGTCGCTAATGTACGACGGTGGTGGCGGTGAAGAGAGAGAAGCGGTTAGGGTATTGGATCCGGAAATGGCGGATGCATTTTTTGTG…
>F01_transcript_11655
ATGGCACCCATGAAGGGCATTTTTTCCCTGCAAAGGGCAGCATTGGCTCGGCGCCACAGTGAGAAATTTGGTCTAGGCTTAAGGTCATTCAGCACTCAAGGTGCATCAACGGCTAGTACTCCACAGCCTCCACCTCCTCCCCCACCTCCAGAGAAGACCCATTTTGGTGGCCTGAAAGATGAGGACAGGATTTTCACTAACTTGTATGGGTTACACGACCCTTTTCTGAAAGGTGCCATGAAACGGGGTGACTGGTACCGAACCAAAGACTTGGTACTCAAGGGCACTGATTGGATTGTTGGTGAGGTCAAGAAATCTGGCCTACGTGGACGTGGTGGTGCTGGTTTTCCGTCTGGCCTCAAGTGGTCTTTCATGCCAAAAGCATCTGATGGCCGCCCT…
>F01_transcript_11657
ATGGATTCTCCACAATCTGTTGTCTCGCCATTCGGAAACCCGGTTGCCGGGGAGCATGACAAACAGAAAGCCGAGTTTTTCGATCGTTCCGGTAACCTGACAAAGGGGACAGTTCCCAACAGAAAAGAAACGGCTGTTGTTGTCTCTAACTTGGATGACTTCATTGGTTCTCTTGATGTTTACATACACCATGCTAGAGATATCCAAAACATATGCATTTACCACAAGCAAGATGTCTATGCTAAGATTTGTCTTACTAGTGACCCCGACAACTCGGTCTCGACCAACATCATCAACGGTGGTGGGAGGAATCCCGTGTTCAACGAGAATCTTCGTATCAATGTTAGAACTGTTGACGCCTCTCTCAAATGTGAGATATATATGATGAGTAGGGTGAAA…
>F01_transcript_11659
ATGATTGCAAAAACAGAGGAGATCAAGAAAACAACTGCGGATAAAGATGCTGAAGTTCACGAGGCTGGGGTTGCATTGAAGTCGAAGTTGGAAATAGTTGGAAACCTTGTGCATGATTCAGTTCCAATAAGTGATGATGAGGTGAATAACGTGGTGGTTAGATCATGGGGCGAGAAAAGAATGGAGGCAAAACTAAAGAATCATGTTGATCTTGTTGAGCTTCTTGGGATTGCAGATTTGAAGAAAGGTGCTGATGTGGCTGGAGGTCGAGGCTATTACCTCAAAGGAGATGGTGTACGGCTAAATTTGGCTCTAATTAGCTTTGGTCTTGACTTATTGGAGAAAAGGGGCTATGACCCTTTACAAACTCCATTCTTCATGAAGAAAGATGTTATGGCC…
>F01_transcript_11661
ATGGGTGAAATAGTTTGTCCACTGGATCGAATCTCGGAATTACCTCCTTTTATCATTCACCAAATCATGTCTCACCTATCTGCGAAAGAGGTTGCTCAAACTAGTTTATTGTCAAAGACATGGAGGAGTGACTTTCGAAATTCGTTTCCAATTTTTGATTTTGATCAAAGACATTTTCTAGGAGAAATTTGGAGAGACAAACATCACGACGAACTCTGCGAAAGAGATAAACTGTTCAGAAATTTTGTTGATGATTCCTTGCTTCGGTTTGGCGAGCTTAATTTGCGTATGCAGAAATTGAGGTTACTCATTCCTTATGTTAAGGGATTCCGTTATTTAACTGGGAAATGTATCGACAAATGGCTGGCCATGGCAGTAGGGAATGGGGTCAAGGAGATT…
>F01_transcript_11667
ATGGCGACGGCAGCGTTCAAATCGTCGTCTAGAAGAGTAGAACCCACTTTTTTAAATCCCTCGACGAAGACCACGGCGTCATCCGGCAGAGACACCAGGAAAAATTCATCAAAGAAAGCCCCTCTTCGGAGATCCAGAAGCGTAAGCGCTTTCTCGAGAGCCGAATTGGACGTCTCATCGTCGTCCTCGAACGATTTCTTGATCAAGAGAGACAACCCTCTCTTTCAGACCGGTAAATCCACACCGGACGGGGAAATCCACCGCAAAAACTCTAGAAAGGTCGAGGAAGTTGAAGTTAGGCAGGGAAACTCGAAAGCTGTCGGTTCGGAGGGTTCGAGAAGAGGCCGATCGGTGTCTAGAACCTACGATGAAGTAAGAAATGGTTCGGGGATCGGTCGG…
>F01_transcript_11669
ATGATGGCTGCTCGGAAACTTTCCAGAGATTTTCTGCGTCGAAGAGCAATTTCGACTACTCTTGGAGGCGCCAGGCATTCCTCTTCTTCTTCGTCTTCGTCGTTTTCAGCTCCTAAGATCCCTCACTTCTCCAAGAAGGGAAGATTATTGACGGGAGCCACCATAGGCCTAGTTATAGCTGGAGGAGCTTATGTGAGTACTGTGGATGAAGCAACTTTCTGTGGCTGGCTATTCTCAGCAACAAAGCTTGTCAATCCATTCTTTGCTCTTCTTGATGCTGAGGTGGCTCACAAACTAGCTGTCTCGGCTGCTGCTCGTGGTTGGGTCCCAAGGGAGAAAAGGCCTGATGCAGCAAACCTGGGTCTAGAAGTTTGGGGGAGAAAGTTCTCTAACCCTCTA…
>F01_transcript_11672
ATGGCGGTTTCTTTGACTCGATTATCTTGGTGGTTATGGGGGAGTGGTGATACTAATGGTAGTACAGAGAAAGAGCCTGTGCCAAATGGTTCTTCCCTTAATTCATCATCCACTGATTGGAATTTCGGTGAAACTGTGAAATTTCCATCTACAAGAATAGCTTCAACACCAAGAAAAGTGAAGAAGAAATGGCGGAGTAGGGAGCAGCGGAGGATTGATAGGGAGTTAGACGTTGTTTTGGTTCCATCAGACGGTGGAGTCTGTTCATCGGGGTCTGAATCTGATGATTCTGATTGGTCAATTGGGTGGCTGGAGCCCCATGGGGCTGATTTCCGGAGTGATGACGAGTCTGATAATAGTTTTGCAGTGCTTGTACCTTGCTACAGACCTGGTTGCAAA…
>F01_transcript_11673
ATGGACTCTGTTGTCTGTGCTTCTTCACCGACCAAGCTCCTTACGTCGCCGGCGACAAAATTCTCTAAGCAAACCAGGAGCAATCAGCGAGCCTCAGTCGCTTTCGTTTACGGGGCCAAGCCTCGACGAACTCTACTGTGTCAAATGAGTGCGTCGAAGGAGGCCAAGCTATGGGGAGGCAGATTTGAAGAGAATGTGACTCTCGTGGTTGAGAAGTTCACCGAATCAATCTCTTACGACAAAGATTTGTATAAGCAGGACATTTTGGGGAGTAAAGCCCATGCTTCCATGCTCGCTGAACAGGGCTTGATCACTGCCAGTGATAGAGACAGTATTTTCAGAGGTCTTGATGAAATTGCGAAACAAATTGAAGCAGGAGAGTTCGTTTGGAGGACTGAC…
>F01_transcript_11675
ATGGCTCTCTGTAAATCCTTTCTTTTCCACCTTCTCCTCTTCCTTTTCCTTTCCTTCTCCTTCGCCGAGATCCGTTTTAATGAGATTCGATCCGATGGCCGCCCCATTATCCCATTCGATGAGTTTGGCTTCACCCACACCGGACGTCTCGAGCTCAATGTTTCTAAAATTTCCCTCTCCAATCCCAATCCCGATCTTGACTTTTCCAAAGTTGGATTCTTCCTCTGCACTCGCGATGCTTGGCTTCACGTGCTTCAACAACTCGAAGACGGTGAGATTATGTGTGCTCTTCAATCCGATCTAATCAAGCACGTTTACACCTTTAACAATCTCAATGGAAGATCCGAATTCAGCACCGTTTATCGCCAGACTGACGCCGATCAATACACGCTTGTCTTC…
>F01_transcript_11677
ATGGCCATTTTTCCAGAACCCATTATTGAGATCCAAACGGATAAAAACCCTTTACTGATGGAAGAACATAGTGATAATGAGCAAAATCATATAATCAACATAAGAACTCAAGACGATTTAACATCAAGCTCATCTCACGATGAACATCCTACTCGAATGGATTTAGCAGAGGTGGAGTCGAGGAATGTGTCAACTTTTCGGAGAAGAGGTGATAATTATGGTCACCCTCATCGTCGTCGTAGAAGCCCCTTGAATTCTGGGTTATGGATTTCGGTCGAGCTAGTTGTAACTATTAGCCAAATTATAGCATCTATCGTTGTGTTGTCATTGTCAAGGAATGAAAATCCTCAAGCCCCGTTATTTGCTTGGGTAGTCGGTTATGCGTCGGGGTGTGTTTCC…
>F01_transcript_11681
ATGAAATTTCGTTTTTCAAATCAATTTCCTATGTTTCCTCACTACTTACGGCTCCATCACCAACATCGCTGGCGTCATTTGTCTACTTCATTTGTGAAAAAGCTACTTAAAGCTCCTCATGCACGTTTCTATTCCAATGGCGGGACGAACAACTCTCAAGGTAATACTTTTCTCGTGCCTGGTGCCACAGTGGCTACTTTACTTATGCTAGGTGCACTTCATGCTCGTCGGCTTTATGATGATAAGAAGGTTGAGGAGGCACGGGAGAAAGGAATTGAATTTGAGTTCAAACCTGATGCTAAAGCTGCATTTCTAAGAATGATGCCTTTACGCTCCATTTCAAGGTTTTGGGGTTTCTTGACAAGCATAGAATATCCTGTCTGGATGCGTCCATTTGTT…
>F01_transcript_11687
ATGGCCATAGCAGCAGTAGCAGTTTCTCAGCTGTGCTTCTTCTTTTGCCTCTTGTCTATTCTCACCATCTCCTCCTCTTCTGGTGTTAATTCTCTGCAACCGAAAATGGGATATCTTCAATTTGTCCAGTCATTGGTTGAATTTCCGGGAATTAAGATCAGAGAAGCATCTTTTAGAGAAGATTCTGGACAAGCAAATCTTCCTTCATTGCGAAGAAAGCTCTTGCATGGCCTCAAAACTATTTTACACGACACGACAATCTTCCCCTCTCCGAATGGCCCCACTACACCAACAATAGTCACTGTCCCTTCTACTAATCCTGGCACTGTAACGCCAACCAATCCCACCACTTCTACGACCCCTTTACCAACTGGTACTCCTGTAACAGTACCTCCACCA…
>F01_transcript_11692
ATGCCGGTTTGTGATTTGGATAGGAAAGTTCCGCATGGAAAGAAAGTTATGGGGATTGATGTGGTGGTGTGGTGGGACAGGAATGAGAATAAATGGAAGGTGTTTGATGATATGTGTCCTCACAGATTGGCTCCATTGTCAGAAGGGAGGATCGATCAGTGGGGAAGATTACAGTGTGTTTATCATGGTTGGTGTTTTGGTGGCTCAGGAGACTGTAAGTTTATCCCTCAGGCACCGCCGGACGGCCCTCCGGTTCACACATCCAAAAAAGCATGTGTTGCCATTTACCCAAGCACCTGTGCAAAATGGTATAGGTGTGGTTTTGGCCTAACTCTGATCCTCAGTACAAAGATATTCTTGAGAAAAAGAAACCTCCCTTACGTTCCAGAAATTGATGAT…
>F01_transcript_11693
ATGTTGGATCTCAATCTTTTTATCAGCTCCAGCACTACTGCGGAGTCAACATCGTTCTCCCCTGGTGAAAACAACACCACAGTCAAGGAGGAGAAGATGTTTACGACGGCCGCGACGAATATGTTGGGTAAACAAGCAGTTGAGGAAGATTCATCCGGTACCTCGAATTCCTCCATCGTCATCAACTCCGACGAGGCTCCGGCTAGTCTGAATGCCGGCGACGACTACGAGAACTCCTGCAACGTTACCTCCGGTCACTTCTTCAGTTTCGACATCTTGAAAAAACTCGACGAATCGGAAATCACCACAACCGCCTCCAAAGCCGCCGCGAGTTGTGGAGGTGTTGTAGCTTACCAGTTTCTCCCCATGGCCGGAGAGACAGAGAAAGAGGAATCGGCG…
>F01_transcript_11696
ATGACTCAGGACGTGGAAATGAAGGAGCTCCCCTCCAACTCCGTCACTTCCTCCTCCACTCCGTCGACTCTTCAACATTTGAAAGAGATTGCGTCGTTGATTGAAACCGGTGCGCATGCAAGAGAAGTACGGCGGATATTGCGGGCCGTCAGGCTGACGATGGCGCTGAGACGGAAGCTGAAGGCTCCTGTGCTCTCCGCTTTCCTTAATTTTGCGCTTACTCCGGGATCTGAAGTTCATTCTCGTTTAGTCTCGTTTCTTCCCAAGGAAGACGAGAATGACATGGAAGTTGATACGGCGACTTCTGTGACTCAAGCATCTGGAAAACATTCATTGCCGGAGCTAGAGATATTCTGCTACTTGCTCGTGTTGATATTCTTGATTGATACGAAGAGATAC…
>F01_transcript_117
ATGGCTGCTACGAGCAAAAGTGTTGAATCATTTTCTTGTTCTTCACCTGTTTGGTGGAAATATGAAGTTTTTCTCAGTTTTAGAGGAGAAGACACTCGCAAGAGCTTTACAGATCATCTGAGTGCTGCGTTTGACCAAAAGGGTATTTTCACCTTCAGAGATGACCGGAGTCTCCAGAGGGGTAAAGCCATTGCGCCGGAGCTTCTCAAAGCAATTGAAGAATCAAGGTTTGCGATTATTGTTTTATCAAGAACCTATGCTTCTTCATCTTGGTGCTTGGAAGAGCTTTCAAAGATTGTTGAATGCATGAAAACAATGAGGCAAATGGTTTTCCCAATCTTCTACGATGTGGATCCTAGCGAGGTGCGTAAACAGAGCGGAAATTTCGTGAAGGCTTTT…
>F01_transcript_11703
ATGGCAATCTCTGCAATTGGATTCGAAGGTTATGAAAAGAGGCTGGAAATATCATTTTTTGAACCAGGCATCTTTTTAGATCCTGAAGGAAAGGGCCTTCGCCGTCTATCCAAGGCCCAATTGGATGAATTCCTGTCAGCTGCTGAGTGCACTATAGTTTCTTCACTGTCAAATGATGAAGTAGACTCGTATGTCCTATCAGAGTCTAGCCTCTTTGTGTATCCCTACAAGATCATCATCAAAACCTGTGGGACTACAAAGTTACTACTTGCAATCGCACCCATCCTGAAGTTGGCTAAGACAATTTCACTTACTGTGCGGGCTGTGAGGTATACACGTGGAAGTTTCATTTTCCCTGGAAGTCAGCCATTTCCACACAGAAATTTCTATGAAGAAGTT…
>F01_transcript_11708
ATGGAAAATGACAGAACCATGAGCTGGGCTTTCTCTAACAACACTTCAACCGAACACGATCGTCATCAGATTAATATTGAAATCCCTAAATTCAAATCAAACCCACCTTCTTCTCTCCCCAGTATTTCCCCTTCCCCTGTTTTTTCCCCTTCTTCTTTCTTGACCGATCTCCTTGACTCCCCTGTACTTTTCTCTAACATTCTTGCATCACCAACAACAGAGTCATTTCCTGGACAAAACTACAACTGGAACAACCAGCAGAGTAATAAGGGGACAGAGAATAACTTATTTGATTTCTCATTTCAAACACAAACGAAGACTTCTGCTGCTACTTCTACATCCGTTTTTCCGTCTTCTTCCAACGTTGTTCCAGTGGAGGAAACGTTTAAGAGGCAGCAG…
>F01_transcript_11709
ATGGCTTCTGCTTCCACACCTCCATTAACGTATCGCTGCTCGCTTGCTCTTCTCGTGTTTCTTCTCTTTGCCTTTCCTTCGCAATCCGAATCAAACCACCAGTTCTGTGATAGTGGGAACGGATATGGTGAGACACACTGTGGTATTCTATCATCATCATCATCAAAGATTCTGATAAAGGGTGGAACGGTTGTAAACGCTCACCATCAGGAGATTGCTGATGTCTATGTTGAGGATGGAATCATTGTCAGTGTGAAGCCTAATATCAAGGTTGCTGATGATGTGATCGTGCTGGATGCCACTGGAAAATATGTCATGCCAGGAGGCATTGATCCCCATACCCATCTAGCGATGGAGTTTATGGGTACTGAGACTATTGATGACTTCTTCAGCGGGCAG…
>F01_transcript_11717
ATGATAAGCAAACCCCTCGTTTTGACCTATCTCTACTTGTTCATCTACATCTTGCTCTCATCTGGAGTTATACTGTACAACAAGTGGGTTCTATCTCCAAAATACTTCAATTTTCCATTTCCTATAACACTTACAATGATTCATATGGGATTTTCTGGACTTGTGGCCTTTTTCCTTGTTCGTGTATTTAAGGTTGTATCTCCTGTCAAAATGACTTTTGAAATATATGCAACATGTGTGGTACCAATCAGTGCCTTCTTTGCTTCAAGCCTTTGGTTTGGTAACACTGCCTACCTGCACATATCAGTAGCCTTCATTCAGATGTTAAAAGCTCTAATGCCAGTGGCAACTTTTCTCATGGCTGTTTTGTGTGGCACTGATAAACCAAGGTTGGATCTG…
>F01_transcript_11718
ATGGGCAATTCGGATAAAGAATCCACGTCGAAAGCGATAAACGAGACGGTGAATGGGTCGCACCAGTTTACAATCAAAGGTTACTCGTTGGCGAAGGGGATGGGAGCGGGGAAATGCATACAGAGCGACATTTTTACGGTCGGAGGGTACGATTGGGCAATTTACTTCTATCCCGACGGTAAAAACTCGGAGGATAATGCGACGTACGTGTCGGTGTTCATAGCTTTGGCGAGCGAAGGTGCGGACGTTAGGGCGTTGTTTGAGTTGTCTTTGAAGGACCAGAGTGGGAAGGGGAAGGATAAAACTCATAGTCACTTTGATCGGGCATTGGAGAGTGGTCCGTATACATTGAAGTATCGAGGAAGCATGTGGGGTTACAAGCGTTTCTTTAGAAGGGCA…
>F01_transcript_11720
ATGGTCAAGGGAAATCTAAAAGTATCCGACTTTGGACTCAGTACTTTGCGGCAGCCTGGAGATGTACTAACAACAGCCTGTGGCTCCCCATGTTACGTGGCACCAGAGCTGCTTGCAAGTAGAGGCTATGAAGGAGCAGCTGCAGATGTTTGGTCTTGTGGAGTAATCCTCTTTGAACTACTTGCTGGTTATCTGCCATTCAATGACCGTAACCTTATGGTCTTGTATAGGAAGATAGCAGGAGCAGAATACAGATTTCCACATTGGTTTACAGAAAGCCAGAAGAATCTAATCTCCAGGATACTTAATCCAAATCCTAAGAAGAGAACGACAATACAAGAGATCATTGAGGATAAATGGTTTCAAACAGATTATGAACCTTCTTGTGGACGTGAATAC…
>F01_transcript_11721
ATGTTCCGTAATCCTGTCTCGGATTGCGAAACCTTTGGAGATGCCGATTCAACCAGTTTCGGCCGGTTAACACCTGGGGAGGAGGTCTCGCCTTCTCATTGGCTGGACAATAATAACTCTAGTATTGTCCAAAAGTTTCACAAAACCCTAACTGAACTTCAAATGTCGGAGGCATCGCCGGACCTAGGAGCCAGCTCTCGACGAGATGGGTTTCGTTGGAGCAGTGCGAGTAGTTATGATATCGGTTTTGACGGAGATCGGTTTGATATACCCGAGCACTTTGATGTGTTAGATTGTCTTAGATCGCCCGCTAATGTAGAGAATCATAAATGTGGAGTTTGTAGCAAACTCTTGAGCCAAAAGTCTCCTTGGAGTTCACACCGGATAATGAGAGGCGGT…
>F01_transcript_11725
ATGGATTCTTGCTGCGTTGCACTAAAAGCGAGTGCTCATCCAGTTGTTAGTAATAGAAGTAATGGCTTTTGGAGTGAAAGTGTGAAGGGAAGTCTTAAAGGCAGAGACTTGAGTTCTCATTTATGGAAGAACTTGAAGAGTGAAAATGTTGCCAGAAAGATTAAAAATAAGCCTGGAGTTGCCTACTCAGTTCTTATGTCAGATATTGACAAGGAGACTCTTAAATATGAGGAACCACTTTTTGAGACTCCTAAAGCAGATCCAAAAAATGTGGCTTCAATCATATTGGGGGGAGGTGCTGGCACGCGCTTGTTTCCTCTTACTAGCAGAAGAGCAAAGCCAGCAGTTCCTATTGGAGGGTGTTACAGACTGATTGATATCCCAATGAGTAATTGCATC…
>F01_transcript_1173
ATGATCGTTGCATATAAACAGGCTCGTCAAGCATATCTTATAGGAAACAAAGCTTTGGCAAAGGAGCTGAGCGTAAAAGGACAGTTACATAATATGCAAATGAAGGCCGCTCATGGCAAGGCCCAAGAATCCATTTACCGCCAGAGGAACCCAGTTGAGTTGCAGGGAAATGGGAGAGGACAGGAGCGGATGATAGACCTGCATGGGCTGCATGTAAGTGAAGCGATTCACGTGCTGAAGCACGAGCTCAGTGTTCTGAGGAGCACAGCCCGTGCATCAGAGCAGCGTTTGCAGGTCTACATCTGTGTCGGAACGGGCCACCACACTCGCGGTTCCCGAACTCCAGCCAGGCTTCCCATTGCTGTACAGCGGTATCTGCTAGAAGAAGAGGGCCTCGAC…
>F01_transcript_11730
ATGAGAGAAGATTATGGTGGTGAGTATGTGAATGTCAATCATGCAGCTGGTGTTCCCAGTAATGATAACATGAAGAAATTGTCTGTTGTGCCACTGATATTCCTGATCTTTTACGAAGTTTCTGGGGGTCCGTTTGGAGTAGAGGACAGTGTCCGGGCAGCTGGTCCTCTCTTAGCACTTCTAGGGTTCTTGGTTTTCCCCCTGATATGGAGTGTTCCCGAGGCATTAATTACTGCCGAAATGGGCACCATGTTTCCCGAAAACAGTGGTTATGTGATCTGGGTTTCTTCTGCCTTAGGTCCTTATTGGGGGTTTCAACAAGGTTGGATGAAATGGCTGAGTGGTGTCATCGATAATGCTCTGTATCCGGTTCTGTTCCTCGACTATTTGAAGTCGGGA…
>F01_transcript_11731
ATGAGAGGTGGTGGTGGTGGTGATAATGGTGATTTGGGGTTTCAACATAGAAATGAGAATGTTATGACTCCTCAGAAGGTATCAGGAATGGCAATGAGCTCAGTGTCGATGTATAATAATAAGCCTTCGAGTGGAGGAGAGCATTTCTTTGGATCTGGTTGGGATCCGATTGTTTCGCTAAGTCAAAGTGAAAACTTTGGTGTCTCTTCGATGGTTTCCAATGCTGAATTTGTGAATTCACCTTACCCTTCTGTTATGGAAAACCAGGGAATCAGTAGCAGCTCTCATTTAGCTCAGTATCCATCTGAATCAAGTTTTGTTGACTTGGTGCCAAAGCTTCCATGTTTTGGAAGTGGCAATCTCACTGAGATGGTGGGTTCATTTGGCTTATCGGGGAAT…
>F01_transcript_11732
ATGGGTGCCCGGTACCAGCCTGTGAAAGGAAGCGATGATTGTTTACGGATGAGGGATAACAATTACAACAACAAACAAGTCGAAGAAGATGTTGAGATGGCCTTTGAGATCTCAGATTCCTTCAAATCTCATTCCATTGTCAATGCCAATCCCAACAGCGACAGTACAATCCAACAACCTCCATTGATTCTTCCTCTCAACTCCGCCAAGCCACTTCATAAACAGCAACGTCTCGTTTCTCTCGACGTCTTCCGTGGACTCACTGTTGCGCTAATGATACTTGTTGATGATGTTGGTGGGATCATGCCATCTATCAATCATTCACCGTGGAACGGTGTAACCATTGCAGATTTTGTCATGCCGTTTTTCCTGTTTATTGTTGGTGTTTCTTTGGGGCTT…
>F01_transcript_11733
ATGTTATTTAAACACAACAAACTGCGTTGTTTGATTTCTGGCAACTATCGGAGTAGCATAATGTCTCATATACTCGGTGGCGATTCCATCTGCAAGGGAACTCGCAGCCTGTCGCATCCGTCTTTTGGGAAAAGCGGCAGTCATGAGAATAGTTATTTTGGTAGCAGTAGTAATGCTTTTAGGATAAAGAGCAGATTGAATGGATTAATGTTGAGGAGTTGCTTTGATTCTAACAAATTGGCGGCTGACAAGAAGGCTGGAGCTGTGGCGCGTTATTTGGTGGCTGATGCAGATGCTAGGTTGGTTAATGGCAGAGGGAGCAGCCAAACAGGATCTCCACTTGGATTTATTGATAATCCTTTGCCTGAAAAGATCGTTGTTGCAGTTGATGTTGATGAG…
>F01_transcript_11734
ATGGCCAAAACTGGCGTCTTCGATCCCGATCCGACGTTGATGGCGAAAGCAACCGAATTAAAAAAAGAACTCCACAAATTAGTGAGGCTTATCGTCGACGATGAAGATTTCTCACTCGAAACGCTCGATCAAGCCAAGGACGCGCTCTTTGCCTTGAAACAACTTAAGATGAAGAAGAGATCCTTGTCTCTAAAGTTGCACGAAACGGTGCCGTGTCCTGAGGAGTTTAAGTGCCCGCTTTCCAAGGAGTTGATGAGCGATCCAGTTATTTTGGCGTCTGGTCAGACGTTCGATAGACCCTTTATTCAAAGGTGGCTAAAAGCTGGCAACCGAACATGCCCAAGAACCCAACACGTCCTATCCCACACAATCCTTACTCCAAACCTCCTTATCCAGCAA…
>F01_transcript_11738
ATGAGAGAATCCCATCTTCTCTTCACTTTAACTCTTCTGCTTGCTTACACTCTTCAATTCCAAGCTCATGCTGCTCCCGCTGGACCTTTAATAAAGCACTTGTCTTCTCTTCTGAAATGGACAACCAGGTCAACCTCCAAAGCACCTCAATCAGATGTGAATGTGCTTCAATTTGAAAGTGGATACTTAGTTGAGACAGTTGTTGAAGGCAATGAGATTGGAGTGGTTCCTTACAGAATTCGTGTGGCTGAGGATGGCGAACTTTATGCTGTTGATGAAATTAATAGCAACATTGTAAAAATTACCCCACCTTTGTCCCAATACAGCAGGGGAAGATTGGTTGCGGGGTCGTTTCAGGGGTACACTGGGCATGTGGATGGGAAGCCAAATGAAGCCCGT…
>F01_transcript_11739
ATGGAGATGTTCTACTACCTGGTTTTTGCTGGATTGGGAGCGGTGGTGGCAGCAATGGAGCTGAGTAAAACGAACAAAGACAGAACCAATACGTCTTCTGCTTTCAATTCCTTCAAGAACAATTACCTTCTTGTTTACTCTCTCATGATGGCTGGGGACTGGTTGCAGGGTCCTTATGTCTACTACCTGTACACGACGTATGGGTTTGGAAAAGGAGAGATTGGACAGCTCTTTATAGCTGGTTTCGGATCCTCCATGTTGTTTGGGACAATTGTTGGATCTCTAGCTGACAAACAGGGTCGTAAGAGGGCATGTGTGACATATTGTATAACATACATACTTAGCTGCATCACCAAGCATTCTCCGCAGTACAAAGTTCTGATGATAGGTCGTATTTTG…
>F01_transcript_11740
ATGTTTATTCTCGCCGGAATGTTTGACTTCGACCACCTTATCTACTCCGATTCTCTGTCTACATTCCTAATCATCTTCGTCGTCTCACTCTTCTTCTTCTTCTCCAATTCTAAACCTCCGACCAAAACCTCACGTCCGCAGTGCCACCCCATCATCGGAAACCTTCTCGGCCTCCTTCGAAACCTCCACCGCTTCCATGACTGGGTCACCGACCTCCTCTCTCAAACCCCCTCCTCTACTCTCCAAGTCAGCACCTTCCTTAACCTCTCCCACGGCGTCTGCACCGTCAATCCCGCCAACATCCGTCACCTCCTCCTCTCCAACTTCCCTAACTACATCAAAGGCTCCCGTTTCCGCGACGTACTTGACGAACTCCTCGGCCAAGGCATCTTCAACGTC…
>F01_transcript_11744
ATGGAATTTTGGTTCTGGGTTTTGGTGGGTATTTTCAGTACAGCATATGTCTGGTTTTACATATGGAATAAAGAAGATAATAGTATTAAGAATAAGAAGAGTAGCAGCAGCAGCAGTAATGGCGCAGTTATTCCAAGAGGAAGCTGCGGTTGGCCTATTATTGGAGAAACTCTTGATTTCATTGCCTGTGGTTACTCCTCTCGTCCTGTCAGCTTCATGGACAAACGCAAATCTCTGTATGGGGATGTGTTCAAAAGTAACATATTGGGAACACCCATAATAGTTTCAACAGATCCGGAAGTGAACAAAGTTGTATTACAAAACCATGGAAGCATTTTTGTCCCTGCTTACCCAAAATCAATAAGAGAATTATTTGGAGAGTTCTCCATTCTTCAAATG…
>F01_transcript_11746
ATGGAAGAGAGCTTATTGTTATCGGAAAGAACAGAAAAGATGAAGATGGAAGGCTTTATAGCAACTCTAACATGGTTTGTTTTTGTGGCCGAAGTGAAGAGATTGGGGTACATAGCAGCTCCGATGATGGCGGTGACTTTATCGCAGTACTTGGTACAAGTAGTTTCACTGATGATGGTGGGTCATCTTAGTGAGCTTGCGCTCTCTAGTGCCGCCATGGCCCTCTCTCTCTCTACCGTAACCGGCTACAGTCTTCTGTTAGGACTGGCAAGCGGACTAGAAACTCTGAGCGGCCAAGCGTATGGAGCAAGGCAATATAAAAAAATGGGGACTCAAACTTACACGGCTATATTCTCACTCTTCTTAGTTTGTTTACCTTTATCCCTTGTATGGATCTAC…
>F01_transcript_11748
ATGACAACTCGAATTGCTCCAGGAGTGGGAGCCAATTTACTCGGCCAACATGCTGCTGAGAGAAATCAGGATGCCACTGCTTATGTTGGTAATCTTGATCCACAGGTATCAGAGGAGTTACTTTGGGAGCTGTTTGTTCAAGCAGGCCCTGTTGTTAACGTGTATGTTCCAAAAGACAGAGTGACAAACCTTCATCAAGGATATGGATTTGTAGAATTTCGCAGTGAGGAAGATGCTGACTATGCAATTAAGGTGCTGAATATGATTAAGCTCTATGGCAAACCATTCGTGTGA
>F01_transcript_1175
ATGAGAAAATGGAGGCTAATGGGAGGAAAACTGAAGGGTTTTTTTCAAGCATTGTCGGGTAGTAATAATGGGTTTGTTGAGCCTAGGGTTTTGTTGAATGGTGACTATGAGAATCATGGTGACTTGGAGAAAACACAGGATAGTACCAATTTGGGGCCAGCAGGAAATCGAACTTGCAATCTATCTGTTACTCAGATGGTTATTTCCGGTGAACCTATGGAGAAACTATTCCTTTGGGGCCATTCTGCTTGCAAATTGAACACAGATTTCGATAAGGTTCTTATATTTGGTGGTTTTGGGGGCACGGGAAGACATGCACGAAGAAACGAATGTTTACTGCTTGACCCATCACAAGGGACTTTAAAGTGGATTTGCACTGATGTCAGTCCATCACCTCGC…
>F01_transcript_11757
ATGGAAGCCACCCATTACCACCACCACCATGAAAACCTAAACCCATCTCTTCTTCCTTCTCCCAAGAGCTACAGCCCCAACAGCAGCACCAGTAGCAGCGCCACCGCATGCAGTAGCAACCCATCTACCCCGAAACCCATCACCAGATCCGAATCCGCCAACCCGTATCCCACCACCTTCGTCCAAGCAGACACCTCCTCCTTCAAACAAGTCGTGCAAATGCTCACCGGATCCTCCGAGACGGCCAAGCAGGCATCGAAGCCGAATCCGCAACCGGAACCGAATACGAAGAGCCACAGTATTCCGCCTATTAAGTCCATACCCAAAAAGCAGCAGCAATCCGGGTTCAGGCTCTACGAAAGGAGGAACTCGTTGAAGAATCTCAAGATCAACCCGCTT…
>F01_transcript_1176
ATGTTAAAGCCCCTCCATAAAAACCCACCTCTGTTTCACCTGAGAAGGTTTATTCGTTTATTGGGTTCTTCTCATTTTCGTTTATTTAGGTCAGAATCTAATTCCCGTGCAACCAGAGACCAATCCCCGTACTTGGTTGGGAAAATCTGTGAAATTTTGTCTGATCTTCAATGGCGGAAGAACCCTCAATTAAATCGACTGGCTCCCCAGCTCAGACCTTGCCACGTGTTCCAAATCATCGAAACCCATAGAAATACGGATTTGGCTTTGCAGTTTTTTTACTGGGTCTCTAAGAGGCATTTTTACAAACATGATATGAGCTGCTTTGTTGCTATGTTGAATAGGCTTGTTCGTGAATGCAAATTCGCACCTGCTGATCACGTGAGGATTCTGATGATC…
>F01_transcript_11764
ATGTACGGTGGTCACTCTCAGCCAATGAACATCCCTACTCAAATCTCAGCCGGCACCGACGACGACGACGTCTCTGTTGGCGCCGATAACCACCACCTTAGTTACGACCCACATGCTGCTTTGGAAGATGGCGTCGTCGTAGAGGGCGTTGCTACAGATTCTGTCTACGCTTCCGGTGGCGGCTCCGAGTTGGCTAATTCGAGCCAGCTCACGCTTTCGTTTCGAGGGCAGGTCTATGTTTTCGATGCTGTCACTCCTGATAAGGTTCAAGCTGTGTTGCTATTGCTGGGAGGATGCGAGTTGTCTTCCGGTCCACAAGGAATGGAGGTGATTCCTCAGAATCAGAGGGGTGCTACGGATTTTCCAGGGAGATGTAGCCAACCAGCGAGAGCAGCTTCA…
>F01_transcript_11765
ATGAATAGGTTGTGCAACGACATAAGCATGACTACTGTTAACGGAACCCTTCCTGGGCCGACAATTGAGGTTGAAGAAGGTGATTACGTTGTTATCCATGTTCACAACCAGTCTCCCCATAATATAACCATTCACTGGCATGGAATTTTCCAGTTACTTAGTGCATGGGCTGACGGACCCAACATGGTTACACAATGTCCGATTCAACCCGGAAACAGTTACACCTACAGGTTTAGAATCACCGAACAGGAGGGTACACTATGGTGGCATGCACACGTGTCAGTTCTTCGTGCCACCGTCTACGGTGCCCTTATCATAAAACCTAAACACGGCTGCTCCTACCCGTTCGCTAAACCCGACAAGGAAGTTCCTATCATGATCGGAGAGTGGTGGGATGGC…
>F01_transcript_11768
ATGAAGAAGATGATGGCAAACCCTACTCCATTCTTCCTCGGCTCCCTCTACTGCGAAGAAGAAGAAGAAGAAAGGTTCCTGGAGGAAGAAAAAGAAGAACAAAAAGAAACCCAAACAGGACATGGAACCCCCGTTAATTACGGAAATGCCATTACTACCATGGCCCTTCCTACTTCTTCTCCTTCTTCTTTTCTGTTTTCCCGAGACTTTTTCTTTTTCTTCTGCGAAGAAGACGAAGAGTTGCTTTCTCTATTCTCCAAAGAAGAACAAGAACGACAAACCCATTTGGAATATTCCCAAGTTTCAAATTATTCTAAGTTTATTGCTCTGGCTCGTACGGAGGCCTTGGAGTGGATTCTCAAAGTCAATGCCCACTACGGGTTCACTACCCTAACAGCC…
>F01_transcript_11770
ATGGGAGGCGGGTTCAGAGTTCTTCATCTTGTCAGGCCTTTCCTTGCATTTCTCCCTGAAGTGCAAAGTGCTGACAGGAAAATTCCGTTCAGAGAGAAGGTGATATACACTGTGATCTCTCTTTTTATATTCTTGGTGTGCAGTCAGCTCCCACTGTATGGCATACATTCAACAACTGGTGCGGATCCATTCTATTGGATGCGTGTTATTCTTGCTTCAAATCGTGGAACTGTTATGGAGCTTGGAATCACCCCAATTGTGACATCTGGACTGGTGATGCAACTACTTGCTGGGTCAAAGATCATTGAAGTTGACAATAATGTACGTGAAGATCGTGCACTCCTAAATGGTGCACAGAAGTTGTTGGGTATCCTCATAGCTATTGGTGAAGCAGTTGCA…
>F01_transcript_11772
ATGGCTCTATCACGCCTATCCTCCGCATCTCGTTCGTCCAATCTCCTCAAACCCCTCTCAACATCCTTCTTTTCCCGCCGTCAGTTCTCCACCGACGACACCACTACCCTCACCATCGAGACCTCCATTCCCTTCACCTCCCACCGTTGCGAACCGCCGTTACGCTCCGTCGAGACCACTCCAAAAGAGCTCATGACCTTCTTCCGCGACATGGCTCTCATGCGCCGGATGGAGATCGCCGCCGATTCTTTATACAAGGCGAAACTCGTCCGTGGATTCTGCCACTTGTATGACGGCCAAGAAGCAGTTGCTATCGGCATGGAAGCCGCGATTACGAAGAAGGATGCTATCATTACTGCTTATCGCGATCACTGTACGTTTCTAGGGCGTGGTGGGAAC…
>F01_transcript_11774
ATGCTTTGTGTTAGATTAGGTATGGAGATGAATTTGGAAAACGAAGAAATAAGAAAGTGTGAGGAATCGGAAAGTTGCTGTAAGTGCAGTGAGTTGAAGTCGAAATGCCGGGAATTGGAGGGGGAGATGGAGAAGAACAGAAGCGTGTGTGAATCACTCGAGGATAAGTTACAGGAAATGGAGGCCGTAAAGGTTGCGATGGAGAATGAGCTGAAGGAACTGAAGATGAAGAATGGGGAGAAAACTAGGGTTTTAGATTTGACGGAAGGGGGAGAAGATGAAATGGAAGATCCTGTGATTCAATTGATGATTGAGAACAAGGTTTTGGAGTGTGAAAAGAGAAGGGCGGAAAATGAGGTTGAGATTTTGAAGCAGAAGTTGAAGGAATTGGAGTCTAGG…
>F01_transcript_11775
ATGCCTGGCGGTGGATTCTCGTCCTCCGTGCCGCCGGCCGGAGTTGAGTTCGAAGCGAAGATCACTCCGATCGTCATAATTTCTTGTATAATGGCGGCGACTGGTGGTCTCATGTTTGGCTACGATGTTGGCGTTTCAGGGGGTGTTACTGCTATGCCGGATTTCCTACAGAAATTCTTTCCGGATGTTCACCAAAAGACGATTGATCCCCATATCAACAGCAACTACTGCAAGTACGACAACCAAGGCCTGCAGTTGTTCACGTCGTCCCTGTACTTGGCCGGACTGACTGCAACTTTCTTCGCATCATACACCACCAGAACGTTGGGCAGGAGACTAACCATGTTGATAGCTGGGGTTTTCTTCATTGCTGGTGTTGTCCTCAACGCCGCTGCTCAA…
>F01_transcript_1178
ATGTCAAGAGAAACAGAATCCAAGAGACGATCACCTAGTCTTATTGCTAGATTGATGGGCCTTGATGGGTTTCCATCTCAGCAGCCTAATCGTAAACAACAGAAAAGGTCTGTGGATAATTTTCAGCAGAGCACATCATCATTAGAGAGGGCTCGAAGGGGTGGCACATCTTCAAGCCGACGGTCGTTTAGGAAGAGTTCAAAGGAAGAGCAAGAATTTAAAGACGTTTTTGAAGTTTTAGATGCATCAAGGATGGAGGCTGGTTGTAACACATTACAGGGAACTACGAAGTCAGAGCTCACTGAGGCAGAAATGGTATTCATTGGGCAGAAGTTCATGGATGCAAAGCGTCTATCAATTGATGAAAGGCTTCAGGACTCGAGGGAATTTCATGATGCA…
>F01_transcript_11780
ATGGATGCTCAAGCGAAGAAAAAAGCCCTGTTTCGTGCTAGATTGAATGCTCAGAAGAAGGAGAAGCGTATTAATTCTCCTCTTGTAAGGTATAATGAAGTTGATCAACCAGTTTGTCGAGTTTGTGATGTTGTTTTGAAGTCCGAATCTCAATGGGACGCACACCAAGCTTCTCGTAAACATCGCGAGGCAGTTAATAATCTTAAAGCTAGTGCAACTGGACTTAACCGGGGAAGCAATGTGTCACAACCCCCTAAAGATATACCTAAAGTTGATAATCCGTCAGAGTTGCCAACTGCAAAACTTGAACCATTAACAAAACCAGCCAAAGCTCAGCCATCCTCTGTGCTTCCTTCAGATTTCTTTGATAAACCTGAGGCAGAACAACAAAAAACTGGT…
>F01_transcript_11781
ATGAGCGATTATGGTGATTTAAGGGTTTTTCTCTTTTCTTGTTCTGTTTTTGTTTTTCTTCCTTTTTTCAAATTACATAATCAAGTATGTGTGAATGTGAAGAAATCACCTATTCTTTTTGATGGGCTTGGGGCGGTGGCACCAAGACCAAGGCCGGCTCATAAGAAAGTTGCTGCCAAACCAAAAACTTCTGAGGTGGAAATGGTCGAGATAAGTCCGGATACTAAAAGGCAAGTGAGGATTTCTCAAAACAAGAAGAAAGGTGGAGATGAAAAATCACCAAAGAAGAAATCACAGACCAGTTCTTCGGTGCCTATTTCTAGGAGCAAAGCTGCTTGTGGGATTATCAAGAAACCAAAAGAGCTGATATTAGATATAGATGCTGCAGATGCTAAGAAT…
>F01_transcript_11784
ATGGATGGTTCTAGCCGAGGCACTGGAGTGGATATGTTTTTACCAAATTATAAACTTGGTAAAACTCTTGGAATTGGATCCTTTGGTAAGGTCAAAATCGCTGAGCATGCATTGACTGGCCACAAGGTTGCTATCAAGATTCTTAACCGTCGCAAGATTAAGAATATGGAAATGGAAGAGAAAGTGAGAAGAGAAATTAAAATTTTGAGACTCTTCATGCATCCCCACATCATTCGACTTTATGAAGTTATAGAAACACCCACTGATATTTATGTTGTTATGGAGTATGTGAAGTCTGGGGAGCTATTTGATTATATTGTAGAGAAGGGCAGGCTACAGGAAGATGAGGCTCGTAATTTCTTTCAGCAGATAATTTCTGGCGTGGAGTACTGCCACCGG…
>F01_transcript_1179
ATGAAAATCAACCTTCGTTTTCTTTTCTTACTTTCATTCTTTCAAAATTCCTTGCTAACATTAGTTTCCTCCTCTTCTAACTCACCTTCTCTGCAGCTTATCTCCCTTCTCTCCATTAAATCTTCGCTTAAAGACCCTCTAAATAGTTTCCATGACTGGGACCCCAGCAAAAGCAGCTTATCCTCAAATTCCAGTTATCAGCAAAACCCAGTTTGGTGTTCATGGTCAGGTGTCAAATGCAACCCGCAAACGAATCGTGTCATCTCACTCGACCTCTCTTGCCGGAATCTATCTGGTGTTATTCCGCCGGAAATCAAACACTTAGAAAGCTTATCCCACTTGAATTTGAGTGTAAACGCCTTTGATGGGCCTTTTCCGACGGGCATTTTCGAGTTAACC…
>F01_transcript_11791
ATGGGGGATTTCATTAATGGAAGCTCAGACTCATCCATCAAGCTGCCAACCATAAAGTATACAAAGTTGTTCATCAATGGCGAATTTGTTGACTCTGTTTCAGGACGAACATTTGAGACGATAGATCCAAGAACAGAGGAAGTGATAACAAGGGTTGCAGAAGGAGATAAGGAGGATGTTGATCTTGCTGTTAAGGCTGCCCGTCATGCCTTCGATCATGGTCCATGGCCGCGCATGTCTGGCTTTCAAAGAGGAAGGATAATGATGAAATTTGCGGAGTTAATTGATGAAAATGTAGAAGAATTAGCCGCACTGGAATCTATTGAAGCTGGGAGGTTGTTCAGTTGGTCCAAGGCTGTAAATATTCCTGTGGTAGCAAACCTTCTTCGTTACTATGCC…
>F01_transcript_11797
ATGCAGATTTTTTGCTTGTCTGTTGAAGGGAAGCTTCAAAAATTAAGTTGCTCTGTTCAGAACTATGATTGGGGCCGGGTAGGTAGTGAGTCACTTGCTGGAGAGCTGTTTAGTTTGAATTCTGGGTCCAACATTGAATTGGGAAAACCGTATGCTGAGCTCTGGATAGGAACTCATGACTTTGGGCCGTCTTTTGTGGCTCTAAACTTTGGTAAGAATGGTGAAACACCAGTTGGGTTGGAGAGTGAGTATCTGAAACTGTGGTTAAGGAAAAACTCTCATGTGCTTGGTCATAAAGTTTTGAAAAAGTGGGGTTGTGATCTCCCATTTTTGCTCAAGGTACTTTCCGTAGCAAAAGCATTGTCAATACAGGCTCATCCAGATAAGGATCTGGCTAAG…
>F01_transcript_118
ATGGATTCTCAGCAGAGTAACCTATTCGAAACAGCTTCGCAGCCCGACCCGGCGACGGACGCTTATACTTTCCTTGAATTCAACACCCAGGGGGAGTCTGATTTCGACGCCTATCCGGAATTTCGGTCACCGGCATGGCCGACGCCTTCCGATTCTCTTGCGGTGGACTCCGCTGCAACTCCGACTCCGACAACGCCTACAACGCCTTCCGATTCACGCCCCGCGGCTGCCTCCGCAGATCATCACCACAATCACCACCATAGTCATCACCGCCACTCCGATTCTCTGGCTGCTACATCATCTCCGTCTAAAAGAGGAGCGAATAGCAGTAATAGTAACCATAACAACAACATTAGTAATAATAGTAGCGGTAGTACTAGTCAAATTGTGGATGGGCTA…
>F01_transcript_1180
ATGGCGGAATCGGTGGAGCTACCGAGTCGGCTCGGAATCCTTCCTTTTAGGAACAAAGTCCTCTTACCTGGCGCCATTATTCGAATTCGTTGCACTTCAGCTAGCAGCGTGAAATTAGTGGAGCAAGAACTTTGGCAAAGAGAAGAGAAAGGGTTGATAGGTATTCTGCCAGTTCGAGATGCGGCAGAGACGGCATCAGTGGGCTCCGTGCTATCTCCAGGTGCTGCAAGTGATTCTGGTGAGCGAGTGTCAAAGGTAGTAGGCACATCAGACGGTCACAAGGGTGATGGGAAAAGTCAGGCGGAAGTTATTCATTGGCACAACAGGGGAGTGGCAGCTCGTGCTTTACATCTTTCAAGAGGAGTGGAGAAACCTAGTGGGAGGGTTACCTACACTGTT…
>F01_transcript_11803
ATGCATTGCCACACCACTCCTCTCAAATCATCACTCCATTACCATGACCACACTATCTTCCCACATCCCCTAAACCCTACACTGGTTTCCTTCCCTATTATCCCGCCAGTTTCACCCAGAACCAGGGCCACCTTCTCCTGTAATGGCATTCAGACCTCACCCCTCAAGAGCGCTTCCGGTTCTTACAACGCCGCCGTCCAATCCGATTGGAATTTCAGCAGTAGCGCCGTCAAAAACATCGATGTTGCAACCCTCGGAAATCTCTGCGTCGATATTGTTCTTAATGTTCCCGTATTGCCCCCGTCTTCTCCCGACGCCCGCAAAGCTTACATGGATCACCTATCCGCTTCTCCGCCGGATAAGAAATTCTGGGAAGCTGGCGGAAACTGCAATGTGGCT…
>F01_transcript_11807
ATGGGATCTCATATGAACTTCAAGAGCTTTGGTGATGCGTCACAGGGGGAATTAAAGCCACAAGGGAATAACCCATTGGTTCGACAGCCTTCTTCAATATTCTCGTTGACTTTCGATGAGCTACAAAACTCATGGAGTGGACTTGGGAAGGATTACGGGTCAATGAACATAGATGAACTACTGAAAAGCATAGGGACTGCTGAAGAGCTTCAGGCTATGACATCAGCAGCAGCAGCAGCAGCAGCAGGTGGTGGTGGTGGTGGAGAAGGAAACTTCACTGGCGGGAATTTGCAAAGACAAGGATCTTTAACTTTGCCGCGGACTTTGAGTCAAAAGACGGTGGATGAAGTTTGGAGAGACTTGATTAAAGAAACCAGTGGTGGGGGTGGGGGTGGCAAC…
>F01_transcript_11808
ATGACTTCGACTAATGGTGCCTCAGCGACTGATAACAGCTTGGAGAAGATCAAGCGGCAGTTAGCTTCCGGTGGCGGTCGGAACTTGTTGCAGGGCCCACTTCTCAAACGATCCGAAACTTTGAGGAAGTGGAACGAGAGATGGGTGATCTTAGACCCAACAACTGGGAAAATGGAATATAAGACAAGAAGAAATGAGCCAACTGTCAAGGGAACTATTATATTTGATGAAAATAGCACGATTACAATTTCTCCTGTGAACTTCCATGGACTCCCAAAATATGATGGCTGCTGTTTCTATATTGGGACCCCACAAAAACAAGACTACTTCCTATGTGCAGAGACTCCTGGTGCTGCTAGGGCTTGGGTTTCAACTCTTCACGCAGCACAGTTGGTTCTA…
>F01_transcript_11815
ATGGGAGGTCAAGACGGGGTCTCCAGTTGCTTCATTCTTCAGCTGGTTTTTTCACTTTTGCTTCTCTGTTTATCTAAATCCTGCTGTGCTAATGATATGGAAGGTTATATGTCTGAGAAAATAAAGAGTAATGCAATGGCTCCTAATGTTTACCCTAGTTCAGACCCTCAACCGTTTCTACCTCTCTTAGCTCCCTCTCCATTGATGCCGTTCCCAAGTAGCAGTTTCCCAAACTTATCAGGACTCTGTACACTGAATTTCTCTGCTGCCGAAAACATATTGAGCATAGCTTCAACTAATTGCTGGGCTTCTTTTGCACCATACTTAGCTGACGTAGTATGTTGTCCTCAGTTTGATGCCACACTTGTAATTCTTCTGGGTCAATACAGTAAAAACTCC…
>F01_transcript_11817
ATGGTGGAAGCGGAGGTCACAACGAAGAAGAAAAGTGATAGGAAGCGGCGATGGAGCTTAATAATTGGTGTCATCGCCATTTTGATTGCGGTGGCCGTGGCCTATACTACGAATACACATAGTGTTTCTCTCTTTCAACGAATCAGTAAGACCTGTCACTGTGATCAGGATAAGCAGAAGTATAGCGGTGTGGTGGAGGATTGTTGTTGCGATTATGAGACCGTAAACCGTCTTAATGAGCAAGTCTTGTACCCTTTGCTACAAGGTCTTGTTAAAACACCATTTTTCAGATATTTCAAGGTTAAGTTGTGGTGTGACTGCCCTTTCTGGCCTGATGATGGCATGTGCCGTTTGCGGGATTGCAGTGTTTGTGAGTGTCCTGATGGGGAATTCCCTGAA…
>F01_transcript_11819
ATGTATCAGGTATTGGTTCCTATTGAAGACAAGTCGGATAGTCAGTGGTATTTGTTGGTTGTCTATTTGAGGAAAAGGAAAGCTAAAATTTGGGACGTCCGAGGATCAAAAGAATCGCGGAGAAGGCGTTGGGGGCAATATCGCTCAATGGTGAGTAATTGTGGGAATGTAAGTTTCAAGAATATATTGAATGATAGTACAATTAGTTACAAAAAACTTTTCTTATTTTTGAATGTAGTCGAGGAATATAGACATTGTGATGGAGGAAGAATGGATTAG
>F01_transcript_1182
ATGGCTCAGCCTCTCGTGAAGAAAGACGACGATCGTGATGATGAAGCAGAGTACTCGCCATTTTTGGGAATTGAGAAGGGTGCAGTTCTGCAAGAAGCTAGGGTCTTCAATGACCCGCAGCTTGATCCTAGGAGATGCTCCCAGGTCATCACAAAGCTGCTCTATCTATTGAACCAAGGAGAAACATTCACTAAGGTTGAAGCCACAGAAGTTTTCTTTTCTGTGACAAAGCTATTTCAGTCAAGAGATATTGGCTTGAGGAGAATGGTGTATTTGATGATAAAGGAGCTATCTCCATCCGCTGATGAGGTTATCATTGTGACGAGCTCGCTTATGAAGGACATGAATAGCAAAACTGACATGTATCGGGCAAATGCTATTCGTGTGCTTTGTCGGATA…
>F01_transcript_11820
ATGCTGCCAAAGAATGTTTCTGAAGCTGAAGTTTCTGGTCTTTTCTCAAAGTATGGAACAATAAAGGACTTGCAAATCTTGAGAGGTTCCCAGCAAACAAGCAAAGGTTGTGCTTTTCTGAAATATGAGACAAAAGAAGATGCCCTAGCTGCATTGGAGGCAATCAACGGAAAGCATAAAATGGAGGGTTCTAGCGTTCCTTTGGTTGTCAAATGGGCAGATACGGAAAAGGAAAGACAAGCTAGAAGAGCTCAGAAGGCTCAGTCCCAGGGCTCAAGTTTACCAAATGCTGATTCACAACATCCCTCACTGTTTGGAGCCTTGCCTATGGGTTATGGTCCTCCATATAATGGCTATGGATATCAGGCTCCAGGATCTTATGGCCTTATGCAATACCGC…
>F01_transcript_11822
ATGGCTGATTCAATAAAATGGGTTTCCTTACTTGTTCTGTTTTCGTTAATCTTCTTGAACAATTCTTGTCTGGGAAATGGGTTTTCAGTAGACCCAGTTACTCAGCAAAAACTTGACAAAGTTGGTGAATTACCAGGGCAAATATTCGATGTCAGTTTCTCACACTATTCTGGGTATTTAACAGTCAATGGAGAATCTGGAAGGGCTCTGTTTTACTGGTTTTTTGAGGCTACTGAAGACCCAGATTCCAAACCACTTATTCTTTGGCTCAATGGAGGGCCCGGATGTTCATCCATTGCTTATGGAGAAGCAGAGGAAATTGGCCCGTTTCATATTAGACCAGATGGAAAGACCCTTTACATGAATCCATACTCATGGAATCAGGTTGCCAACATTCTG…
>F01_transcript_1183
ATGGATAATTACTCCTACAACTCCTACCCAGATTCCAACAACTCCTCCCCTCGCTGTCGCGAGGTTGAATTCGAGAACCCGCCGCCATGGGAGGATCCACAGCAAAACTCCCAGAACTACAAGGTCAAGTTCATGTGCAGTTACGGCGGCAAGATTAACCCTCGCTCCCACGACAACCAGCTCGCCTACGTCGGCGGCGAAACCAAAATCTTCGCTGTCGACCGCAACACCAAGTTCTCCACCATGATCAGCAAGCTCGCCGCTATGTGCGGCGACAGCGACGTCTCGTTCAAGTACCAGCTTCCCGGCGAAGATCTCGACGCTCTGATTTCGGTTACGAATGATGACGATCTTGAGCACATGATGCATGAGTACGACAGATTTTATCGCACTTCCTCC…
>F01_transcript_11834
ATGGGAGGCGGGTTCAGAGTTCTTCATCTTGTCAGGCCTTTCCTTGCATTTCTCCCTGAAGTGCAAAGTGCTGACAGGAAAATTCCGTTCAGAGAGAAGGTGATATACACTGTGATCTCTCTTTTTATATTCTTGGTGTGCAGTCAGCTCCCACTGTATGGCATACATTCAACAACTGGTGCGGATCCATTCTATTGGATGCGTGTTATTCTTGCTTCAAATCGTGGAACTGTTATGGAGCTTGGAATCACCCCAATTGTGACATCTGGACTGGTGATGCAACTACTTGCTGGGTCAAAGATCATTGAAGTTGACAATAATGTACGTGAAGATCGTGCACTCCTAAATGGTGCACAGAAGTTGTTGGGTATCCTCATAGCTATTGGTGAAGCAGTTGCA…
>F01_transcript_1184
ATGAGGATGATGGATGTTTTATTTTTAATTATTTTGTTATCTTCCATTCTCACTATCGGCAATGCAGAGGTTTACATAGTGACTGTGGAAGGAGAGCCTATTATAAGTTACGAAGGTGGTGAGAATGGTTTTGAAGCCACTTCTGTTGAATTTGATGAAAAGATTGACACTACCAGGGAATTAGTCACATCCTATGCCCGTCATCTTGAAAGCAAACATGATATGCTTCTTGGGATGCTGTTTGAGCATGGGAGTTACAAGAAGCTCTACAGCTATAAGCACCTTATAAATGGCTTTGCAGTTCATGTTTCTGCTGAACAGGCAGAAATCCTACGACGTGCCCCTGGTGTGAAATCTGTGGAAAGAGATTGGAAGGTGCGGAGATTGACCACGCACACC…
>F01_transcript_11849
ATGGAGAGAATGGCGGCTGGAAATGGACTGTTGTACCCAATTCTTGGCTTTGCATCATGCGTGACTTTTATCTACATGTCATTCTTTGATTTAAGGGTTAGCTATGAGAAAGAGCCAGAATTAGGGTTTGTGACCAGGAATGGGACTCAATTCATGGTGGATGGTAAAGTTTTGTACGTAAATGGATGGAATTCTTACTGGTTAATGGATCATGCTGCAAATGAACACAGTAGAGGTAGGGTTGGTCCAATGCTGGAAGCTGGTGCCAAAATGGGTTTAACTGTTTGTAGAACTTGGGCTTTTAATGATGGAGGTTATAATGCCCTTCAGATTTCCCCTGGCCAATTCGATGAACGTGTCTTCAAGGGCTTAGATTATGTTATTGCGCAAGCAAGGCAG…
>F01_transcript_11850
ATGAGGAAAAAGAGGAAAGGAAGTCAAACCGATGCTTGTGAAAATACACCAAATGAAGATGATGAGGGACCTACCTGTTATTCAAGATCGTCATCAAATATTAGGTTTCATTACTCATTAGAAGAGTACAGTAGGCTAACCAAGAGGTGCAAGGAAGATTTTGGCACCCAACATAGTGGTTCCTATAAAAGTAGGCTTGCAGGTATCGCTACTGCCCCACCTTGTGGTGCCTCCTCATCATTGGTACCAGCAGGACGGGGACTTAAGAGGAAGATAGGGTGTATAGATGTCAAGACTCAAACGGGTAGGAAGAATAAGTTTGAGGATGACTATCTTAAGGGTGAAGCACTTGGACATGGGAAATTTGGGTCCGTATCTTTGTGTAGGTCGAGGGATACT…
>F01_transcript_11855
ATGGCGGCTAGGAGGATCTCGTCTTTGCTTTCACGCTCATTCGCATCCGCATCCGCATCCGCTTCCGCTTCATCTACTCTGCTTCGTAGAGGAAGAGATTCTAGCCTGAGCAGAGGAACGTTTAGATATAGCACAGCTGCTACTCTTGAAGAACCCATCACTCCATCTGTCAAAGTAAACCATACCCAGCTTCTAATTAATGGTCAATTTGTTGATGCTGCCTCAGGCAAAACTTTTACGACATTGGACCCCAGGACAGGTGATGTGATTGCCCATGTTGCTGAAGGTGAGGCCGAAGATGTCAACCGAGCGGTCTCTGCCGCTCGAAAGGCGTTTGATGAAGGACCGTGGCCAAAGATGACTGCTTATGAAAGGTCAAAGATACTATTACGCTTTGCT…
>F01_transcript_11856
ATGGCTCAAATCTGGAGAAACCAGAGAGCTTTAGTGGCATCTGCTACTGCATGGATGGGGTTTTTGGGTCTAATCATGGTGTTAGAGCTGGCAAGTGCAGAGAGATTACTGAAGATCACAGAACCAGCTGAAACGACATCGGAGGAGCCGGGGCTTTTGGCTAGAGTTTCTAACTTCTTATGGCAGGGTGGCAAGTCTTCGTATAAGCCCGTTTGGCCTGAAATGGAGTTTGGTTGGCGGGTGGTGATGGGATCAATAGTTGGGTTCTTTGGGGCGGCGTTTGGCAGCGTTGGTGGTGTTGGCGGTGGTGGAATATTCGTTCCTATGCTCAATTTGATCATTGGGTTTGACCCCAAGTCGTCCACCGCCATTTCCAAGTGTATGATAATGGGAGCAGCT…
>F01_transcript_11858
ATGGAATTAGAAGAGGGAGTTATAGCAGTAGACTGCTCTGCCATAGAAGAACCAGGGCCACTAGAAGAAGGTGAAACTTTAGAACCTTATGTTGGTATGGAGTTTGACTCTGAAGATGCTGCCCGGGAATTTTATGTCACGTATGCTCAACGAGTAGGTTTTGTGGTGCGTATTATGCAACGTCGTCTTTCTGGGATTGATGGGAGGACACTTGCCCGTCGTCTTGGATGTAATAAGCAGGGTTTCTCTCCTAACCAGAAAGGTACGCTTGGACCTGAGAAGAAAGCAAGAACAAGTGCACGAGAAGGTTGCAAGGCGACAATCTTGGTTAAGATGGATAAGTCCGGAAAATGGGTCGTTACGAGGTTCATAAAGGAACACAATCATCCTCTTGTCATG…
>F01_transcript_11862
ATGTTGCCGAGAAGTCGAACTCTTCCAACCCGATTTCTTCACCCAGGCGTTGAAGAGAGGCATGATATCAGACACCATTTCCGAGTTGAAGTTCAACCAAAAGCTGATAAAATTACTGAAAGCACTGCTGATGAATCTGCCTTAAATCTTGAGGCAAATCATTCCAAGTGCTTTGATGATGATGACCGCTTGAAGAGAACAGGAACCATATGGACAGCATCGTCGCATATAATAACTGCAGTAATAGGATCAGGAGTGTTGTCATTGGCATGGGCAGTAGGGCAACTTGGTTGGATTGCAGGGCCAACTATGATGGTCCTCTTTGCCTTGGTCAATATTTACACTTCCAATCTTCTGTCTCAGTGTTACAGAACCGGTGATCCTGTCACTGGCAACAGA…
>F01_transcript_11866
ATGGCATCATTTGCTGAGAACTTAGTTAACAAGACATTGAATTGGGTGACGCTGTTTTTAGATGCGCCTTCGGCCAGAGCTGTTGTCTTTGGAGTGCATATTGGAGGACACTTATTTTTGGAAGTTCTTCTCCTTGTGGTTATCCTTTTCCTACTTTCCCAGAAAAGTTACAAGCCTCCTAAACGGCCATTAACAAAGAAGGAAATAGATGAGCTATGTGACGAGTGGGTTCCAGAAACCCTTATCCCCCCCATTAAAGAAGAGATGCGATGTGAACCCCCTGTGTTGGAAAGTGCTGCAGGACCACATACAGTCATCAATGGCAAAGAGGTCGTGAATTTTGCTTCTGCAAATTATCTTGGATTGATAGGACATGAGAAATTACTTGAGTCGTGCACT…
>F01_transcript_11867
ATGGGGAAGTCGTCTTCTTCTTCGCTTAAGAAGAAACGATCCAAGGTTTCCTCTAAGGCTCGAAAAAGGAAGAGAAGTAGAAGTCAGACCAAGAGAAACAACAAATCGAAGAGGCGTCATCGTGATGATTCAATTTCTTATTCAAGCAATAGTGACGATTCGATGAGTTCAACTTCTATTTCACTGTCTAGTTTTGAGGATGATCGTAGAAATAGACGGTCACGGTCTAGGACACGAAGAGATGTGAAGAAAAGCAAAAAGAGGGTTCGAAGACGGTCATCTAGTCTAGAAAGCTCCGATGAATCTCCACCTTGTGTGAAAAAGCGGAAAGGGTCAAAGAGAAAGGATGATTCTCGGGTAAGTAAGAAAAGTTTCGGAAAAAAGAAGAAGAGAAAGTCT…
>F01_transcript_11868
ATGAACGGCGGCAGCTTCGAAATCAGCTCCGTTCCTTACAATCCGGAGGGATGGGGTCCTCCGGAGGCAACTGCTACGCCTCATGTGCCGTTTGCTCCTTTCTCCCGTACCGAGAGACTCGGTCGGATCGCCGACTGGACTCGCAACGCTTATCAAAACAACCAGTCGGGTCGCAACAATAAGAATCCAGCTGATACCGTTTTCGATTTCACCGCTGACGATTCATTTCCTTTGTCGGCGAATCCCGACGAGGACTCCTCCTTCCGTCTCGTTGATGGCAAGCCACCGCCACGCCCAAAGTTCGGCCCCAAATGGAGGTTTAACCAGCACAACCGCCCTCAGCTTCCGCAGCGCCGTGACGAGGAGGTCGAGGCTCGCAAACGAGAGGCGGAGAAGGAA…
>F01_transcript_1187
ATGGGTGACTCCTCCGATACGCGAAAATTGCGAAACATATGCATACTAGCGCACGTGGATCATGGTAAAACCACGCTGGCCGACCATCTGATTGCTTCGTCGGGCGGTGGTGTACTTCATCCAAAACTGGCGGGTAAACTTAGGTTTATGGACTATCTTGATGAGGAACAAAGGCGTGCCATTACAATGAAGAGCTCCTCGATTGCCCTTAAGTATAAAGACCATGCAGTCAACCTTATCGACTCGCCAGGTCACATGGATTTCTGTAGTGAAGTATCTACTGCGGCTCGTCTGAGTGATGGTGCTTTGGTGCTGGTTGATGCTGTTGAGGGTGTGCATATTCAAACCCATGCCGTTTTGCGTCAATCTTGGATTGAGAAATTGACTCCGTGTTTAGTG…
>F01_transcript_11870
ATGCTTTCATCTAATCCTCAGAAATCATCTCTTCTACTCCAAAGAATCAACGACACCTCCGCGGCAACCAACATGCTTTGCCAGCAAGACTTCCAGAAGCGCTTCCCGGTAACATGCACCACCCCGGTTCCAGACAGCGTGGCGCGATTTCACACGCACGTCGTGGGACCCAACCAGTGCTGCTCCTCCGTCGTCCAACAGATCCTAGCCCCCGTCCCTACCGTCTGGTCCGTCGTTCGACGCTTCGACAACCCCCAGGGTTATAAGCACTTCGTCAAGAGCTGCCACGTCATCAACGGAGACGGTGACGTGGGCACGCTTCGTGAGGTGCACGTGATATCGGGACTTCCTGCGGCTAACAGCACCGAGAGGCTCGAGATCCTCGACGACGAGAGACAC…
>F01_transcript_11871
ATGAAGAACAAAACCCGCTTGCCATTATTATCCCTTCTCAATCATCATCATCTTCGCCATTTGCCACTCTGTCACTCTCCTTTTCCCTCTCCACTATCCTCCCATCCAACAACTTCTTCCTTCAACCCAAAATTTCTTCCCTATTTTCCCACCAACCAAGCAAGGTCAAGGTCCCCACACAAGCCTCCTCGCTTTCCCACCTCTCTCTCACGGCCACCTCTTCGCCTCCTTCCAAAATTTCATTCAAATCCACAATCTCAGCAAATCCTCTCCAGAACCCTCAAACGTTGGGCCCCTCACCGCCCTCTAGACCCCAACAATGGGGCCGGAATTCGTCGAGCTTCCATCGTTTGGTTCCGTAACGACTTACGTGTTCATGACAACGAGTGTCTCAATACT…
>F01_transcript_11872
ATGGCCATGGGAGTAGACAGCTCAGTAAAGATACTTGAACTCACCCGAGTTCTCCCTGCAGCTGCTGATCCCTCGGCCACCGCTCATGTCTCGCTCCCACTCACCTTCTTTGAAACTTTCTGGTTGAAATTCCTACCCGTTCAACGCCTTTTCTTTTATAAATTCACCGAGTCGTTACGTTCCCCTCATTCTTTCAACTCCGTTGTCCTCCCCAACCTCAAGCACTCTCTTTCCGTTGCTCTTCGCCATTACCTCCCACTCGCTGGTGCCCTCACGTGGCCTTCGTCTGACCCTAAACCAACCATACGCTACTCCCCGGGTGACGGCGTTTCAGTCACGGTCGCTGAGTCCAATGCTGATTTTAACTACCTCTCTGACGATGTAGTTCACTCGGTTGCT…
>F01_transcript_11873
ATGAAATCAACCTTGGATTCAATATTCAAAGTTGCTTTTGGGGTTGAATTAGATAGCATGTGTGGATCGAGTGAGGAAGGATCCCGTTTCAGTGCTGCTTTTGATGATGCTAGTGCGATGACCCTTTGGAGATACGTTGATGTCTTATGGAAGATCAAAAGGTTTTTGAATGTTGGTTCAGAAGCTATCTTGAAGAAAAATATTGATGTAACAAACAAATTTGTATACAAGCTTATTAGCAACAAGATTGAGCAGATGCACAGAGCACCTTCCGCATACTCTATGAAGAAAGACGATATATTATCAAGGTTTCTGGAAGTGACAGAGACAGATCAGAAGTACCTTCGAGATATAATTCTAAACTTCATAATAGCTGGAAAAGACACAACAGCAACCACA…
>F01_transcript_11877
ATGCAGGATTTGTGGGTGAAACACTGCGGCATTAGCCACACCGGCAGTTTCAAGGATTTGGGAATGACGGTTTTGGTCAGCCAAGTGAACAGACTGCGCAAAATGAAACGTCCGCTCGTCGGTGTCGGCTGTGCTTCAACTGGCGACACTTCAGCCGCACTCTCCGCCTATTGCGCGGCGGCAGGTATTCCTTCCATTGTATTTTTACCCGCTAATAAGATTTCGATGGCGCAATTGGTTCAACCGATCGCCAACGGCGCCTTTGTTTTAAGCATTGACACTGATTTCGACGGTTGCATGAAACTGATTCGAGAAGTTACCTCCGAATTGCCGATCTATTTAGCGAACTCGTTGAATAGTTTAAGATTGGAAGGTCAAAAAACTGCTGCAATCGAAATA…
>F01_transcript_11878
ATGGCGGTCGCTGAGAATGCTGGGGCTAAAATCGGTCCATCGGGTGACCATTTGGACGAGAACGTAGTGTCGTCTGAGTCGAATGTGCCGAGTGAGGTTGAGAAATCGAAATCCAGAACTGATTTTGAGTTTAAACCCAAGGAGACCAGCTATGGCGACGAGGAGGAGATTCCGGCAAATGTTGGCACTGATCATGGAAAATCCGGAGATGGGTATTTGAATGGGACTGATAATCAGAGTGGGAATAGAGAGAATTTGAAGAACAAAGAGATGAGGGATTTGGTTGAGATGCTGTCAAAGTTAAATCCCATGGCGGAGGAATTTGTGCCTCCCTCTGTTGTTATGGCCAATGGTTATAACAACAATAATTATAATCTTAATCAAGGGTTTTTTGGTGGT…
>F01_transcript_11880
ATGGCGCACCGATTGTTAAGAGATCATGAAGCTGATGGTTGGGAACGTGCTGATTTTCCTATCATCTGTGAATCATGCCTTGGTGATAACCCTTACGTCCGGATGACAAGAGCAGATTATGATAAGGAATGTAAGATTTGCACAAGGCCATTTACGGTCTTCAGGTGGAGGCCTGGGCGTGATGCAAGGTTTAAGAAGACTGAGGTATGCCAGACATGCAGTAAGTTGAAGAATGTTTGTCAAGTGTGTCTTCTGGATTTGGAATATGGTTTGCCAGTTCAGGTCCGGGATTCTGCTCTCAGTATCAATTCTAATGATGCTATTCCGAAGAGTGATGTAAACAGAGAATACTTTGCCGAAGAGCATGACCGCAGAGCTAGAGCTGGTATAGATTATGAA…
>F01_transcript_11884
ATGAAGGGTTTTTGTGAGAAGGTTACTTCGAAATGTTCGTCTAAAAGTCCAACTGATTCCCAAAATAGATCTTTGGATTCGGCCTACTCGGAGCCAGGATCTAGTGAGAGTAAGTTGTCCAAGGCTTCTTTGTGGGCAAGCATATTTTCATCCACTTATTCTATTTTTGAAACGTATAGCGAGTCTTCATCTTGTGAAAAGAAAGTGGTTCACGGTAAAAAAAATGGGTGGACAGCAGCTGTAAAGCGAGTTGTGACTGCTGGCTCAATGAGGAGACTTCAAGATCGTGTATTAGGTCCAAACAGGACTGGAATTTTTAACTCTACCAGTGACATATGGATTCTGGGTGTCTGCTATAAGATTTCACAGGATGAGTCCTCTGGTGAAGCAGCGAGCAGC…
>F01_transcript_1189
ATGTTGACTCCTTCAGCAACTCCAGGTGGTGCCACTCCTAAAACTGGAATGACGCCATCAAGGGATGGATATTCTTTTGGTTTGACTCCTAAAGGAACCCCCATTAGAGATGAACTTCGCATAAATGAAGAGATGGATATTCATGATAGTGGAAAACTTGAGCAACAAAGACAAGCTGAGATGAGAAGGAACTTGCGTTCTGGTTTAAGTAGTCTCCCACAGCCGAAGAATGAGTATCAGATAGTTGTCCAACCACCTCCAGAAGAAAATGAAGAAGCCGAGGAGAAAATTGAAGAAGATATGTCTGATCGGTTGGCTAGAGAAAGGGCTGAGGAAGAAGCAAGGCAGCAGGCATTGCTTAGAAAAAGATCAAAAGCGCTGCAGAGGGAGCTTCCTAGA…
>F01_transcript_11893
ATGGAGACGAAGGTTCCGGTGAAGTTGACTCTGTTAAAGCAGTCGTCGCTGGCGCCGGATCATGACCGGAATGAATCGGAGCTGAGAGCCGAGGAGGAAGAAGGCGCGGAGATTGATCCGGAGGTGAGGTTGATGTACTTGGCAAATGAGCGTGACCTGGAGGGGATAAAGGAGCTGTTAGATTCCGGCGTCGATGTGAATTTCCGAGATATTGATGACCGTACGGCTCTCCACGTGGCAGCTTGCCAGGGATATACGGAGGTGGTTAGTTTGCTGCTCGAACGAGGTGCGAAGGTTGACCCTAAAGACCGGTGGGGAAGTACGCCTCTTGGAGATGCTGTATATTACAAAAACGATGGTGTGATCAAACTTCTGGAGAAACATGGAGCTAAACCTCCG…
>F01_transcript_11894
ATGCTACCTGATATGAGAATGATTATAGAGCACTTGCGGTCTCTACCTGTTGAACCTGAGTGGGAAGAGGATGATATTTATTTGAGTCATCGAAGAGATGCAATAAAAATGATGAGATCAGCATCGCAGCATTCAAAGGCAGCCACTAATGCCTTCTTAAGAGGTGATCATTCATCTGCCAAGCAGCACTCCCAGAAGGCTCAAGAAGAATGGTTAGTTGCTGCAAGGCTCAACTCTAAGGCAGCCAATGAAATTCTAAGTATCAGGAACAGCAAAAATGATATGTGGACATTAGACTTGCATGGTCTTCATGCTGCAGAAGCTGTTCAAGCCTTGCAGGAACGCCTACGGAAACTTGAGATCCGCCCCCCTGCAAATCGTTCCGTATCTCCAAATAGA…
>F01_transcript_11898
ATGACGAAAGAAGATATTCCGGATAAGAGTCGGACCTTTTCGGTGGATCCGAACCTTCCGCGATGGGTCTGCCAGAGCTGTCGCCACCCTCTGTGCATCGTCGGCGTCGATTCTTACGCCGACAAATATTTGAACGAGTCTTCACGCTCCGCAATGATGAGCTCTTCAATTAATGTGGCGAACAGTGTGCTAGGTTCGACACGAATGGACAATTCTTTTGTTGTGTTGCCAAAACAAAGACCCCAGTCGCAAGGTGTACCTCCACGCCCTCGTGGTCCTGCTATTCAGGCTGACATAAGCCCTTCTGGAAAGACAATGGATGAATCCTTTGTGGTTGTAGATAAATCTGAATCTGCATCCGATGGAGGAGGAACTCATTTACCATCACCTGAAGGAGGG…
>F01_transcript_1190
ATGGGAGATACGAAGCCCACGTACACCTCACGTGATGCTTCTGATACCAACACAGGGGAATCTGATGCGATCGAAGATCGATTGACTGATTTGTGCAAGAATGGATTCTTATTGGATGAGAATACTTGTGCACAAATGTTGAAGCTGTTTAAGGAAACCAAACACCTTTTGACAGCAAACATCTCCTCTATTGGAAATGGAACGCCTGAAGAAGCAGAGCGGTTCTGGTTTGCATTCGTTTTGTACTCAGTAAAGAGGTTGAGTGAGAAGAATGGAGATGGTTCTCAGGAGGGATCCAGTGATAGTGATTTCAATTTATGCCAGATACTGAGAGTCACTAAACTAAATATTGTGGACTTTTTTAAAGAGCTGCCACAGTTTGTTGTCAAGGCAGCTCCT…
>F01_transcript_11901
ATGTCGAGCAGATTGTACTATCAACCAGTACAGGAACTTGAGGCCTACTCTTTGCCTCAGTTTCAGTTCTTTCAGAGTTCTTATGAACCATACTGCACATTGGAATCAAATTCGGGTAGTAATAGTTTCCCCTTGTACAATAATTCACCATCAACAGTCACTTTCTCATCCACAGGAAGCCCGATGTCCCAGCAAGAGTCTCAGTCTCCTCAGTTGAGTGGCTCATGTGTGACAAACGATGTGGGAGATTTTATGAACAAGTTGAGAGAACTTGAAACCGTGATGTTGGGGCCGGATTCTGATATTATTGATTGCCTTGATAGCTATGATGGCATTAATAGTGGTGCGTCAGAGATGGAGAGTTATAAGCAAGTAATGGGGGCTATTTCTCGGGGGGAC…
>F01_transcript_11903
ATGGAGGAGAAGCTGATACAGAGGCTGGAGGCCGCGGTGGCGCGGCTGGAGGCGATATCCGTTGGCGCAGGAGGTGTACCGAGCGGCAGTGATGTGGCGACGGATCCGTCGATTAAGGCGTTCGATGAAATGATGGAGCAGTATCTTGGTAAGGTTACAGCTGCGGCAGAGAAAATCGGGGGACAGGTGCTGGATGTAACGAAGATTGTTGGACAAGCTTTTGCTGTGCAGAAGGAACTGCTCATCGCGACCAAACAAACTCAGAAACCTGACCTTGCGGGATTGGCTGAATTTCTCAAACCATTGAATGAAGAAATTATGAAAGCAAACGCTATGACAGAAGGAAGACGATCTGATTTCTTTAACCACTTAAAGAGTGCCGCTGACAGTCTCTCAGCT…
>F01_transcript_11906
ATGGCGTCTCGGAAAATCTCCTCTTTGCTTTGGCGTTCACTCTCTGCTTCTTCTTCTTCTTCTCCTGCTCCTCTGCTTCGCTCTTTAGGAAGAAGCTCTAGTTGCGGACGAGGTATCAGCAGGTTCAGCACTGCTGCAGCCATTGAGGAGCCAATCACGCCGTCCGTTCAGATCAATTACACTCAGAATCTGATCAACGGGCAATTCGTTGATGCTGCATCAGGGAAAACATTCCCAGCCTACGACCCTCGCACAGCAGAACCCATTGCTGATGTCGCTGAAGGTGACATGGAAGATATCAACCGTGCGGTGGCTGCTGCTCGCAAGGCCTTTGATGAGGGACCATGGCCGAAGATGACCCCTTATGAGAGATCACGGATACTGTTCCGTTTTGCTGAA…
>F01_transcript_11909
ATGGACGGCCGTGATGACACCGTGAAGTTAGGGGCGTTGAACATGAAGGCGGCGCGGGGACTGGATTTGGATCCGGAAGTCGCCGTTTCTTCTCCGGTAACCAGACAGAAAGCCGCCGCCGCCAAGCAGTTCATTGAGAATCATTATAAGAACTACTTGCAAGGATTACAAGATCGTAAAGAGAGGCGTCAAGCACTTAAAATGAGAGTACAACAAGCTGATATATCGAGTGAGGAACAAGAGGAGATGCTCCGAAATTTGGAACGAAGAGAAACTGAGTATATGAGATTGCAGAGGCGTAAGATTGGAATTGATGACTTTGAGCAATTGACTGTAATTGGAAAAGGTGCATTTGGCGAGGTCAGATTATGTCGTGCGAAAGGTACTGGAGAGATTTTT…
>F01_transcript_11910
ATGGTGTGGAGCCTAGTTCCTGCCAATCCTCTCTCAGGTGAAGAAAAGTACTACATATTTTCCAGGGGAACTTACAAAGTGGGTCGAAAAGGTTGTGATGTAATTATCAACAAAGACAAAGGAGTTTCTCGAATTCATGCAGAGATAGTCGTTGACTCCATGATTTCCGTGAATCCTCTGCCAAACAAATCTTCAAATAAATCCTCTGAAGTTCGGATAAAAGATTGCTCAAAGTATGGAACCTTTATTAACAACAGTACTGGTTCCAAGGAAAAAGTTCATGAAATTCCAAATAAGGAAACAACTTTAAAAGAAGGTGATCTGATTTCTTTTGGAACTGGTAATGCGACCTACAGGTTTTGTTATGTTCCAGTTGTATTTTATGTCTACGGTTCTGAC…
>F01_transcript_11911
ATGCTGAGGAAAAGAACCAGGTCGGTTGAGAAAGATCAGCAGAAGGCTAATTTACCAAAAATTTCTGATTCTGGGGCCGAGCCATATCATCTGTATTCTAAAAATCCAAAAAGCAACCCTCTTTTTAGTGTTCCTGGTCTGTTTATTGGGTTTAATCATAAGGGTTTGTCAGATTCTGATTCAGTTAGGAGCCCAACATCTCCTCTTGAATTAAGGCTATCTTCAAATCTAGGCAATCCCCTTAGGTCCCCAAATTCAACCCATCAGAGGAGCTGGAATACTAGTAAAGTTGGCTTAAGCATTATTGATACTCTTGATGATGATACAAAATCATCAGGAACAATCCTCCGATCCGAGAGTAAAAACATTCTTTTTGGACCTCGAATGAGGATCAAGAAC…
>F01_transcript_11914
ATGAGTTCATATAGCGCATTGGAGCCTACTATCAGGGAGATTCTCAATGTGCTCAACCCCTCACAGGCTGATTGGGAGACACGGTTTAGGATCATTCGAGAGCTACGGGATGTTGTTGAATCTCTGGAAATTTTTAGAGGTGCAACAGTGGAGCCTTTTGGATCATTTGTGTCAAATCTGTTCACGCGGTGGGCGGACTTGGATATGTCAATTGAGTTATTTGTTGGTTCATATATCTCTTCCACTGGGAGAAAACTGAAACAAACTTTGCTAAGAGAATTACTCAAAGTCTTGAGACAAAGAGCAGGTGGATTGCGCAAGCTGCAAGTTGTTGCTCATGCAAGAGTTCCTATTTTGAAGTTTGAGAGTCACCAGAACATCTCTTGTGATGTTTCGATT…
>F01_transcript_11916
ATGGCTCGCATGAATAAGAAAGATTCATGGCTCTTCTGGTGGACTCTTTACATAACAGCTGTTGCTTGGATTATACTTGGAATATTCTCTCTTATTAGGTTCCAGGCTGATTATCTTCTTGTTGTGGGAGTCTGTCTGACCCTCAGCCTTGCAAATATTATTGGCTTTACCAAATGCAAAAAGGATGCTAAGAAGCAGTTCCAACAATTTGCCTCCCAGACAATTGGAACCCGGTTCACATCTACCTTACAATCAGCCTTTAGTGTTGTCTGA
>F01_transcript_11918
ATGTTGCCTTATTATCACTGTTACTTGATGCTTTGCAATAGCGGTATCAGGAAGGAGCGGGCTGCACTTGGAGCCATCTTATTTTTGCTGGCATTTCTTTATGCCTTTTGGAGAATGGGCATTCACTTCCCTATGCCATCACCTGATAAAGGTTTTTTCACCATACCTCAATTGGTTAGCAGAATTGGCGTCATTGGTGTTACTGTCATGGCTGTCTTATCTGGTTTTGGAGCTGTAAATTTGCCATACAGTTATTTGTCACTATTCATCAGAGAGATTGATGAATCAGAAATCAAGGCCTTGGAAAGACAACTGATGCAATCAATTGAGACTTGTATCGCCAAGAAAAAGAAGATATTTCTTTCACAAATGGAGATGGAACGGATTCAAGGATCAGAA…
>F01_transcript_1192
ATGGCCAATAATTCTCAATCCTCTGGGGCACAGTTTCGACCAGTGCTGCCTACGCAACAAGGACAATCATTTATTCCAGCAGCTTCCCAACAGTTCCGACCTGTTGGACAAGGTATCTCTTCAAATGTTGGGATGCCTGCCATTCCAAGTCAGTCAGTGCAGTTTTCGCAACCAATGCAACAGTTTCCACCAAGGCCAGGTCAGCCTGTTCACCCAGTGCCTTCATCGCAGGGTGTAGGATCACCATATGTCCAGTCAAATAGGCCCCTTGCAGCTGGCTCACCTCAGCCACAACAGAATGCTATGCCCGGCTTAGGTGCCCCTGGAATGCCTTTCTCCACATCATATACGTTTGTACCATCCTCTTATGGCCAGCCACACAATCATGTAAATGCACCA…
>F01_transcript_11921
ATGACTACTCTCAAGGAGCCAAAGAGAAGAGTAGCTTTTGTGCTGATTGATGGAGTAGGAGATGTATCGCTACCAAGGTTGGGATACAAGACTCCCTTGCAAGTGGCAAATGTCCCAAATTTGGATACCTTTGCGTCTGCTGGGATTAATGGTCTTATGGATCCTGTAGAAGTGGGCTTGGGTTGCGGGAGCGACACAGCTCATTTGTCCTTATTAGGTTATGATCCGCGAGTGTATTACCGAGGACGAGGCGCTTTTGAGTCCATGGGTGCTGGATTGGCTATGTCACCCGGAGATATCGCATTCAAGTCAAATTTTGCTACCTTGGACGAGAAAACTGGAATAGTTACCAGTAGGAGGGCTGACAGGCATTTTGAAGAAGAAGGGCCGATACTCTGT…
>F01_transcript_11922
ATGAGCTCGGGTACACCGTCTTCCGGCGATCCCCGGGCGCCGGGGAAAGGTGGCGCCGTCTCGTCCGACAAACAGAAGGAGAAGGCCAGAGTGAGTAGGACCTCCTTGATACTCTGGCACGCTCACCAGAACGACGCCTCTGCGGTTCGTAAGCTGCTTGAAGAAGATCGGTCTCTGGTACAAGCCAGGGACTACGATAACCGAACGCCGCTCCACGTGGCCTCCCTCCACGGGTGGATCGACGTCGCCAAATGCTTGATCGAATATGGTGCCGACGTCAACGCTCAGGATCGGTGGAAAAACACGCCTTTAGCTGACGCGGAAGGAGCTAAGAAACACAACATGATTGAGCTCTTGAAGTCTTATGGCGGCTTGTCTTATGGTCAAAATGGAAGTCAC…
>F01_transcript_11923
ATGGTTTCGGACATTATTGTTTACGGCGATCACAAAACCAATCCGCAAGACACCGTTGCGCTCGCTCAGAAGATTTCCCAAGCTCAGAGGCAGTACGAAGCGAGAAATGGATTTCCGCATTGCTTGTTCAACACGTTCATGCTTTCAGATCCTTTCGCGTCTATGCAAGAGAAATACCCAAAGCTTGTTGCTATTAATTCCGCAGGTGACATGACGGGAGAGGTTGCTGATTTCTTCTACTGGGAGCGATATGAGATGAGCGCAATGTCAAAAGCAACCGAGATCAGCAACAATGTTTTCTTAGGGCCTACGCCTGATCAGGCACTGCATCCAGACTGTGCGGGCGAAGACGCTTATGACATGCTCATCGAAGCGACCGATCTTGCACATGTACCTGAA…
>F01_transcript_11924
ATGTCCCACTACCAAGGGGATGATGCTGAGTACATGGCAGATGAATATGACATGGAAGAAATAGATGATGATATGGATGAAGAATTTCAGTGCAGATATATGGCTGGCTCAGATTCTGATGTCGATGAATATGACTACTCGAATAATAAAATAGCTGATACTTCTGCTGCTCAAGCTCGAAGAGGAAAAGATATACAGGGAATACCTTGGGAGAGGCTGAGCATCACTAGGGGGAAGTATCGGCAAACAAGGCTAGAGCAATACAAAAACTATGAAAACATCCTTCAATCCGGAGAAGTGTCAGGAAAGGATCGCATAATTACGGAGAAGGGGAAATCATTTTATGAGTTCAGAAGAAATTCAAGATCTGTGAAGTCAACTATTCTTCATTTTCAGCTT…
>F01_transcript_11927
ATGACTCAGGACGTGGAAATGAAGGAGCTCCCCTCCAACTCCGTCACTTCCTCCTCCACTCCGTCGACTCTTCAACATTTGAAAGAGATTGCGTCGTTGATTGAAACCGGTGCGCATGCAAGAGAAGTACGGCGGATATTGCGGGCCGTCAGGCTGACGATGGCGCTGAGACGGAAGCTGAAGGCTCCTGTGCTCTCCGCTTTCCTTAATTTTGCGCTTACTCCGGGATCTGAAGTTCATTCTCGTTTAGTCTCGTTTCTTCCCAAGGAAGACGAGAATGACATGGAAGTTGATACGGCGACTTCTGTGACTCAAGCATCTGGAAAACATTCATTGCCGGAGCTAGAGATATTCTGCTACTTGCTCGTGTTGATATTCTTGATTGATACGAAGAGATAC…
>F01_transcript_11928
ATGAATCGCCTCTACAAGTACCAGAATCCTCCGCAGCGGACGGCGTTGGCCGGACTTCTGGCGATTCTGTTGCCGGTTTTCGTACCAAATCTGTTCAGTCCTTTGGGCCGCGCTTCTCCGTCTATGTTTTCTGAATGGAATGCGCCGAAACCTAGGCACTTACCTCTGCTGAAGGCTGCTTTCCATAGACAGATGTCAAGTGAACAACAAGCTGAGCTTTGGTCTCCGTTGACCTATCAAGGATGGAAGCCTTGTCTTGAACTAACACAGACTCCTTCATTACCAGAGAAGTCTCAAGGTTACATCCAAGTTTTTCTTGACGGTGGACTGAATCAGCAACGGATGGGGATATGTGATGCAGTCGCTGTTGCAAAAATATTGAATGCAACTTTGGTGATC…
>F01_transcript_11929
ATGGCTGTTGTTGCAAATGGAGTAGACTCAAAGAAAAAAATCACTAGCATTGATGATGTGTTAAAAGGGCTTGTTGAATGGCTTTGTGCTCAGCTGAGGAACCCTTCCCATCCTAGTCGGGGCATTCCAGTTGCAATCAATTGCCTTTCAGGATTGCTTAAGGAACCTGTGGTGAGATCATCTTTCGTCCAAGCAGATGGGGTGAAATTGTTGATTCCTTTAATTTCTCCAGCATCCACGCAGCAATCAATCCAGCTTCTTTATGAAACATGTCTCTGCATTTGGCTCTTATCTTATTACGAACCGGCAATTGAGTACTTGGCAACTTCTAGAAGCCTGCCACGGCTTGTGGAGGTTGTTAAGAGTTCCACAAAGGAGAAGGTTGTCAGGGTTGTTGTA…
>F01_transcript_1193
ATGGAGAATGGTACAGGCGATGCTCAAGGCATGTTGCTCAAAGATCGCAGACCAGAGGCTCTTGGCTATTTTAATGTCCTTCCTGATGAAGTCATCTGCTTTATTTTGGAATATCTCACTCCTTCTGACATCGGCCGTCTCGCTTGCGTTAGCAGTGTGATGTATATATTTTGCAATGAGGAACCACTCTGGATGGCTGTATGCCTTAAGAAAGCTAGGGGTTTCTTTGACTACAAGGGTTCTTGGAAGAAAACAACACTATATTTGGAGGATTTGCCAGTTGAATACATAGAATCCTGCAGAAGGCCATTGCATTTTGATGGATTCTATTCATCATTTTTATATAGAAGGTTTTATAGATGCCTTATCAAACTTGATAGTTTCTCCTTCGATGATGGG…
>F01_transcript_11930
ATGAATAATGGAATTGCGTTTCGAGGCGGTGAAACCATGGGCCATAATCTCAAATCTCAGCGTAGAACAAAGAGGTCAAGGAGAGGTTTCTCTCCTTTGCAGGTTTGTTTCCTTTACTGTTCTTGCTATTTTTCGTTTGATTTAAATTTACTGGGTTGCTGGGTTGTTTATTATTTGATACATACATACATACAAACATTATTGAATGCTTTGGGTATATAA
>F01_transcript_11933
ATGCTAACGGATGATCAGGCGAGGTTAAACTTGATTCAGAAAACCGCCATGGATTACAACTCCGCCGAAAACCAGTATTACCGACCTTACAATCCACAATATCCGCAACCGCAAACTCAAGCCGCCGCCACTTATGATCCATCCCAAGTTCAAGCCTATTATTCTTACGATCAGCTGCAACAAGAGCAATACCAATATTATCCGTCTCAAGGTTACGCCGCGGCTTCTTACCCGCAGCAATATCAGCAAGATTCCACTTCGATTCATCCTCCCGGTGTTCCAATCACGCCCGACCCCACTCCTTTTCAGGATCAACATAATGCGTATTATCGGCATGGCGTTGTGGAAAGTCTGTCGCAACAGCAATCATTTCCAACGCAGTATGCGGCACATGGCAGC…
>F01_transcript_11937
ATGAAAACCCTAGAATTCACTCACCAGTCCAAAGTCCTGAAAACTGCAGTAATCTCCAGAATCCTTCTGTTAACTCTTATCTTATTTTGGCGCGCTCTCTTAGCTCCCTACGACACATCGGCTGCTTTGAATCCTAACTGCTTGATCGATTCGAATCAGCACCAACAGCGACGGAATCATTCGGAGGATAATTCGATTATCGGATCCAAATTAGAGAGTAGCATTGTTTGGGACAGCGTCTACTTCGTTCGTATTGCGCAATGCGGATACGAGTACGAGCAGACCTACGCTTTCCTTCCTCTCCTTCCTGTTTTCATCCGTCTGTTATCGAGCACAGTTTTCGCTCCTTTAGTTGGAGTTATTGGATACAGAGCTGTGTTAGGATTGGGCGGATATGTT…
>F01_transcript_11938
ATGTGGTGGTATGGTGGGACAGGAATGAGAATAAATGGAAGGTGTTTGATGATATGTGTCCCTCACAGATTGGCTCCATTGTCAGAAGGGAGGATTGATCAGTGGGGAAGATTACAGTGTGTTTATCATGGTTGGTGTTTTGGTGGCTCAGGAGACTGTAAGTTTATCCCTCAGGCACCGCCGGACGGCCCTCCGGTTCACACATCCAGAAAAGCATGTGTTGCCGTTTACCCAAGCACTGTGCAAAATGGTATGGTGTGGTTTTGGCCTAACTCTGATCCTCAGTACAAAGATATTCTTGAGAAAAAGAAACCTCCTTACGTTCCAGAAATTGATGATCCTTCGTACACTAAAATACTGGCAAACAGAGACATTCCTTACGGGTACGAGGTGTTGGTT…
>F01_transcript_11945
ATGTCGCTCAGACCGGGCTCCCGAACTGACGTGCGGAAGAAATCGTACAAGAGCGGCGTTGATGCGGAGGATGCGCGGCGGAGAAGAGAGGATAATTTGGTCGAGATTAGGAAGAACAAGAGAGAAGATAGTCTTCTGAAGAAGCGAAGAGAAGGTCTTGTTCTTCAGTCTCAACCTGTGACAGAATCAAATGCTTCCATCGAGAAGAAGTTGGAAAGTATACCTTCAATGGTACAAGGAGTACTGTCTGATGATCCAGCTACTCAACTAGAAGCAACTACCCAGTTTAGAAAGCTTTTATCCATCGAACGTTGCCCTCCAATTGAGGAGGTAATCAAAGCAGGAGTTGTGCCACGGTTTGTGGAGTTCCTTGATAGGCATGATCTGCCACATCTACAG…
>F01_transcript_11946
ATGAACGCGTTAGCCGCAACCAATAGGAATTTTAAGCTGGCAGCAAAGCTTTTGGGATTGGACTCTAAGCTTACCAAAAGTCTGCTCATTCCTTTCAGGGAAATCAAGGTTGAGTGTACTATACCCAAAGACGATGGCACGTTGGCATCCTTTGTTGGTTTTAGGATTCAACATGACAATGCTAGAGGTCCAATGAAGGGAGGAATCCGATACCATCCCGAGGTTGACCCTGATGAAGTCAATGCATTGGCTCAACTGATGACGTGGAAAACAGCAGTGGCAAATATCCCATATGGTGGTGCTAAAGGTGGAATAGGATGTAATCCCGGAGACTTAAGCAAGACCGAGCTGGAACGACTTACCAGAGTTTTCACACAAAAGATTCATGATTTGATCGGA…
>F01_transcript_11947
ATGAACAAGAAGGCCAGTAGCTGCGCCCTTTGCGAGAATTCGAATCGGGCTTCAATTTGTTCAGCTTGTGTAAATTTCAGGTTAAATGAATACAATACACGTTTGAAATCGTTGAAGAGTCGTCGGGATTCGTTGTATTCGAGATTGAGTGAAGTGCTTGTGGCTAAGGGGAAGGCGGATGATCAGTTGAACTGGAGGGTGCTTCAGAATGAGAAGCTTGCAAATTTAAGGGAGAAGCTTGGGCGTAGTAAAGATCAACTTGTGCAAGGTAATTCGAAGATTGAGAGGTTATCTTATGATTTGAAAGTGAAATATGCAATGCTTGAATCAGCAAGTTCCACGTTGGAAAAGAATCGCGTGGAGCAACTGGAGAAGTTCTATCCAAACCTTATTTGCACT…
>F01_transcript_11949
ATGGCTCAAGAAGCAGGAATGTTTGTGGTTCCACAAACCATTGGCAGTGTTTTGTGCTGCAAATGTGGTATTGCTATGAAACCTAATCCTGCCAATATGTGTGATGCATGTTTGGGCTCTGAGGTTGACATCACCGAAGGTTTACAGAAGCATGTTATCATTATGCACTGTCCCGAGTGTGACAGCTATTTGCAACCACCAAGAACTTGGATTAAAGCCCAGCTAGAATCAAAAGAACTGTTGACATTCTGTATTAAGAGATTGAAGAATCTGAATAGGGTTACCTTGCTGGATGCAAAATTTATTTGGACTGAACCCCACTCAAAGAGGATCAAGGTCAAGCTGACAATTCAGAAGGAGGTTCGCAATGGTGTAAATCTTCAAAATTCATATATCGTT…
>F01_transcript_1195
ATGGCTTCTAGAACCCCGCTTTGCTCTTCTTCTCGTTATTATTCTTCTTTTTCAGAAGCAAATTCATTGGGTAAGCTCTCTTTGTTATTTGGATACTCAGATAAACTCTCTACATTGGATTCAAAAAATGAACTCCACTCTTTGCTTAAAGAGCCTCATAAAGCTAGCACTTCACTGCCACAAGATGTGCCAAAAAATCTAGTACTTGATGCTGCTGACAGAACAGCACTGGATAAATTTCTAAAACAAAATTGTAAATTTGGCAACATTAAGCTCAATGAAGCGCTTTACTTCTTTGGTTATATGATTCACATGCAACCCAGTCCACCTATTTCATCCTTCAATCTTTTATTCAGAGCACTTGCTGAAAATAACTATCATGAAAATGTTCTTTTGCTT…
>F01_transcript_11954
ATGGGGTCGAGAAAACTGCTGGGTTTCAGAGTAATTTTAATGGGTTTGCTGGGAATCAGCTGGGTTTTCGTTTACGTCAATGGAGAAATTAATAAAGAAAATAATGATCCAGATTCTACCATACTTGGTGGAATTTCGAAAGGGAATTATGATGAAGAAATTAAAAGAATGGAGAAATTTAAAGCTTCTTTGAGCCGCCGTGGTTTGGCTTCTTCTTCTTCTTCCACTTCTGCTGTTGTCTCCCCTTCTCCTTCTCCTTCTCCTCCGCCTCAGGGCAAATCGGGTCCACGTGTCTATCACGTCACATCGTACGGTGCAGATCCAACGGGGAAATCGGATAGTACGGATGCACTTTTACAGGCGTTATCAGATGCGTTCAATGGTCCAAGTGAAGGGTCC…
>F01_transcript_11956
ATGGAAGAATCAGATGCTGATCATCGACAGCAAGAATCCGTTCCTCCTCCTCCTCCGTTGTCTTCTTCTTCTCCTTCATCATCATCATCATCGGCTGAAGAGAACGGTACTGGACAGGATCAGGAGGAGGCGCAACGACTTCCTTCTATCCTATCTTACCGTGTGAATATATCGACTTCAGATGTAACATCGAACCGGCCGGCAAATGATGCGTGGTCTTGCCTGGTTGTGCTCGTCACTTTTTGGTCCTTCGTATCCATGATTTTGATCCTTGGTGTATTTGGATCCTTGGATATACAGTTAGGCCCAAATTACTCACGCCTTATACAAACCCATTCATTCTTTGTTCAATCCATTAAGGCAGAAGCTCTAGACCAGCAACAACCAGATCCATTGATG…
>F01_transcript_11957
ATGAGCAATTCCAAAATCTCGTTCTCCGTGCTTTCAAATTCCAAAACCTCCTCTAAATCCAACCTAAAACCCACTCAAAACTTCGGAGCTGATGAAAAAGATGAACATCAATCGAAGAAGAAAGAGTTCGTCACTCAATTCGACCCCAACAAAACCCTAGAAATCACCAACACGAAACGTCGGGTGATAATTCCTCGCAAAGTAGACGAATTCCATCCCCGCAAGAGGATGAAAAACCTCGATATTGCCATCTCTGAGTCCAGCAATGGCTCGGATCAACTCCAATTCGAACTTGAAAAGAAATCAGATGCGGATGATGACAATAGTAAGGTGTCATACGGTCTGAACCTCCGAAACAAAGTTGCTGACGGCAACGGCAGTGTCGTCAGTAACCAGGAT…
>F01_transcript_1196
ATGTCCGATTCAAGTAAAGTAAGGTTGGTACGGTGCCCAAAGTGCGAAAATCTCCTTCCTGAACTTGAAGATTACTCTGTTTATCAGTGCGGTGGCTGCGGCGCTGTTCTTCGAGCCAAGAGTAAGAAAAAGGAAACAGGGTCTTTATCTGAGTCAGAAGAAGAGAAGGTTGCCGAACTTTTTGTTAAATCACAGAGTTCGTCCGAAAAAGGAATCGCGGATTCAGCTGGTGATTCTGATATAGATGATAAGTCTAACGATAGCTCTTCAAGGCATGACCTTGGCGCTTCAGTGAAGAATGATGTTGAATTTGCCGCCAAAAGTATGGATGAAGATAAGGCTATTGGTAACAAGAGCATGAGTAGAGATGACATAGGTAATGCGATAGATAAAGAACAG…
>F01_transcript_11960
ATGGGTGCGCGTCGGTTTAATGGGTTTTTGAATTTTGCTTTGGTTTGCTGGTGGTGGTGGGTGTTGGTGGTGAGTGGTAAAAATGGAGGTGTGGAGGGATACCCAGATGAAGATTTTGTGGCTAGATTGCCGGGTCAACCCGACGTTGGGTTCAAACAGTTTGCCGGGTATGTAGACGTGGATGTCAAGAATGGCAGAAGCTTGTTTTACTACTTTGTTGAAGCGGAGACTGAACCTGAGAAGAAATCTCTCACTCTGTGGCTCAATGGAGGTCCAGGATGTTCATCTATTGGTGGAGGTGCCTTCACAGAGTTGGGTCCATTTTATCCGAGAGGCGATGGTCGAGGCCTTCGAAGAAATAAAATGTCTTGGAATAGAGCTTCGAATCTCCTCTTTGTC…
>F01_transcript_11967
ATGGTGGCTGTGAATATATCACAGTATTTTCTGCAAGTGATATCAGTTATGATGGTGGGTCATCTTGGTGAGCTTTATCTCTCAAGCACCGCCATAGCCGTCTCCTTCTGTGTTGTCACCGGCTTCAGTCTTCTCTATGGCATGTCAACAGCGATGGAAACTCTTGGCGGCCAAGCTTTCGGGGCTGAGGAATACCATAAACTTGGGATCCAAACACACACTGCCATGTTTTGTCTGATCTTAACTTGTCTTCCTATTTCCTTTTTGTGGGTAAACATGGGAAAATTACTAATTTCAATAGGCCAAGACCCTCAAATTGCTCATGAATCTACTAAATTCGCAGCGTTTCTAATTCCTGCGCTTTTTGCTTACGCAATGCTTCAACCACTAATCAAATAC…
>F01_transcript_11974
ATGTGGTTCTTAATTAAATTGGCAGTTATGCATGATTTGCATTTGATCCACACGGACTTGAAGCCTGAGAATATTCTTCTAGTTTCTTCAGAATATGTTAAAATTCCTGATTACAAGAGTTCCTCACGTTCTCCAAAGGATAGTTCATATTTTAAAAGAATTCCAAAGTCTAGTGCGATTAAGGTTATTGATTTTGGTAGCACAACTTATGAGCGACAAGATCAAAACTATATTGTGTCCACTCGGCATTATCGTGCACCAGAAGTTATCCTTGGACTTGGGTGGAGTTACCCATGTGATATATGGAGCGTTGGTTGTATCTTAGTGGAGTTATGCACGGGTGAGGCATTGTTTCAAACTCATGAGAATTTGGAGCACCTTGCAATGATGGAGCGGGTT…
>F01_transcript_11976
ATGGAGAAGTTAAATTCTCTGTTTTTGTCTCTGCTGTTCTTTCATCTGCTCTTCAATGGCGGATTATCCAGAGGTTTGAGAAGAACAGAAGATGGATCAGAAGAATGGGGCTACGTTCAAGTCAGACCCAAAGCACATATGTTTTGGTGGCTATACAGAAGTCCATTCAGAGTTGAAGATCCATCAAAGCCATGGCCAATCATTCTCTGGCTACAGGGTGGACCTGGTGCTTCAGGGGTTGGAATTGGAAATTTTCAAGAAGTTGGGCCATTGGACACAAATTTAAAACCCAGAAATTCTACATGGTTGAAGAAAGCTGATCTCCTGTTTGTAGATAATCCGGTAGGAACAGGGTTCAGTTTTGTGGAGGATACGAAGTTGTTGGTCAAAACCGACGTA…
>F01_transcript_11978
ATGGCGAAAGCTTCAACCATCAAGAGTTCCACTCAATCAATGTCTCCTTTACAAGCATTCTTGATCCATTTGGCGTGTGTTATCGGCCTAGCTGTCGGGTTCTGGGTGGCTCACAATTTCTACTTCATCAATCTTGTCTCTGATCCCTCGCGCACCCTTCGTCTGATCTGGGTTATTGAGTGTCCGATTGTGATAGTTCTTTACAGTTGTTTCCGTCAGAATCCAGACAAATGCTCTTACTTGAAAGCTGTAGCACGAGGCATCCTGGGACTTCCTATTGGGGCTCTGGTGAATGCTATGGGAGCTATCGCATTGGGTGCACCTCTTGGCACTCAGTATTTACTGAAGACAATTAATTGGTCTCTTCTTATGTCACTCTTCACTTTTGTTCCTGCTGCG…
>F01_transcript_1198
ATGAAGAGCAATATCAACAGGAATAACAGCAATAATCATCTTAATAAGAACACTAATGGTTTTCTCCCAAATTCCATAAAATTTATATCTACTTGTATTAAAACAGCTTCTTCTGGTGTTCGGTCAGCTAGTGCCTCCGTCGCCGCTTCTATATCTGGTGATGCTCAGGGACACAAAGACCAGGTATTATGGTCTTCCTTCGATAGACTAGAGCTTAGTCCATCATCCTTTAAACATGTTCTCCTCCTTGGATATTCCAATGGATTTCAAGTCCTTGACGTGGAAGATGCTTCTAATGTCAGTGAGCTTGTTTCGAGGCGTGATGATCCAGTTACATTTTTACAGATGCAGCCCCTCTCCTTATATTCTGAGCATGACAAAGGATTCAGAAATTCTCAT…
>F01_transcript_11983
ATGAACTTCCTTGGGAATATGATGGGACCAAAATACGATGGAAAGTACCTTCGGAAACTTTTAAATGAACAGCTTGGAGACACCAAAGTGGAACAGACTCTAACAAATGTTGTTATTCCTACATTTGATATCAAGCTACTTCAACCAGTGATTTTTTCCACAAATGAAGCAAGGCTAGATGTTCTCAAGAACCCTCGATTAGCTGACGCGTGCATAGGCACTTCTGCAGCTCCAACATTCTTTCCAGCTCACCACTTCAAGATTGAGACAACTACCGATGGCACAACGCGCACCTATGATCTTGTTGATGGTGGAGTTGCTGCAAACAACCCCACGTTAGCAGCCTTAAGCCACGTAGCGAAACAAGTATTCAAGCGCAATAGAGACTACGTGGATATA…
>F01_transcript_11992
ATGGATTCCCTTCTTCTTCCAAATCTGAGAAACTCTACGCTTGCAGTTTCCATTGCCATACTCATTGCCACCTTCTTCTTACTCAAGAAGTGGTTCTCCAAACATTCCAGAACCCGATCACCACCAGAAGCCCCCGGTAAATGGCCGATTATCGGTCATCTTCGCCTCCTATCAGGGCCCCAGCTCCCTCACTTCACTATGGCTGACATAGCCGACAAACTCGGCCCCATCTTCACCATCCGCATCGGGGTGCAGCCGTTTGTGGTGATCAGTAGCGGCGAGGTGGCCAAAGAATTGTACACAAAGTATGACGTGGCCATTTCTTCTCGCCCCAAAAGAATCTCCGGCGAATACTTCGGCTACAACAGGGCCGGTTTCGGATTTTCCCCTTACAACGCC…
>F01_transcript_11995
ATGGACACTCACTCCTCTCACTTAACCGGACCCAATCGCTCTCGCGGCTCACAAACCCCCTCCCCATCCCACTCCGCCTCTGCCTCAGCAACCTCGTCTATGCATAAGCGCAAGCTGGCCGCATCAGCCGCGGCTGCCGCGTCTGAAGATCACGCGCCCCCGACCTTTCCTCCCTCATTCTCCGCTGACACCCGTGATGGCGCATTGACCTCCAACGATGACCTCGAGAGCATCTCCGCCCGCGGTGCCGACTCCGACGATTCCGAGGACGCCGTGGTCGACGAGGACGAGGACGAGTTCGAAAATGACTCATCCATGCGGACCTTCACTGCCGCCCGGCTGGAAAACAATAACTCCGTCGGCTCGGCGCGGAACACAAAGCTGAAGACTGAAAATACG…
>F01_transcript_12
ATGGAAAAATTTGCAGAACGGTATTGTGCAGATAATCCAGACCTTTTCAAGAATGCAGACACTGCTTATGTTCTTGCATATTCGGTTATAATGCTGAATACAGATGCACATAACCCGATGGTCTGGCCAAAAATGTCAAAATCTGATTTTGTGCGTATGAATGCAACGAATGATGCTGAAGAATGTGCTCCTAAAGAGCTACTGGAGGAGATATATGACTCTATTGTTAAGGAGGAGATAAAATTGAAAGATGAAATGACTAGAAGTAGTAGGCAAAAGCCAGAAGGTGAAGAGAGGGGTGGACTTGTCAGTATTCTTAATCTTGCTCTTCCGAAACGGATATCATCTGCGGATGCTAAGGCAGAGAGTGAAGCTATCATCAAGCGAACACAAGCTGTT…
>F01_transcript_120
ATGAAGGGGCGGTCTCACCGTCCCCAGAGCGTGGACCCGCACGAGGACTGGGTCGATGGCTCATGGACGGTGGATTGCGTCTGTGGGGTCAATTTTGATGATGGGGAAGAGATGGTGAATTGTGATGAGTGTGGCGTGTGGGTGCATACGCGCTGCTCCAAGTATGTCAAGGGAGAAGAATTGTTCGCTTGTGATAAGTGTAAGAAGAAGAATAATAGATGCAGTAGTCACAACGATAGTGAAGAGACCGAGGTTGCACAACTGTTAGTTGAGTTGCCAACGAAAACAGTGAGAATGGACACTTCTTATAATGGATCTGCTAGAAAGCCTGTCAGGCTCTGGACTGATATGCCAATGGAAAGTAGAGTACACGTGCAAGGGGTTCCAGGTGGGGATCCT…
>F01_transcript_12005
ATGAACGACGGCAGCTTTGAAATCAGCTCCGTTCCTTACAATCCGGACGGATGGGGTCCTCCGGAGGCAACTGCCACGCCTCATGTGCCGTTTGCTCCTTTCTCCCGTACCGAGAAACTCGGTCGGATCGCCGACTGGACTCGCAACGCTTTTCAAAACAACCAGTCGGGTCGCAACAATAAGAATCCAGCTGACACCGTTTTCGATTTCACCGCTGACGACTCATTTCCTTTGTCGGCGAATGCCGACGAGGATTCCTCCTTCCGTCTCGTAGATGGCAAGCCACCGCCACGCCCTAAGTTCGGTCCGAGATGGAGGTTCAACCAGCACAACCGCTCTCAGCTCCCGCAGCGCCGTGACGAGGAGGTCGAGGCTCGCAAACGAGAGGCCGAGAAGGAG…
>F01_transcript_12007
ATGGTTAATTTAAGAAGCTCTTTTGCTACTATATGGGGCAAGTTGTATAGTCATGTATCCCATGATATATACGGTGGGAATTCTCCGGCTATAGAGTTCTATGCACGGTTTCACAGTTACCTCGGAGGATCTTTTGAAGGAATCAGTTTTGAAGCTCCATTGATGCCCTGA
>F01_transcript_1201
ATGGCGAGTTTAGCGCTTCCCTTAGTAATTTCCGTTCTTAAACCCCATGCCACTCACCTTTCTCTCATCCGTGCCGGAAGGCTAAACCCTAGGCTGTTTTGCTGGCCGTCAATGAGACACCGCCGTCTTGGCAGTGCATCGGCCACCGCAATTGGCACCTCTGCTACTCAACAGCACTCGTCACCTTATCCTGACGAGGCTCAGAAACCCTCGGTTCCTACTTTTCAGCAAGCCATCCAAAGACTCCAGGAATATTGGGCTTCGGTTGGATGTGCTGTAATGCAATGCAGCAACACAGAGGTTGGAGCTGGGACGATGAATCCACTGACATTCTTAAGGGTCCTTGGTTCGGAGCCTTGGAACGTTGCGTATGTGGAGCCTAGCATCCGCCCAGATGAC…
>F01_transcript_12014
ATGTCTGGTAGCCGTGGTCGATACGATGAAAATGGCGAAGACTCGCATAATCAGATTTCACGTGATTATGAGAGGCCCAGGACTAGAGATCGAGACCGACATAACAGGGACTACAAGAGCAGAAGTGTAAGGGATGATAGAGGAAGAAGCAAGTATGACGATTATGATCGTCACAGGGGTCGTGAGCTTGACAGGCACCGTGACCATGGGCGAGACAGAGAAAAGAGGCATAGGCATAGATCACGCTCGCGGTCAAGGGATAGAGCAAGACACCGGTCCAGATCACTATCTCATTCCCCTTCTCCGTCGAAAAGCAAGAGGAGAAGTGGTTTTGATATGGCACCACCTGTTGCAGCCTTGGCGTCTGGTGATGTTGCTCCAGGTCAAGTGTCAGAAGTT…
>F01_transcript_12015
ATGTTTCAACCGAATCTCCAGCTTTCAATTCAAACAAATGCATTGCCTATGCAAGATTCATCAGCGCCAATGCAAGTGGATCAATATGAAAAGTCAATAGTTGCAGCAGATGGCATTCAAAGTGGTGGAATTTCACAATCAGACCCCATCACCTACAATTCTAAGAAACTTCAAGATGACCTACGTATGCTAGGCCTGAAAATCAAACAGCACGAAGACAACCTAAAACTTCTCAATACTCATGAAAACAAATTAGATGCCTCCATTCTTAACTTGCAAGTTGATCTAGGCCAGTATCATTCTTCCAGTGCAAGTAAGAATGAGAATGAGGACCAGTCTAACCTTCAGACGGAGGAACAAACAACTGAACAAATCCTGCGGTATGAAAAATCTGCTGCA…
>F01_transcript_12018
ATGATTGCAAAGTACTATATGGCTTCTGCTGCTACTGCTCCCGCTCCCGCTCCCGCTCCCGCTCCCGCTCTTCAGCTGTCGTTTCCTTTTTCTTCGGTTTCGTTCACCGCTAAATTTCCTTTCTCAACTTATAATTCGTGTCGAGCTAGACATGGTTTAGGCTTAGTAGCCTTCTGTACTCCTGCTTTTGCTTTATCAACCAAAAGCCAAGGTGCCTTTGATCCTGATCTTAGGTGCGTGCTTGAGCTGGCTACTGACGCTGAGTTGTATGAACTTGAAAGGATCCTTTTTGGCCCAAGCTATCTTAGTCCTCTGCTGAAATCATTAGCTAATGGAGCTGATGTGGACCATGCCATGATCCATGAAGATCTTGAGGAGCGAGAAATTTTCATAGAAAAT…
>F01_transcript_12021
ATGGGGGTCGATTTGAGGCAGGTGGTCGCTGGTATTTTGACTTTGACCATGTTTGTCATGCTTGGTAATATGATTAAGAGAGACCATTTTGATCCCATCACTGAGAATCTACCAGGAGATGTTCAGGGAATATCAAAGGTTGCAGAGAAGAGTATTTATGCAGCACTTGCCAAAGGGAGCAAAGGTCCTTGGTTAATGGAGGATTCCCAACAGCTCAAGCCTTGTTGGTCCAAGTCTAATTTCGATGAGGTCGAATCAAGAGGCTTCGTCACTTTCTCCTTAACTAATGGCCCCGAATACCATGTCTCTCAGATTGCTGATGCAGTGGTTGTGGCAAGAACTCTACAAGCAACACTAGTACTTCCTGATGTTAGAGGGAGCAAACCAGGTGACGAGAGA…
>F01_transcript_12022
ATGGGGAAGAAGAAAGAAGATAAAATGTTGAATAACAATGTAGATGTTGATGATGAGGATGACGCATGGTGGTGGTTGGCACAAAAAGGTGTTGGGGCTTCGTTTTTGTGTATTTCTCTGTTTGCATTATTAGTTCGAGTCGCTGTATCTCTCCATCCTTATTCTGGAGCTGGAAATGCTCCAAAATTTGGGGATTACGAGGCGCAAAGGCATTGGATGGAGATTACTCTCAATCTTCCAGCCAGAGAGTGGTATCGTAACAGCACAGTTAACGATCTTAGTTATTGGGGACTTGATTATCCTCCACTTACCGCCTACCAGAGTTATGTTCATGGGCTTTTCCTAAGATTCGTTGATCCAGATTCAGTTGCCCTTTTCACTTCCCATGGTTATGAAACC…
>F01_transcript_12025
ATGGCAAAACCGTTGATACATTGGAGGGTGCAGATCCATCGAGTTTGGCTAATAAGGTTGCCAAGGTTGCTGGGTCAGTTAACCGGGGAGAACCTGCGGCTCCTGCCGAGCCTTGGAATGGCTGCTGGGGCCACTATTCTTGAATCGGTGAAAGAGTTAGCAAAAGAAAATGGCTCTAAATCCCAGGTGGTCAACCAGGCAAAACCTGATGATTTGACAAAGCGACTGCAGCAGCTGATTAACTCTCATCAAGTCATGTTATTTATGAAAGGAACCCCTGAAGAGCCGAGGTGTGGGTTCAGTAGGCAGGTTGTTGACATTCTGAAGGACGAAAAGGTCAAATTTGGAAGCTTTGACATTCTCTCTGACAACACCGTTCGTGAGGGGCTGAAGAAGTAC…
>F01_transcript_12028
ATGTTTATGGAGTCTGTGAGGAAGAATCAGGCGAAGTTGCTTTTCTCGGTTGTTCTATTGCTGTCTTCTTGTTTGTTGACGTCAGCGAATGTGGTCTTGATTGGAAACAACGTTACTCGATCCTTCGACGACATTGAAGCTAATTTCGGTTCGTTTCTTTCTCTTCTTCTTATTCTTATTAGGTTTCTGTTAATTTGTGCGTGGTTGCTGAGGAAGTTTTCGAATTGA
>F01_transcript_12029
ATGAACACCATGATTTCTTCAGCTAAACACATCTCATCCTTCACATCCTCCGATTTCATGCCCAGAAATCGTTTCACAGCCCCAAAGCTCAAGTTTTCTCCACTACCCATTATCAAAAATTCGACCTTTAACAATTCCCAGAAGCCTCTTCACATTTCTTCCACGCAGAATTTGACATTTTCTCCAAAGGAGAACCAGAAGGAGCCCAAAACCCAGCTTAATGCGTATGAAGCTGACAGGTCACGTCCTGTTGATATAAACATAGGGGCTATTGATGAACAGGCAAAATATGAGGCCGCCAAGAGGATCAAAATTGGAATATATTTTGCTACTTGGTGGGCCTTGAATGTGATTTTCAATATTTACAACAAGAAAGTGCTGAATGCTTTTCCTTACCCA…
>F01_transcript_1203
ATGTTCTATAGCATAATGGCAGCTCAAAGACAGATAGGGGAAACTTCGCTGAATGAAGCAAGCTCCAGATCTCATCAGATTTTGAGAGTGACAGTTGAAAGTTCTGCACGTGAGTTTCTACGCAAAGAGAAGTCAAGCTCTCTTACAGCCACTGTGAACTTTGTTGATCTCGCGGGAAGTGAGCGTGCATCTCAGGCCTTATCAGCAGGGACAAGACTGAAAGAAGGTTGTCATATAAACCGCAGTTTATTAACACTGGGAACGGTTGTCCGTAAGCTAAGCAAAGGAAGAAATGGGCACATTCCTTATCGTGATTCAAAGTTAACCCGCATACTGCAGTCCTCGTTAGGAGGCAATGCAAGAACTGCCATAATCTGTACCCTAAGCCCAGCACAAAGC…
>F01_transcript_12036
ATGTTCTGGTTCAAGAATCTGATACGAAACCCGACTTTGACATCATCATCGTTGTCGCTACTGAAATCGAAACATAATGTTTCAACGAATTACTTAATCCTAACATCTCTCTCGCATTTCACTTCCCGTTCGTCGCCGTTTTCCTCCTCCGCGGCATCGTCTACTGCGCCGGTGACGCCGCACTCGGGGTTGGTCCCGACGAAGGCGGATGAGAAACCGAGGCTGGTGGTATTGGGCTCGGGTTGGGCCGGTTGTAGATTGATGAAAGGAATTGACACTAAGCTATATGATATAGTGTGCGTTTCGCCCAGAAATCACATGGTGTTTACTCCGCTGTTGGCTTCCACGTGTGTGGGAACTCTCGAGTTCCGGTCCGTGGCCGAACCCATCGGAAGGATT…
>F01_transcript_12038
ATGGAGAAAGGGAAAGTAACCTTGGTTATTCCTTGGCTATCTCTTAAAGATCAACCATTAGTTTATCCTAACAGCATAACGTTCAGTTCACCTTCAGAGCAGGAGACCTATGTCCGTCAGTGGCTTGAGGATCGGACTTCATTTAAATCTGGTTTTGATATACGGTTTTATGCTGGAAAGTTTGCCGTAGATAAAAGAAGCATTCTTGCTGTAGGAGACATCTCAGAAACTATACCTGATGAAGAGGCTGATATTGCTGTCCTTGAGGAGCCTGAGCATCTTACATGGTTTCATCATGGGAAGAGATGGAAAACTAAATTCCGATATGTTATAGGAATTATACACACCAATTACCTGGCATATGTGAAAAGAGAGAAGAACAGACTGCAAGCAGCACTT…
>F01_transcript_12040
ATGAGAGTGCTTGTTCGAAAAGGAATTTTCAATGCATATCGACCATCAGATTGCGGAGAAATTCTATACGGACCGACTGAAGCATCATCGTTTCTTTTATGTGACTCCGAATTAAGTCTTGCTCCAATACTACTATTCTTAAATCATCCACGAATCACGGATCCATGGCATTACATTTCCAAATCAATAAAAGATGGTTCTAGTGCTTTCAAGTCTTCTAATGGCTGTGAGGTTTGGGATTTTGCTATACAAAACCCTGATTTCAACAAAATGGTAAGTGATGGTATGGCATGCACGGCTAAGATTCTGATGAACGCATTCAAATTGGAGAACAAACATGGGTTTGACAACATTCGATCAGTGGTTGACGTGGGTGGAGGGACCGGTGCGATCATTGCT…
>F01_transcript_12046
ATGGCAGTCGATCATTCTCTCGAGTTAGCCAATGGTTCCCACGACGAAGACGACGACGTTCACAGAACTGGGACGTTGAGGAGCTCGGTGGCGCATATTATAGCGGCGGTGATAGGTTCCGGTGTGCTGTCTCTGGCGTGGAGTACGGCGCAACTAGGGTGGATAGCGGGGCCGGTGTGTCTGGTGTGTTTCGCCATTGTCACCTTTGTGTCGTCGTTTCTGCTGGCCGATTGTTACGTGGATCCGATCAAGGGTACCAGGAACCGGACTTACGTTGACGCCGTTAGAGTCCATCTGGGAAAAACCCACACAATATTTTGTGGAATCCTACAAGTGTTCTACTTCTGTGGAAATGCTGTTGCCTACATTATTACAACTTCTACCAGTATGAGGGCAATT…
>F01_transcript_12047
ATGATTCAACAGAGTGTGCACACACTGGATGAAGCACTTGCTTCTGTTGGGTTTGGAAACTTCCAATATCTTGTTCTTGCTTATGCTGGACTCGGCTGGTTTTCAGAAGCTGCAGAGATCATGATTCTCTCTTTTATTGGACCAGCCGTCAAATCACAGTGGGGACTCTCTCCTGGTGAGGAGAGCCTCTTAACAACTATTGTTTTTGCTGGAGAGCTAGTTGGAGCATATTTTTGGGGCCTTATTTCAGATATATATGGAAGAAAGAAAGGTATTCTTTGCATGAACATTTTAATCACTGGAGCAGGGTTGTTGAGTGCTTTCTCCCCAAATTATACAGCATTGCTAATATTTCGTTGTTTAGGTTGGTAA
>F01_transcript_12049
ATGAGCAATTTTCGAGTGGCTATTATAATTAACGAGCTCCCCCCTTCCTCAAAATATTTTAAAAATACACTTAGACACAAGACAAAGGAATTTTCCTTGGAAAGTTTGATCACCCGTCTTCGTATCGAGGAGGAGGCCCGAAAGCAAGACCAAAGAGATGAAGTACTTGTTGTCTCGAACAATAATGCTAAGAGTTCCGCGATTTTGAAACCTAAGGGTAAAAACCTAAAGAATCACAAACGCAAGACTAACCAAAACTAG
>F01_transcript_1205
ATGGAAAACCCTAAATGCCCAGAAACCCTAGAAACACAAGGCCCTGCTAATAAAGCTGTAGAGGAAGTTGGGGGATCTTCTGGGTTGTTTGCTATAAGTGAAAACTATGCTGAAGTAGTTTTAGAGGCTTCAGCTGTAGGAAATGATAAAAGGGAAAACGCAAAATCTGATGATGGAACTGCTTTTGATGTGGAATTAGCCGAAACAGCTCAAGGTTTCAGTGGAGATAATTTGGTTATGGATGTGGATAAAGTGGTTGGTGATGATAATAGTATTAGTGTTGTTGGGGTTGAGATGGGTGCTTCATTGGTCAACAGTATCAAAGGGAAGAATGAAGAAATAGCGGGTTCTTTAGAGGCGAATCTGGAGAATGAAGAAGTTGCTGCCGCGAATATCATG…
>F01_transcript_12050
ATGGCGGTGCAGATTCCGAGTCGTCAGCTGTTCATCGACGGCGAATGGAGGGAACCTGTTCTCAAGAAACGCATTCCCGTCGTCAATCCTTCCACTGAAGAAGTCATCGGTGATATTCCGGCTGCTACTGCTGAAGATGTTGAGCTTGCGGTTGATGCTGCTCGAAAAGCCTTTGCCAGAAACAAAGGAAAAGACTGGGCCGCAACATCTGGAGCTGCTCGTGCAAAGTATTTGCGTGCTATTGCTGCCAAGATAACGGAGAAAAAGTCTGAACTTGCAAATCTTGAGGCGATTGATTGCGGAAAGCCACTGGATGAAGCATTGTGGGATATGGATGATGTTGCTGGATGTTTTGAGTATTATGCTGACCTTGCCGAAGGTTTAGATGCAAAGCAGAAG…
>F01_transcript_12052
ATGAGGCTTATAGTAACAACATTTGTTGGAATAGTATTTGGCTTCTTCATAGGAGTTTCTTTCCCAACATTATCGCTAACTAAGTTGAGTCTCCCATCTAGCCTTCTTCCAACCCTTGATCTTTCATATATTGATGATCAAAGATCAGGCATCACAACCCAAACGGCTTTGAGTGCATTGTCCTTGAAGGGTAATAATGGCAGCCTAGCTCGAGCTCATAATTCAAATGACACATCAAAGATTTGGGTCCCTACAAATCCTCGAGGCGCAGAAAGACTAGCGCCAAAAATTATTGAAGCCGAGTCTGATTTTTACTTGCGCAGGTTGTGGGGTAATCCTAATGAGGACTTGACCATTAAACCGAAGTATCTTGTTGCTTTCACTGTTGGTTATGACCAG…
>F01_transcript_12055
ATGGAAACCATACTCTCTTCTCCCTCCATCTCTCCTCTTCTTAACCCAAAACCTTCTTCTTCTTCCTCCGCAAAAACCCCATTTTCACCTTCCTTACCTCTCAAAACAAGCTCACTTTTTTCCGCCAGACCATTTATTTCTGCAACCCTAAGGAAACAAACTTTTCAATCGCTGAAGTCATTTTCACCCATACCCACAAGCTGGTTTTCTCATGCACAGCAAGGATTGGCGGCCATGGCTGTCTCTTTGGCGCTCAGCTTTAGCCCACTAGTTTACAGTGGAAATGCATTGGCGTCTGAATTTGATGTGCTGAATGAAGGCCCACCGAAGGATTCGTATGTGGTTGATGATGCTGGGGTGCTTAGTAGAGTCACGAAGTCTGATCTGAAGCGGCTTCTG…
>F01_transcript_12057
ATGCCCATAGACAGTGATGTGTTCAGAGTGCCCCCTGGTTATAATGCTCCTCAACAGGTGCATATAACGCAAGGAGATCATGAAGGGAAGGGTGTGATCGTGTCGTGGGTTACTCCAGATGATCCGGGTTCGAATACAGTTCTCTACTGGGCTGAGAATAGCAAGCTTATAAAACGGGCAGACGGCGTCGTTCTTACCTATAAGTTCTTCAACTACACTTCCAGTTACATCCATCACTGCACCATTAAGGATCTACAGTTCAACACCAAGTATTACTACCAGGTTGGAATTGGGAACACAACAAGACAGTTCTGGTTTGTAACTCCTCCTAAAGTTGGTCCTGATGTTCCATACACTTTTGGTCTCATTGGGGATCTTGGGCAAACTTACAGTTCAAAC…
>F01_transcript_12061
ATGGATTGCTGGTCTTCTTCTGTTGCCGTCGAGGATGAGATTGAGAAGTTTGTGCTCCGAATGAACCCTCCGAGGGTTACTGTTGATAATACAGTAAGCAGGAAAGCCACTTTGATTAAGGTTGATAGTGCAAATAAGAGGGGGAGTCTGCTAGAGGTGGTTCAGGTTTTGAACGATTTAGATCTTATAATTAATCGAGCTTACATCTCTTCAGACGGGGGATGGTTCATGGATGTATTTCATGTCACGGATAAGCAAGGCAATAAGCTCCCTGAGGACGGTGTGGCTGAGAGAATTCAACAGTCACTGGGACCTAGGGCACGCAGTTTTCGTTCCTTAAGAAGGTCAGTGGGAGTGCAAGCTGCAGCCGAACATACAGCCATTGAATTGATCGGACGA…
>F01_transcript_12062
ATGGTGGTTGATTCCGGAACGACGTTTACGATGTTGCCGGAGAGCTTGTACGAGTCGGTGGTGGCTGAGTTTGACCGCCGTGTAGGGCGGAGTCACGAGCGGGCGAACCGGATTGAGGAGAACACGGGCCTGAGTCCCTGTTATTATTTTGACAAGGTGGTAGTGAATGTGCCGAGTATTAAGTTGCATTTTTCCGGGAATGGATCCGGTGTAGTGCTGCCTAGAAAGAATTACTTCTACGAGTTCATGGACGGTGGAGATGGGTCCGACAAGAAGATGAAGAAGAGGAATGTGGGGTGTTTGATGCTGATGAACGGCGGTGATGAGAAGGAATTGAGTGGTGGGCCCGCTGCTACTTTAGGTAATTATCAGCAGCAGGGGTTTGAGGTGGTTTATGAT…
>F01_transcript_12063
ATGGTGTGGAAGTATCCATCAATGGCAAAGGTTGCAACTCTTACCGGCCACAGCTTGCGTGTCCTCTATCTTGCCACATCACCTGATGGCCAGACAATAGTAACCGGAGCAGGAGATGAAACGTTGCGATTCTGGAATGTCTTCCCGTCCATGAAAGCACCGGCGCCAGTAAAAGACAGTCTTTGGTCGTTAGGACGAACCCATATCAGATGA
>F01_transcript_12064
ATGGGGACAATATCCAAATCTGTAACAGCCGGGTTTCTCCTTTGCTTGCTACTGTTTCCTGTTGTCTTTTGTACACCTGATGAAGGAGTATTTAGAATAGGACTGAAGAAGAGGAAGTTTGACAAAACCAACCGGGTAGCTGCCCGGCTTGACTCCAAGGAAGAAGGGCCTCTCCGAACTTCTATTAGGAAATATTATCTTCGTGGAAACTTGGGAGAATCAGGGGATGCTGATATTGTAGCTCTTAAGAACTATATGGATGCTCAGTACTTTGGTGAAATTGGTATTGGTACACCCCCACAGAAGTTTACTGTGATATTTGACACAGGTAGCTCAAATTTGTGGGTGCCCTCTTCTAAGTGTTATTTCTCGATCGCTTGCTATTTCCATTCAAAGTAT…
>F01_transcript_12065
ATGATGGCATACAGGTCGATTTGGTCACTGAGACTGACAAGGCCTTGTGAAGATCTCATATTTAACCACCTCAAGCATCAGTTTCCCACTCACAAGTTCATTGGAGAAGAAACCACTGCTGCTTCTGGTGCCACAGAATTGACTGATGATCCTACTTGGATCGTTGATCCTCTTGATGGAACAACCAACTTTGTACATGGGTTCCCTTTTGTCTGCGTCTCTATTGGCCTTACAATAAAAAAGATTCCTACAGTTGGTGTTGTGTACAATCCCATTATGGATGAGCTTTTTACTGCCATTCAGGGACAAGGTGCTTTTCTGAATGGAAAACCTGTTAAAGTTTCATCTCAAACTGAACTAGTGACAGCACTCCTTGCAACTGAGGCCGGAACAAAGCGT…
>F01_transcript_12066
ATGCTTGAAATAGAAGAAGGTTTCTGTGTTCCTAGATCATTGGTGGGTGTAAATGTGGGTCTCGCTTGTATCGATGGAATTCTTGCTGTTCTTGCGTTTACTCAGCTAATAAGGATTCATTCAAGAAATTCACAACTAGGTTGGACCCGTCAGAAAGTCTTTCATCTATTGATTGGCTCTTCAAATGCGGGTTACTTCATATATTTTATTTTGACATTGGTGGCTGCCTGCAAGGGATGGTTATGCTGGTCTTACTCTTGTGGTTTTCTGGCCATGGCTTTCCCTAGACTCCTGTTGTTTGCAGCATTTCTTCTGCTTCTCTCATTCTGGATTGACCTATGCCATCCGGCAAATGATGAGGAAGATGAAGATGATGGTTTTCTGGAAGCTTTGCTGAAA…
>F01_transcript_12067
ATGTTCCCCATTTCTCGGATTATATGCTTGATTCTCCTACTTATCCAAATCCACTTCAAGTTAATCCTTCTTATTCAGTGGTTCAGGAGTACTTTGTTGATGTCGATGACACTGTTGCGGAAAAGGTTGTTGTTCACAAGGACGGTCCAAGAGGAAATCATTTCAGACGATCTGGGCCACGACGGAGAGTGTACTTTGAGCCTGATGAAGTATACGCATGTATTGTCACGTGTGGTGGCCTCTGTCCCTGGTCTAAATACAGTGATCAGGGAAATAGTATGTGGCTTATATTATCGATATGGAGTAAATAAAGTTATCGGAATTGAGGGAGGATATAGAGGCTTTTATGCTCGAAATACAATTCCTTTGACACCAAAGATTGTGAATGACATCCATAAG…
>F01_transcript_1207
ATGGTTTTTTCTGCTTCACCCTTTTCAATTTTCACTGTTTCTTTAATCCATACTATCTCTTCAGCAATTTACAGTAGCTGGCTTCTCCAGGTGTCACAAGTCTATCAGGTGATGAAGATTGAGACTTTATCTCAGATGATTCCCTTTTTTGATTTCTCTGTTGTGGAGAAGATTTTTGTTGATGCTGTAAAACATAAATTCATAGCCGTGAAAGTCAACCATATGAAGGGTGTTGTACATTTTGGAAGCTTGGGTCTTGAATCTGATGGTCTGCGCGATCAACTATCTATTGTAGCAGAGTCTTTGAACAAAGTGAGGTCCATGATATATCCTCCAGCTAGCAAAGCGTCAAAACTCTTTGAAATATTACCTGGCTTAGGAGAGGTAGTGGACAAGGAG…
>F01_transcript_12072
ATGAGCAGCTGGAGAAGAGTATTGAAGGCCGTACAGGCAGTGGTGGCTCATAGCCTTCTTTTATCGTTCACGATATTGCTCGTTCTCAAGCTGGATCACGTGGTCTCTTACTCATGGTGGATTATATTTTTTCCAGTTTGGACATTTCATGCAGTTGTGGCCCGTGGAAGATTCTCATTACCTGCTCCATCAGCTCCACATAACCGTCATTGGGCACCTTGCCATGCCGTTGTTGCGACACCATTGCTTATTGCGTTTGAACTGCTCCTTTGTATATATCTCCAGAGTGTCTATGTTCAAGGTTTTGCAGCTGTCAACTTGAAGATTGTATTTCTTCCACTGTTGGCATTCGAAATTCTAATTCTCATAGACAATTTTAGAATGTGTAGGGCTCTTATG…
>F01_transcript_12073
ATGGAATCCAAAAACGATCAGCGGCCGGATTTCATTTTCCGGTCTAAACTTCCCGATATTTACATCCCCAACCACCTCCCTCTCCACACTTACTGCTTCCAAAACATTTCCCAGTTTAAAGACCGCCCTTGCATCATTAATGGCTCGAACGGAGACGTTTTCACCTACTCCGACGTGGAACTCACTTCCCGCAAAGTTGGTTCGGGTCTTCACCACAAACTTGGTATCGGAAAAGGTGACGTCATCATGCTCTTGCTCCAGAACTGCCCCCAATTTGTCTTCTCATTCCTTGGCGCTTCTTACATCGGTGCGATCAGCACGACGGCAAATCCCTTTTATACCCCGGCGGAGATAGCCAAGCAGGCCAAAGCCTCCAAGGCTAAACTTGTAATTACACAA…
>F01_transcript_12074
ATGGAAGCATCTCAAAATCATAGAATTTCAGATGGGTCTCAAAGATCCTACGGCACTGTTGAATCCTCCTCGGAAAATACTTGTGGGTCCCCTGTAAGTGGATCTTGTGTAACTGACAATGACAGTGAGCTAATGCACATGCTAAGAGAACTTGAAACTGCTATGCTGGGACCTGATTGGGAGAATCCCGAAAATGCCATCGACGTTCAATCTAGTACCCAGGCCTCGTCTTCAGAGTCGGAGAAGTGGAAGTACATGGTCGAGGTAGTCTCCAGAGGGGATTTAAAAGAGTTGCTTTGCCTTTGCACGAAGGCTATAGAGGAGAATGATATAGTCACAGCTGATTGGTTGGTGACGCAAACACGTCCATTGGTTTCAGTTTCTGGTGAACCAATCCAG…
>F01_transcript_12076
ATGGGATTGGTCTCATGTTGTTTATATGGAGGAGCTCCCTATAATCCCCAGGAGCAGAAATTAAGGAGAGGGGTTGATATAGTTATTGGAACACCTGGTCGCATCAAGGATCACATCGAGAGGAAGAATCTCGATTTTAGTTCCTTGGTATTTCGGGTTCTTGATGAGGCTGATGAAATGCTTAGAATGGGGTTCGTTGATGATGTTGAACTTATTCTGGGCAAAGTTAAGGATGTTAGTAAAGTGCAAACACTTTTATTCAGTGCCACCTTGCCAAGCTGGGTGAAACATATTTCTTCGAAGTTTCTTAAACCAAGTAAAAAGACTATAGATCTTGTTGGCAATGAGAAGATGAAGGCTAGTATGAATGTCAGGCATATTGTTCTTCCCTGTTCCAGT…
>F01_transcript_12081
ATGTCACAGGTTGGATTGACTGACTTTGACTTCACATCAAATAATCAGTATATTGCTTCATCATCAATGGATAAAACTGTGCGAGTATGGGAGATATCAAAAGGCATTTGCATGCGAGTAATATATGGAGTTTCTTCACAATTGTGCATACGTTTTCACCCTGTAAATAACAATTTCCTCTCAGTTGGCAATGCGAACAAGGAAATAACTGTCTTTAACTTCAGCACAGGGAGACTTATTAGTAAATTGGTCCTTGACGGTGAAGTTACTTCTATGGATCATGATCACACTGGTCAGCTCATTTTCTGTGGCGATGCACTGGGATGTGTATACTCAATAACTATGGACTCCCGCTCAGGTGCACTATCTCGTTCTCATCGTCATCAATCATCTGGGCAA…
>F01_transcript_12083
ATGGCTGCGGCCACTACTAGTAACAGAGTCGATAATATCGAATTGAAGTATCTGATAGTGAGCCCAGAGAAAGGTGGGACATGGGATTTGTTGAAGTACATGGTGTTTGGGGATATAACCAGTTTTGGGAAGTTTCTGGAGTGTGGGAACAATGGAGAAGGAGAAGATGGGTTGGCGGTATTGAGTGAAGAGGGTTCCGATCGTAGATGGGTTATGTTGGTTTCGATTATTGTAAGAAAAGTGCTTGCTTTTTTGTCTAAGCCATTGGAGATTACTGGGTATGTTGTGGATTTTCTTCTAAATCTTCTTTCTCTTAACGGGGAGCTTCTTGGCTTAATCTGCAACATCGTTCATGGTAAGGTTGTAATTCCACAGAGAGGGAATGAGAAATTTATAAGT…
>F01_transcript_12085
ATGGCGGACAGGATGGGAGAAAACAATAGAAATGAGGATCTGGTTCAGAGAAAAATGGAAGAAGCATTGACAAAAACGGTTACAATTGAAGACAGCATAGATGGTGCAGGAGGAAGTTGTGAGTTTAGTTTTGGACAGAGGAATATGGGCTTGATTGAGGAAAAAGTAGGCGAAGGTGAAGAAGAAGAAGAAGAAGAAGAAGATGATGGAAGACGTAGTCCTCGGATGTACCTTGCTAGCGGATTGGGGATAGAAGTTCCTAGTTCTAATCAGGGTAGTGAAGTTGTCGATCACAGTCTGCCTAATTTTGAGGAAGGTGAAAATGCTGAAGAGTTCTCTGAGAGAATGATTGATGAGTATCCTTCTCATCCTATGATTCTCAGGAAATACGCTCAGCTA…
>F01_transcript_12087
ATGGATAGTAAAGAGGAAGTTATTTCTGTTGAGCTGCCAGCACCTCCTGCTTGGAAGAAAATGTATCTGCCGAAGAAAGTAGGCACGCCTAGGAAAAGTGAGATCATGTTCATTGCTCCTACTGGTGAAGAGATTAGCACCCGGAAACAACTGGAGCAGTACCTGAAATTGCACCCCGGAAATCCTGCTATATCGGAGTTTGACTGGGGCACAGGTGAAACTCCAAGAAGGTCAGCGAGGATCAGCGAGAAGGCCAAAGCTACTCCTACTCCTGAAAAGGAGCCTCCTAAGAAGCGAAGCCGAAAATCCTCATCTGGTTCTAAGAAAGACGAGAAAGAAACTGAAACCACTCCTGAGAAAAATGAGGGTGAAAAGGATACGCGAATGGAAAATGCAGAA…
>F01_transcript_12088
ATGGCGAAAAAACGGAACAGAATACAGAATCCGCAGCCGTTTCTTCCCGACGACGATGGTAAGTCGGTGGCTTCTTCCAAGAAACGTTCCAAAGCTCCCAAGCACCACCAACAACAAGACAAGATGATTTCGTCGGGGATCAGTTCAAAAATCTTGAAAGAAGCAATGCTTCAGCAGAAAGAGATTCTAGGCGAGGATGAAGAGTATAATGCAACTAAGAAGGCGTTTGATTTAGCTGAAGAAGAGCAGAGTAAATGTGGAGTGGAAGCAGAAGAAGAGGACATTGACGATTTTAATGGTTTTTCTGATACTCAGAGTCAATTCGGAAATTTTGAGGAGGAGATCGACGAGGCTGATGAGAAGTTGCTCGAGGAATTCTTATCCAAAGATGCTGGTCGA…
>F01_transcript_12089
ATGGATCGGGTTAGTGTGTCAACTCATGGGACATTTGCAAGGCTGGAGAATGGTTTTGAACACTCTGGATGTTGGAGTCATTGTAAGCTGTTACTGGTTTTTTCTTTGTTTCATATTCTTGTTTTTAATAAATTTTGTTTCAGACTCAATAGCCAAGATGATTTGATCCTTTGTTTGGTGGCAGCTTTATGGAAGCGTAAACTTCACACTTTCTGTTTGCTTAATGGGAGGTGA
>F01_transcript_1209
ATGGCAACAGATATGCAGAAGTTAATTGGAACAAGTGAAGAAGATGATGAGGAAGAAATGGAGATGGATGTTAAGGAAGAGGATGATGAAAATGAAAATGGAGAGAAGCATGCTTCTATGCAACAAATGATGGTGGGGGTTGATGTAGGTATATCACCAAGTGGTAGTAATAATAGTCAATTTCAGCCCCACCAGCAAGTGCAAGAGCAAGTGGGCACCCCCGGAGGGGGTGGAGCACGCAGAAGTAGACCGTTAGAAGAGAAGGAAAGAACAAAGCTAAGAGAGCGGCATCGAAGGGCTATCACTGCAAGGATTTTGGCTGGCCTACGAAGGCATGGGAACTATAATCTTAGAGTTAGGGCTGATATTAATGACGTGATTGCAGCTCTGGCAAGAGAA…
>F01_transcript_12093
ATGAGTGGCGGTTTAGTGAAGGAGTTGAAGTCGAAGGAGGAGCTTGCTGACGTGCGCCAGAGTGGCGCACCGGTCATCCTTCACTTCTGGGCGTCATGGTGTGAAGCATCCAAGCACATGGACCAAGTGTTTTCTCACCTCTCCACCGATTTTCCCCATGCTCATTTCTTTAGGGTTGAAGCTGAGGAGCAACCTGAGATATCGGAGGCTTACTCGGTGTCTGCTGTTCCTTATTTTGTTTTCTTAAAGGATGGCAAAACCGTTGATACATTGGAGGGTGCAGATCCATCGAGTTTGGCTAATAAGGTTGCCAAGGTTGCTGGGTCAGTTAACCGGGGAGAACCTGCGGCTCCTGCCAGCCTTGGAATGGCTGCTGGGGCCACTATTCTTGAATCGGTG…
>F01_transcript_12094
ATGGGACAACAACAATCGAAAGACGAGTTACTGTACCAACAAGTGAGTTACGGAAACGCAGAAGGCATCAAAGCTCTTTGCAGAGAGGGGGCTGGCCTCGAGTGGATCGACCGGGAAGGGAAAACGCCCTTGATTGTGGCCTGTTTGAATCCTGAATTCTATAATGTGGCCAAAACTTTGATAGAGCTCGGGGCTAATGTCAATGCTTATCGTCCAGGTCGTCAAGGCGGGACTCCCTTACATCATGCAGCAAAAAGAGGCCTAGAAAATACTGTTAAGTTACTTCTTTCACATGGAGCTAATGCTTTGGTAATGAATGATGATTGTCAAACTCCACTTGAAGTTGCTAGAGCAAAAGGGTTCACCAGTGTTGTACGTGCCATTGAGAATCATATCTGC…
>F01_transcript_12096
ATGAAGCAGCGGGAACCTCCCAAACTACCATGCAAAATTGAGTCAGAGGTAGATAGAATCAGCAACTTGCCAGGACATGTTATAGATCAAATTTTGTCACACTTGTCAATTAGAGATGCAGTAAGGACAAGTGTTTTGTCGCGGAAATGGAGGTATAAATGGGCAGCAATTCCAAGTCTTGTGTTTGACAATCAGTGTGCTTCTGCTTCTCCTCAAGATCAGACTCTCATTAAGCATAGGCTTGTTAACATTGTCGATCATGTTCTCTTACTTCACAATGGGCCAATACTCAAGTTCAAACTCTCTCACCGGGATCTTCTAGGTGTTACTGACATTGACCGGTGGATACTTCATGTATCAAGAAGCTCTATCACTGAATTCATACTTGAAATATGGAAG…
>F01_transcript_12099
ATGGCAACTGGAATGGCTCTCCGCAGACTCTCATCCTCTCTCAACGCCCCAATCAAACGCCATGTTAATCGTGGTTCCCTTTGTTACATGTCGTCTCTTCCCGAACATGCCGTAAACGAGAACGATAAAGCTCGTGCTGCTTGGATCAAGCAATTGAATGCTCCACTTGAGGAAATCGATCCGGAAATCGCTGACATCATTGAACTAGAGAAAGCTAGGCAATGGAAGGGGTTTGAACTCATACCATCAGAGAACTTCACATCAGCCTCAGTAATGCAAGCTGTTGGCTCTGTTATGACCAACAAGTACAGTGAAGGATATCCCGGTGCTAGATACTATGGAGGAAACGAGTACATTGACATGGCTGAGTCATTATGTCAAAAGCGTGCATTAGAAGCC…
>F01_transcript_121
ATGGCGGAAGAAGAGGTGGTGGCTCCGCAGGAGGCGGTGGTGGACCACAAGAGGAAACTGGAGGACATTGAAACCGAAGAGGCTGGGCAAAACGGCTCAACGGAGCCCGATTCGGTTAACAATGACGGTAACGTGGCCGAGGCTGATGGATCGGAGGCGAAGCGGCCTAGACTTGATGATGAAAATGATGAAGCTGACGCGTCTGCTAATTCAAATGGGTTGAAGGAAGAGAAGACAGATGAAGCTGTGAAGAAGGAAGAAAATGAAGAGCCGACAGAGCATACTATTGAAGAAGTGAAAGAAACGGTGGAGGTGAAAATTGAGCAGCATTCTTCTGTGGATGGACATGTTTCAGGTGAAACCCAGGAAATATCTGTTAAAGAAGAAACTAAGGAAGTG…
>F01_transcript_12106
ATGGATCACAATCTCCCAGATGATACCATCAGCCGCTTTGATGTCACCTTCTTTGATGACCACATTCACACTCTTCTCACCCACTCTCCCTCTGCCGTCGACTCCTGGATCTCTGACATCGAGTTTGTCCACCGTCGCAGACTCTCCCATCTAATTGTTGGCCTCGACATTGAGTGGCGTCCTAGCTTCAGCAAAATCCCCAACCCAGTGGCCACTCTGCAGCTTTGTGTGGGACGTAGATGCCTCATATTCCAACTCATCCACGCCCCCAACATCCCTTCTTCTCTTAAAAACTTTCTCTCCAACCACTCCTACACCTTCGTTGGCGTCGGGATTAAGGCCGACCTAGAGAAGCTTGAAGATGATTATGAGTTGAGTGTTGGGAACGGAGTTGATTTG…
>F01_transcript_12108
ATGGGTTCGGTTCCACCTGAACTGAGCTTGGATTTTAGACCTACTTTCGTACCCAAAACGATTAGTGATTTTCTCAAAGAGCTTTCGATGATCGGAAATGTCTCTGAGAAAGTTTCCAGACTTGATGGGTTTGTTAAAGGATTGGAAGAAGAAATGAAGAAGATCGATGCCTTTAAGCGCGAGCTTCCTCTTTGCATGCTCCTCTTGAATGATGCAATTCAAGCATTGAAGGAGGAGACAATACAATGTACAAAACCCAAAAGTGTGGAACCAGTGTTGGAAGAATTTATCCCATTGAAGAAGAACAGCGACTGTGATGAGGATCGAGATGGGGATGCTGCAACAGTCAAAAAAGAAAAGGAAATCAGTAAAGACAACAAGAAAAATTGGATGAGCTCT…
>F01_transcript_12111
ATGGCGAGGAAGATGCTTAACGATGGGGAGGTAAACAAGGCCACTGAACAAGAAGAGACTCACTATGAGTTTGATTTGTTTGTTATTGGAGCTGGAAGTGGTGGAGTTCGTGCTGCCAGATTTTCAGCTAACTTTGGGGCTAAGGTATGTATGGTTATAAACTTAAGCAAGTTCGAAGAAGAATTTGTTGAGTTTTGTCTTCGTTTGTGGAATAGTGTAACACTTTGA
>F01_transcript_12118
ATGGAATCCATGAAGATAAGTTCCTCGGAGGTTCCGCAGATTATATGGGGACTCAATAATCAAAAGATAGCCTTTGCTAGAGCTGCTTTAACCGCCAGATTGCTGAATAGAACTCTTTTAATGCCTAGCTTAAGTGCTTCATTGTTTTACAAGGAAATAGATCAACTGCAGCCGATTTCTTTTGATCGGGTGTTCCAGTTCGAGACCTTTAATTCTCGTTGTAACGGGTTTGTTCGGTTAGGCCGGTACTCAGAAGTTAGAAATAAGACCCAAGTTTTCGAACTTCAAAAGGGGAGTGGGAGAAGGTGGACGGTTGAGAGAGATTTGAGTCAACTGATGCAGGCTAAGGGGGATCTGTTCGATGAGTACGAGGTTATTAAAATAGTCGGGAAGAATCCA…
>F01_transcript_12119
ATGGCTAAGGGTCTCGACTTAAAGGATGTCGTAGTCCTCTCAGGAGCTCACACCATAGGTTTTGCTCAATGCTTTACCTTCAAGCATAGACTGTTCAACTTCAAAGGGTCCGGCCAACCGGACCCGAACCTCGAATCGTCGGCTCTTACAAGTTTACAAGACACGTGTCCGAACCAAGACACTTCAAACAGCAATCTTGCTCCTCTTGACGCGGAAAGTGTTTACAGATTTGACAACGCGTATTACACGAACCTGGTGAAGAACATAGGGCTACTGGAATCGGATCAAGTCCTGATGATTGACTCCAGCACGGCCCCATTGGTGAAGGCTTATAGCATCAACCCGTTTCTTTTCTCCAACGAGTTTGCTGCATCAATGGTGAAGATGGGAAATATAGGG…
>F01_transcript_12121
ATGGCGACGAGAGGATTCGTCGTTTATCTGCTTTCAGGTTTCTCCGTAGCAGTTCTCTCCGTTTTCTTCCTCAACGGTTATCCGCGTCAGAGTGTTTTTCTTTCTTCTAAGAATTCGTTATCCGCCGCGGACAAGGTTTGGCCGGAATTGGAGTTCGACTGGAGAATTGTTTTGGCAACGGTAATCGGATTTCTCGGTTCGGCATGCGGAACGGTGGGTGGCGTCGGCGGCGGAGGCATTTTTGTTCCTATGCTGACTTTAGTCGTCGGATTTGACACTAAATCCGCCGCTGCTATCTCTAAATGTATGATAATGGGAGCATCGGCCTCATCTGTTTGGTACAATTTGAGAGTGCCCCATCCAACACAAGAAGTGCCGATTTTAGATTACGATTTGGCA…
>F01_transcript_12122
ATGGCTTCTCTAACCACGCAAGCGAATCCATTCTTCTCATCGAAACTCCAACAGAAACAAGCTTCTGCTCCGAAATACAGGCCATTCAGAGTTCAGTGCTCTGCGGCGGCGGCGTCGCCGTCGAAGGTGAAGTCAGTGAAGGCGAGGCAGATCATCGACAGTCGAGGAAATCCGACGGTTGAAGTCGATCTGATTACCGATGATCTGTTCCGATCGGCTGTTCCGAGCGGCGCCTCCACGGGGATCTACGAGGCGTTAGAGCTGAGAGATGGAGACAAGAGTGTCTACGGTGGCAAAGGTGTGCTCAATGCGGTTAAGAATATTAACGAGATTTTAGGTCCTAAGCTTGTTGGCATTGATGTCAGAAATCAAACTGATGTGGATGCTTTGATGCTGGAT…
>F01_transcript_12123
ATGGAAGAGCTCAGCTGCTTGAACTTGATGGCCCAGAGAGGACATCCTATGGTGCAGAAACATCTTCCTTGGAATGGCCTGCTGTCAATAAAAACTCATACTCGAGCATGGATACGAAGCAGCCTTCCAGTACTGCAATTCAGCCTTCATGGAGGAATAATAATAGGTCATAATCAAGTTTTATCGTTGAGTCCCTTGCAGATGGACAAGCAGTTCCAAAGGCTATCAATGGGTATGCCTCTTCCGAATAAAGACACCTTGTCTAGACACTCATTTTTAGGTCCAAATGGTCTTCGAGGCCAATGGCTTGCACCTACTGCAGGAGTAAAGGTTCAATATCCAAGCAGCACTGACTTAATCCCTGCTGAAGATTCAAGCAACCTGAGTGAGTCTGGGCAA…
>F01_transcript_12124
ATGATAAGCAAACCCCTCGTTTTGACCTATCTCTACTTGTTCATCTACATCTTGCTCTCATCTGGAGTTATACTGTACAACAAGTGGGTTCTATCTCCAAAATACTTCAATTTTCCATTTCCTATAACACTTACAATGATTCATATGGGATTTTCTGGACTTGTGGCCTTTTTCCTTGTTCGTGTATTTAAGGTTGTATCTCCTGTCAAAATGACTTTTGAAATATATGCAACATGTGTGGTACCAATCAGTGCCTTCTTTGCATCAAGCCTTTGGTTTGGTAACACTGCCTACCTGCACATATCAGTAGCCTTCATTCAGATGTTAAAAGCTCTAATGCCAGTGGCAACTTTTCTCATGGCTGTTTTGTGTGGCACTGATAAACCAAGGTTGGATCTG…
>F01_transcript_12126
ATGGCCACTCGGAATTTCCGTCCAGATAGCGTGTTGGGAGAAGGCGGTTTTGGCTCCGTTTTTAAAGGGTGGATCGATGAGAATTCGTTTGCTGCTACAAAGCCTGGAACCGGTATGGTGATCGCTGTTAAAAGGCTTAACCAAGAAGGTTTCCAAGGGCACAGGGAATGGCTGGCAGAAGTGAACTATCTGGGTCAACTTTCTCATCCTAATCTCGTGAAATTGATTGGATACTGCTTAGAAGACGAACACCGTCTTTTGGTGTACGAGTTCATGCCTCGAGGCAGCTTGGAGAATCATTTATTCAGGAGGGGTTCTTATTTCCAGCCGCTTTCGTGGAACCTCCGATTAAAAGTTGCTCTAGATGCTGCTAAGGGGCTTGCGTTTCTCCACAGTGCT…
>F01_transcript_12128
ATGTTAATGGAGAATCCGGAGTTGGCTTTAATGGGTTCATGTGTTCTTGTGATGTTGATGAAAGGGGAAGATGTTTATGTGATGAATGTTGGGGATAGTAGAGCTGTTTTGGGAACAAAGGCAGATCCTGATTATTGGATTGGGAAAATCAGGCAAGATTTGGAGAGGATTAATGAAGAAACCATGAACGATCTCGAAGGTTTTGATGGGGATAATAATGATAGATCCTGTTTGGTTTCTGATTTGAGTGCTTTCCAGCTTAGTGTAGATCATAGCACCAGTATCGAAGAGGAAGTTGAAAGAATCAGAAATGAGCACCCGGATGATGCGTGTGCGGTGATGAATGACCGCGTTAAAGGTTCATTGAAGGTCACTCGAGCATTTGGTGCTGGATTTCTT…
>F01_transcript_12129
ATGGCGCCACTTCAAGTAATGCATCCGAATGAGTTAATCTCGTCGTCGACTTCATTGGCGGCCACGTTTAACTGCAGTAAGCTAAACTCGCGGAGTTGTAAAACGGTGCGTAGAAGTGTGTGGAAACGGCGGTGCTCCAGGAGCGTAAGTTGCTCGTTTTCTCAGGAGGAGTCGGCCAAGATAAAGGTAGTCGGTGTCGGTAGAAGCGGAAACAATGCTGTTAATCGGATGATTGGTAGCGGTCTTAAGGGAGTTGATTTCTATTCCATAAACACCGATTCTAAAGCTCTTTTGCAGTCGACTGCAGAGTACCCACTTCAAATTGGAGAGCCTTTGACTCGAGGACTAGGTACTGGCGGAAACCCACTTTTGGGAGAGCAAGCTGCAAAGGAGTCTAAA…
>F01_transcript_1213
ATGGAGGATGTGAAAAGCAAGGAAGGAGTGCCTCCTCCAGACTCTTCTTTTACCGTCGAAGTTAATAATGATTCTTCCACAAAATCTCAAGCGGAAACAATTGCCAATGGTAAAGTATCTGCGAATGAAGATTTATCACCTATGAAAAACAATGATGATTTATCTGCTGAAGCTCCGGCAGACACAGTTACTGACGGACAAGTATCTCCAGATGAATCTTCTTTACCTGCAGAAGTTAATGATAATTCAACTGCCAGAGCTCCAGTGGATGCGGTAACTGATGGAAAAGTGTCTTCGGATGAGTCTTATTTACCTGCAAAAGTTAATGATAATTCATCTGCCGAAGCTCCACTGGATATAGTTACTGATGGAAAAGTATCTTTGGATGAATCTTCTATA…
>F01_transcript_12132
ATGATAGGATGGTTGAGAAAGTTGAAGAAGGCGTTCGGTGTTTCGTTTCTATGGCTGATTTGCTTGATTTACTTCACTCAGGGTTTCAGATCGTTTGTATGGACAGCAGTTTCCTACCAGTTGAAAGACGGGCTTAAGTTGTCTCCATCAGTCTCTCAATTTGTGTTCTCTATAGCATTTTTCCCTTGGAGCATTAAACCCATATATGGAATCTTGTCTGATTGCATACCAATCAGAGGAAGGAAAAGAATCCCATACTTGGTGATTGCAACTGTGCTCTCTCTCATACCATGGCTAATTCTGGGTCTAAATGTGTACCTGAGGAGTTCCAAATGGTACTTAGTAATTTTATTGACAGCGCAGAACCTGGGCTCTGCTATGGCAGATGTTGTAGTTGAC…
>F01_transcript_12136
ATGAGAGAGATCCTTCACGTTCAAGGTGGTCAGTGTGGTAACCAAATTGGTTCAAAGTTTTGGGAGGTTGTATGTGATGAGCATGGCATAGATCCAACTGGAAGATATATTGGGACATCAGATCTGCAGCTTGAGCGGGTCAATGTATACTATAATGAGGCATCCTGTGGTAGGTTTGTCCCTCGTGCTGTGCTTATGGATCTGGAACCTGGAACAATGGACAGTGTGCGAACTGGTCCATATGGCCAAATTTTCAGACCTGATAACTTTGTGTTTGGACAATCTGGGGCTGGTAACAATTGGGCCAAGGGTCACTATACTGAAGGTGCAGAGCTGATTGATGCAGTTCTTGATGTTGTGAGAAAAGAGGCGGAAAACTGTGATTGCCTACAAGGATTT…
>F01_transcript_12138
ATGGCGACGGTGGCAGTGAACGGAGTCAAGGTGGTGGGGCCGCCGGCGACGGATACGCAGGCGTATTTGGAGAGCAAACCGGTGAAGGAGACGAGGGTGTTGATATCGGAGCTCTGCCGTCAGTTCTACGGCCTTGGATGGGTGTCTGGTACAGGTGGAAGCATCACCATTAAAGTCCATGATGATTCCATCCCTAAACAACAGCAACTGATTCTCATGTCTCCTTCTGGTGTTCAAAAGGAGAGAATGGAACCAGAGGACATGTACGTGTTGTCTGGAAATGGGGCTATCTTGTCTTCACCGTCGCCAAAGCCGTACCCGAACAAGGCTCCCAAGTGTTCCGATTGTGCTCCTCTTTTCATGAAGGCATATCATATGCGTGATGCTGGAGCTGTTATC…
>F01_transcript_12146
ATGGCCAAAGCCGCGATTAGCTCTCACGCGCAGGCACTTTACTCTCTGGCAGTTATCCAGTTTAACGGCAGCGGCGGTTCCAAGAACGATAAGGACCTCCGTGCCGGCGTCGCTCTTTGTGCTCGTTCAGCTTTTCTCGGCCACATCGACGCCCTGCGTGAGCTCGGTCATTGTCTTCAGGACGGATACGGAGTGCGTCAGAACATCGCCGAGGGCCGCCGGTTTCTCGTGCAAGCTAACGCTCGGGAACTAGCTGCCGTCCTATCTTCATCCGCTGAACAAGGGAACACCACGCGCTCCTGGCTGACTTGGAACTCACTCACCCAACAGCATCCGCACCTGCAGCCACTCCCACACCCGCACCCAGACTCAGTCCATCACCCTCAACAGCCTAATAAC…
>F01_transcript_1215
ATGGGAAATTTCCGTACTAATGAGAAGCCAAAAGCCCATGCCAGGGAAGCAAAAGAGTTCCTGAGAACACGCCTGATTGGCCGACAAGTAAAAGTTCAAATGGAATATTCACGGAAAGTCAGCATGACAGACGCAGCTACTGGAGCAGCTGCAGCTGGAGATACAAGAGTAATGGATTTTGGGTCGATGTTCCTCTTGTCTTCACCTAAGAATGAGGGTGATGCAACTTCAGCTGCCAATGCTGGTCTCCCTGGAATCAATATTGCTGAGCTGGTGCTTTCCCGTGGGTTTGGCAATGTGATTAGGCATCGTGATTTTGAAGAAAGATCAAATTACTATGATGCCCTTCTTGCTGCCGAAGCACGTGCTGCAGCTGGAAAGAAAGGTGTTCATTCTGGC…
>F01_transcript_12151
ATGGCAGCACCATCATCGTCGTCATCATCATCAGCAGAAATACGCAGACCCGAACTTCGACAAGACCCGGTTAACAATCGATGGATCATATTCTCACCCGCCCGATCCAAGCGACCGTCCGATCTCAAATCCAAATCGCCACAGAACCCTAACTCCAACACTCGGTGCCCGTTCTGCGCCGGCAACGAGCACGAGTGCGCGCCACAGATCTTCCGGGTCCCTCCCGACGACCCGAATTCCGAATGGAAGATCCGGGTCATCGAGAATCTGTACCCTGCACTGAGCAGAGATGTCGAGAGCGAGAGAGACTGTGATCCTGATGGCGAAACGAGTTGTTTAGGATACTCGGGCCGGGTTGTCAGTGGGTTCGGGTTTCACGATGTTGTCATAGAAACTCCG…
>F01_transcript_12157
ATGAATTTCTCGACGACATTTCGCGGGAATTTCAGTCTGTTGCCGCAGTGTAGTTCCTGTTATAATCTTCATTTCCAGCCATTTTTGGCTTATTTAAATGTTACACGACCTGAACGATGTCGTCTCAGAAGTATCAGCTCCTGCCAGGTCTTGAGGAAGAGAAGAGAGATTGTTTGTCAAGTAACTGATACGCAGACTGAACCGGATAATGATGATGATAAGGAAAAAGAGATACATGAAGATGGAGAAGATCCCCCTGCTGCTTATTCGCATCAACATAACGATAATAAACCAGAGCCTGAGTCACAGCCTACACCTGTGAATCAAATGAGCAGCAGTGACACAGAAACTGGGACTCAAGGGGATGTGCAGGATGTGAATGAAATAGAAGTGGCTAGT…
>F01_transcript_12158
ATGCTTCAATCACCTGCTAGGTTAGGCCTAGCTAACCCTACTTCTCCGTCTCTTCAGAGTTCTACGCCTCCCAGATTCCCTTCCCCCGCTGTATCTTCCTCCTCCACTCATCACATCTCCTCCGCCACATGCACCTCCTCCACACTTCTGTCTCTCCTCCCCCCGCTCCCGAGGGCCCAAGCTCTTCTCCTCCAGATGGCTTCCTTAGCCTCTAAACTCTTCCAAGTCTCCCCTAATCGCGCCGCCTGGCTCTCCGCTTTTCGTGGCTCTCTCCCGACTTTCATGTCGTCGCAGATTCAATCGCAACCTCCGCCGCCACTCGAGTCTTCTCCTTCCACTACGAAGGAGATACTGACTCTGTTTACCGCCCTCCAGACTCAACTTTTCGAAACGGTTGCC…
>F01_transcript_12162
ATGGAGAGACAGACAATGTTGATGGACTTGGATGATCCTCTTGATTTCGAAAATGAAGACCCGCTTATCAATCCTCCTTCTGTTAACAAGAAGAGGAAGAAGGTTATTGGGTTGGATGATCTTCTGAAGGATCACTATGAACAGAAAGAGAAGTTAAAGGAAAAGGAAAAGAAGCGGGGAAAAGCCAAAAAAGGGAAATATGATTCTGATGAGGATGACAGCGGCAAAGAAGCATTACTAACTAATATCGTTAATACTTGCCATCATCAGATGGTAGATTTGGGTGGTGACGAAGAGATCCCGGAGTGGGGCCAAGATATTTTTGGATATCAGAAAACACCGCCAACCCTAGATTTTACTTCACTGAGCAGTTGCAACCTTTTGCTGTCTTTTACAAAT…
>F01_transcript_12163
ATGGATAAGAAGAAAGTGGCAGTGCCGTTAGTTTGCCATGGGCACTCAAGGCCAGTGGTTGATTTGTTCTACAGTCCGATCACTCCAGATGGATTCTTTCTCATTAGTGCTAGCAAAGATTCTACTCCAATGTTGAGGAATGGAGAGACTGGGGACTGGATTGGAACCTTTCAAGGGCATAAAGGTGCCGTGTGGAGTTGCTGCCTTGATACTAAAGCTTTACGTGCTGCATCTGGCTCTGCGGATTTTACGGCGAAATTGTGGGATGCATTGACTGGGGATGAATTGCATTCTTTTGAGCATAAGCATATTGTTAGAGCATGTGCTTTCTCAGAGGATACACATCTTCTACTTACTGGCGGTGTTGAGAAAATTCTTCGTGTATATGATTTGAACCGT…
>F01_transcript_12165
ATGGAGAGTGGTGCAAGAAACAGCAATGAGAGGCATGCAGTACTTAAGGATGGTTCATGGTTCAGCCAGTTCCGCAATGGCTCCAATCCTTGGATGGCCAGATACGTCTATGCACTGATATTTTTTGTTGCAAACTTGCTAGCATGGATGGTTCGAGACTATGGCAAAGGAGTCTTGACGGAGATGAAAAGATTAAAAAACTGCCAGGGAGGTCCTGGATGTTTGGGTGCTGAAGGAGTACTGCGTGTCAGCCTGGGATGCTTTTTATTTTATTTTGTTATGTATCTTTCTACTGCTGGCACCTCAAAGTTGTATGAGAAAAGAGATTTATGGCATTCTGGGTGGTGGTCTGCAAAGTTTGTCCTGTGGATCGCCTTGACAATTATCTCGTTCTTTTTT…
>F01_transcript_12166
ATGGCCACCACTCGCCGTCTCCTTCTGGTCCTCACGACACTCTTCTTCACCGCCTTCTCTTCTCCGGCAACCCAACCTGAATCCGAGCCCGAATCCGTCACTCGATTCAAACAGTACCTTAGAATCAAAACTGCTCACCCAAAGCCCAACTACACAACTCCCATCTCCTTCCTCCTAAATCAAGCTCAATCCATCGGCCTCCAATCCAAAACCGTGGAGTTTGTCGCCGGAAAGCCGATTTTACTCTTAACCTGGCCAGGATCCGATCCTTCTCTCCCTTCAATCGTCTTCAACTCTCACCTCGACTCTGTCCCTGCGGAGCCCCAAAAATGGATACATCCTCCCTTCTCCGCCTTCCACTCCGCCGAAACCGGACAGATTTTCGCGCGTGGCGCCCAG…
>F01_transcript_1217
ATGGTTGAAGCACCACCACCGCAGCGGCGGCTGGAGCTGTTTGTTTTACTCTTGGCGGTTTGCTTGTTCGGAGTCGTTGAATTTGGAGTAGCTCAGAATAATCAAACTCAAGCCAATACTGATCCTGCTGAAGTTCGAGCACTGAATTCAATATTTCAACAATGGGGAATTTCGGCGAATCGGGATCAGTGGAACATAAGTGGAGAGCCGTGCAGCAAAGATGCCATCGATCCCAACATCGAGTGGGACAACGAAGAGCACAATCCATTTATCAAATGTGATTGTAATTTCGAGAACAACACGCTTTGCCATATCACTCGACTGAGGGTTTACGCAATAAGCGTTGTCGGTGTACTCCCAGATGAGCTATACACTTTGACTTTCCTCACTCACGTGAAG…
>F01_transcript_12172
ATGGTTTCTAGTGAGTACTTGAAAATGGTTAAACCTTGTTGGAGACCATCTGTAGAGGGTGATTTGAGTGGGCGCGTAGATGGGTTAATGTGGTATAAGGATTTAGGGCAACATGTGTACGGTGATTTCTCGATGGCTGTTGTTCAAGCTAACAGTGCATTGGAGGATCAAAGCCAACTCGAATCTGGGCCGTTGAGTATGATGAAATCTGGTCCTCATGGAACGTTTGTTGGAGTCTATGATGGGCATGGAGGACCTGAAACTTCGAGATTTATCAATGACAATCTCTTCTGTAATCTTAAGGCATATGCGTCTGAGCAGCAAGAAATATCAGAAGCTGTCATAAGAAAGGCTTTTCTGGCAACTGAAGAGAGTTTTCTTTCAGTTGTGAAGAAGCAA…
>F01_transcript_12174
ATGGAGAACAGTAACAGCTCAAGCACCAGCTCCAGCACCACCAGTAGCACCCTCACCATCACTAACAGCAACAGCAGCATCATACCGACCTGTTACGGGATCCTCTGCGTGCCGGTACGCGCTCGGAGCAAGGGCCGCCGGAAGCTCCGCCGGGACCTTCAGAGCGAGAACACATTTTGGAGCGTACGTCAAGAAAGCAGCACGAGGAAAAGAAAAAACGTGGCTGCGAAAGTGAGCATCGGGAGGAAGTGCCAGCACTGTGGCGCCGAGAAGACCCCGCAGTGGCGGGCCGGGCCGATGGGCCCGAAAACACTGTGCAACGCTTGTGGAGTGAGGTACAAGTCGGGAAGGCTAGTGCCGGAGTACAGGCCGGCAAGTAGCCCGACGTTCTCGATGGAG…
>F01_transcript_12175
ATGGAGATTTCTACTTCACGTTTCTCTGCAATTCTTACGTTACTTGTTGTTCTTTTGCAAGTTGCGGAAGGCATTCCTGTAGAAGACACGGCGAAGAAAGGAGTCGAAGCTGACAATGGTGGGATGAGTAGAAAGAGCTTTCCGAAGGGGTTTGTGTTCGGAACGGCAACGTCTGCTTATCAAGTTGAAGGAATGGCTGACGGCGATGGCAGAGGACCTTCCATTTGGGATCCTTTCGTTCACACCCCAGGAAATATTGCTAACAATGCCACTGCTGATGTGGCTGTTGATCAGTATCACCGTTACAAGGAAGATGTGGATATCATGGCAAACTTGAATTTTGATGCATATCGGTTTTCGATCTCATGGTCCAGGATCTTCCCAAATGGAACCGGAAGC…
>F01_transcript_12177
ATGACCTTCGAAGAATCCTTAAGATCTCTGTCACTAGACTACCTCAACTTACTCATCAATGGGCAAGCCTTTTCTGATGTTACTTTCAGCGTTGAAGGTCGTTTAGTTCATGCCCACAGGTGTATCTTGGCTGCTAGAAGTCTCTTCTTCAGGAAATTCTTCTGCGGGTCCGACCCGCCATCGACCGGCCTCGAACCGGGTGTCTCGAGGATGACACATCAGGCGGGACCGGTTTCTCCCAGGAGCGGCGGCGTTATACCCGTGAACTCGGTTGGGTATGAGGTGTTCTTGCTCATGTTGCAGTTCCTGTACAGTGGACAAGTCTCAATTGTGCCTCAGAAGCATGAGCCAAGGCCGAATTGTGGTGAGAGAGGATGCTGGCACACGCATTGCACCTCA…
>F01_transcript_12178
ATGACGCTTTACATTGGTCGCGAAGCTTCAAAGCTATGGAAGAGAATTTGTGCAGAGACTACTACAGAAATCAACCTACTTCTCGAGAACTGGAAGTACCTTCTTGCCGGTCTAGTCTTTCAGTACATACATGGTCTTGCTGCTCGCGGAGTTCATTATCTGCATCGGCCAGGACCAACACTTCAGGATCTTGGATTCCATCTTCTCCCTGAGCTTGGTCAAGATAGGGCCTATATCAGTGAAACTCTCTTCAGCTTCATCTTTTTATCATTTGTGTTGTGGACTTTCCATCCTTTCATTTTGAAGAGCAAAAAGATCTACACAGTTCTTCTGTGGTGCAGAGTTCTGGCATTTTTAGTTTTTTCACAGATTCTGCGAATCATCACCTTTTATTCTACT…
>F01_transcript_1218
ATGGACCGCAACACAAGGCGATCCAAAGGAGTTGGGTATGTCGAGTTTTATGACGTGATGTCTGTTCCTATGGCAATAGCGCTTTCTGGGCAGCCCCTTCTTGGTCACCCAGTGATGGTTAAACCTTCAGAAGCTGAAAAAAACCTTGTTCAGTCAACTGCATCTGCAACTGGTGCATCAGGTGGAAATGCTGGTCTTTACTCTGGTGGACCAAGAAGACTATATGTTGGCAATCTGCATCCTAACATGACAGATGACCAACTACGCCAAGTTTTTGAACCATTTGGCACAGTGGAACTTGTGCAATTACCCCTTGATGAATCTGGGCACTGCAAAGGTTTTGGTTTTATCCAGTTTTCACGTCTTGAAGATGCCAAGAATGCACTGAATTTGAATGGA…
>F01_transcript_12182
ATGGCTGGAAAAATGAGAGAGATCCTTCACGTTCAAGGTGGTCAGTGTGGTAACCAAATTGGTTCAAAGTTTTGGGAGGTTGTATGTGATGAGCATGGCATAGATCCAACTGGAAGATATATTGGGACATCAGATCTGCAGCTTGAGCGGGTCAATGTATACTATAATGAGGCATCCTGTGGTAGGTTTGTCCCTCGTGCTGTGCTTATGGATCTGGAACCTGGAACAATGGACAGTGTGCGAACTGGTCCATATGGCCAAATTTTCAGACCTGATAACTTTGTGTTTGGACAATCTGGGGCTGGTAACAATTGGGCCAAGGGTCACTATACTGAAGGTGCAGAGCTGATTGATGCAGTTCTTGATGTTGTGAGAAAAGAGGCGGAAAACTGTGATTGC…
>F01_transcript_12184
ATGGGTTCGGTTCCACCTGAACTGAGCTTGGATTTTAGACCTACTTTCGTACCCAAAACGATTAGTGATTTTCTCAAAGAGCTTTCGATGATCGGAAATGTCTCTGAGAAAGTTTCCAGACTTGATGGGTTTGTTAAAGGATTGGAAGAAGAAATGAAGAAGATCGATGCCTTTAAGCGCGAGCTTCCTCTTTGCATGCTCCTCTTGAATGATGCAATTCAAGCATTGAAGGAGGAGACAATACAATGTACAAAACCCAAAAGTGTGGAACCAGTGTTGGAAGAATTTATCCCATTGAAGAAGAACAGCGACTGTGATGAGGATCGAGATGGGGATGCTGCAACAGTCAAAAAAGAAAAGGAAATCAGTAAAGACAACAAGAAAAATTGGATGAGCTCT…
>F01_transcript_12185
ATGGCTTCTCCTAGAGCAAGTGTTCTACCATTTTTAGCAATAACCCTTTGTTTGATTTGCCCAGCCATTTTGGCCTACACTTCCGAAGAAGTAAAATCATGGTGTAGCAGAACACCAAACCCTAAACCATGCGAGTATTTCTTTAGCCACAAACCCAGCAACCAACCCATCACTTGTGAGGATGATTTCTTCAAGCTCTCCACCCAACTGGCGCTCGAACGCGCCTTGATCGCCAAAACCCTCACCTCCACCCTTGGCACCAAGTGCAAAAACCAGATTGAAAAGGCGGCATTTGACGACTGCCTTGACCTCTATGAGCTAACCATCCTTAAACTTAACCAAAGCCTTGACTCTAGTGACAAGTGCACCAAAGTTGACAAACAAACTTGGATTAGCACT…
>F01_transcript_12189
ATGGTGGTAAGATCATTGTTAGCTTTGTGTATATTCATCTTTTGTATTATATATCTTCAAGCGGCAGAAGCCGCCAGAGTCAGGCGATATACATGGGAGGTGAAGTATGAGTACAAGTCTCCAGATTGCTTAAGGAAGCTGGTGATCACCATTAATGGAAGATCGCCAGGGCCAACGATAGTGGCTGAGCAAGGTGACACCATTATCGTTGAGGTTAAGAATGGGTTGTTGACCGAGAACACTGCCATCCATTGGCATGGAATTCGACAGATTGGAACACCTTGGTACGATGGAACAGAGGGGATTAGCCAGTGTCCAATTCTTCCTGGAGAAACCTTCACATACAGATTTGTTGTTGACAGGCCTGGATCATATCTATACCATGCTCATTACGGAATG…
>F01_transcript_1219
ATGAGGAAATTACTGATTTGCTTGCTCCTGAGGAACTTTCACGAGTTGCCTGTGGAGGATAAGACAAAAAAGCAATTGCCTCTTATGGAGGATGGAAAAGGAGGCGTGCTTGTGAGAGGTTTGGAAGAAGAAATTGTCACCAGTGCAAGTGAGATATTCACATTACTGGAACGGGGATCTGCAAAACGTCGTACTGCTGAAACATTGTTAAACAAGCAATCAAGTCGGTCACATTCTCTCTTCTCCATCACAATACATATCAAGGAACCTACTCCAGAAGGTGAAGAACTAATTAAGTGTGGTAAACTGAATTTGGTTGATTTAGCTGGATCAGAAAATATATCACGTTCTGGTGCTAGGGAGGGTCGTGCAAGGGAGGCTGGTGAAATTAACAAGAGT…
>F01_transcript_12191
ATGGAAGGACGGAGGATATCGGCCAGTCCGCGGCCCTGCTCTGGGAGGAGAGTGGTGGCGAAGAAGAAAGCTGCTGCCGATGGATTTGTGAACAGTGTAAAGAAGCTTCAGAGGCGTGAGATATGTTCCAAGAGGGATCGTGCTTTTAGTATCAGCAATGCACAAGAGAGGTTTCGCAATATGCATATGGTGGAACAATATGATACGCATGATCCCAAGGGCCATTGCCCCTTCGTTCTGCCTTTCTTAATGAAGAGAAGTAAAGTTATTGAGATTGTGGCTGCCCTTGATATTGTCTTCGCTCTTGCTCATTCTGGCGTCTGTGCTGCTTTTAGTAGAGAGACGAACCGGAGGATTTGTTTCTTGAATGTTAGTCCCGATGAAGTTATTCGAAGCTTG…
>F01_transcript_12193
ATGGATCTTTCTGCTCTTCCATTACCTACTGATCCACCAGCAGTTCCTCCACCTTCCAGCCCATCACCTTCAGCCCCTCCACTGGTCACCACCGGCGCCGTTGTGCCAGTTGCTAACCCTGGTCCACCAACTGTTGACACTAGCCATCCCCCTTATGCTGAGATGATATATGCTGCTATTACGGCATTAAAAGAACGGAATGGGTCAAGCCGGAGAGCCATAGCTAACTACATAGAGTCGGCTTACTCGAATCTCCCAGCGGCTCATTCAGCCTTATTAACGCACCACTTAAAGCGATTGAAGAACAGTGGGCAACTTGTTATGGTCAAGAAATCTTACAAGATTCCAAGATCTACTCTTCCTGCTACCACAACTGAGGAGCCTAAAATGGGCCCTACT…
>F01_transcript_12195
[truncated: 78,433 more rows]

## Sheet: Table S4
>F01_transcript_10008 [TF]Trihelix:Trihelix--NA
[truncated: 9,192 more rows]

## Sheet: Table S5
Table S5: The predicted information of SSR
[truncated: 31,982 more rows]

[truncated: 1 more sheets: Table S6]
